# Supplementary material for: A tissue-intrinsic mechanism sensitizes HIV-1 particles for TLR-triggered innate immune responses
Source: Nat Commun. 2026 May 9;17:4209. doi: 10.1038/s41467-026-72586-3 (PMC13157497; doi:10.1038/s41467-026-72586-3)
Supplement: Supplementary file 3 — Supplementary Data 1 [file 41467_2026_72586_MOESM3_ESM.xlsx]

## Sheet: Sheet1
TLR-2 specific signature:
Gene	Species	Cell Type	TLR2-Specific Regulation Context	In DC vs S; 6h (log2FC; -log10 p value)	Reference
CD14	Human	Primary monocytes	Downregulated after TLR2, not TLR8	no differential expression	[108]
MERTK	Human	Primary monocytes	Downregulated after TLR2, not TLR8	Log2FC: -1.683057245; -log10(p-value): 13.64016452	[108]
CD40	Human	Primary monocytes	Upregulated after TLR2, not TLR8	Log2FC: 2.878369968; -log10(p-value): 36.99139983	[108]
CD71 (TFRC)	Human	Primary monocytes	Upregulated after TLR2, not TLR8	no differential expression	[108]
DUSP1	Human	Primary monocytes	Upregulated after TLR2 (part of feedback inhibition distinct from TLR8)	Log2FC: 1.617283833; -log10(p-value): 8.163043263	[108]
DUSP2	Human	Primary monocytes	Upregulated after TLR2 (part of feedback inhibition distinct from TLR8)	no differential expression	[108]
KCNN4	Human	Primary monocytes/MDMs/MDDCs	Upregulated	no differential expression	[109]
VDR	Human	Primary monocytes/MDMs/MDDCs	Upregulated	no differential expression	[109]
IL-10	Mouse	Macrophages	TLR2 triggers post-transcriptional regulation of IL-10, not seen with TLR4	Log2FC: 1.738037445; -log10(p-value): 2.815618647	[110]
TNF	Human/Mouse	Multiple	Modulated by TLR2 in synergy or contrast to TLR4/others, unique post-activation feedback	no differential expression	[111]
BCL2A1	Human	Gastric Cancer	Upregulated	no differential expression	[112]
BC2	Human	Gastric Cancer	Upregulated	no differential expression	[112]
BIRC3	Human	Gastric Cancer	Upregulated	Log2FC: 2.185480996; -log10(p-value): 7.749579998	[112]
CFLAR	Human	Gastric Cancer	Upregulated	no differential expression	[112]
IER3	Human	Gastric Cancer	Upregulated	Log2FC: 2.023622551; -log10(p-value): 7.080398976	[112]
TNFAIP3	Human	Gastric Cancer	Upregulated	Log2FC: 1.538105713; -log10(p-value): 11.32790214	[112]
PDCD4	Human	Gastric Cancer	Downregulated	no differential expression	[112]
TP53INP1	Human	Gastric Cancer	Downregulated	no differential expression	[112]
SAA1	Human/Mouse	IMR90 human diploid fibroblast cell line	Upregulated in the context of oncogene initiated senescence (senescence-associated secretory phenotype) - go-regulation with TLR10	no differential expression	[113]
SAA2	Human/Mouse	IMR90 human diploid fibroblast cell line	Upregulated in the context of oncogene initiated senescence (senescence-associated secretory phenotype) - go-regulation with TLR10	no differential expression	[113]
MMP1	Human/Mouse	IMR90 human diploid fibroblast cell line	Upregulated in the context of oncogene initiated senescence (senescence-associated secretory phenotype) - go-regulation with TLR10	Log2FC: 4.159723535; -log10(p-value): 3.82047406	[113]
MMP2	Human/Mouse	IMR90 human diploid fibroblast cell line	Upregulated in the context of oncogene initiated senescence (senescence-associated secretory phenotype) - go-regulation with TLR10	no differential expression	[113]
MMP3	Human/Mouse	IMR90 human diploid fibroblast cell line	Upregulated in the context of oncogene initiated senescence (senescence-associated secretory phenotype) - go-regulation with TLR10	no differential expression	[113]
MMP7	Human/Mouse	IMR90 human diploid fibroblast cell line	Upregulated in the context of oncogene initiated senescence (senescence-associated secretory phenotype) - go-regulation with TLR10	no differential expression	[113]
MMP9	Human/Mouse	IMR90 human diploid fibroblast cell line	Upregulated in the context of oncogene initiated senescence (senescence-associated secretory phenotype) - go-regulation with TLR10	no differential expression	[113]
MMP10	Human/Mouse	IMR90 human diploid fibroblast cell line	Upregulated in the context of oncogene initiated senescence (senescence-associated secretory phenotype) - go-regulation with TLR10	Log2FC: 2.481449025; -log10(p-value): 3.055371272	[113]
MMP111	Human/Mouse	IMR90 human diploid fibroblast cell line	Upregulated in the context of oncogene initiated senescence (senescence-associated secretory phenotype) - go-regulation with TLR10	no differential expression	[113]
MMP14	Human/Mouse	IMR90 human diploid fibroblast cell line	Upregulated in the context of oncogene initiated senescence (senescence-associated secretory phenotype) - go-regulation with TLR10	no differential expression	[113]
