# Supplementary material for: A tissue-intrinsic mechanism sensitizes HIV-1 particles for TLR-triggered innate immune responses
Source: Nat Commun. 2026 May 9;17:4209. doi: 10.1038/s41467-026-72586-3 (PMC13157497; doi:10.1038/s41467-026-72586-3)
Supplement: Supplementary file 4 — Supplementary Data 2 [file 41467_2026_72586_MOESM4_ESM.xlsx]

## Sheet: Sheet1
TLR-8 specific signature:
Gene	Species	Cell Type	TLR8-Specific Regulation Context	In DC vs M; 6h (log2FC; -log10 p value)	Reference
IFNB1	Human	Primary monocytes	Strong, early and unique induction after TLR8 stimulation (not TLR2)	no differential expression	[108]
IFIT1	Human	Primary monocytes	Upregulated after TLR8, not TLR2; classic interferon-stimulated gene	Log2FC: 4.523463342; -log10(p-value): 3.843708352	[108]
IFI27	Human	Primary monocytes	Upregulated after TLR8, not TLR2; interferon-inducible gene	Log2FC: 4.690271132; -log10(p-value): 22.19044029	[108]
IL1B	Human	Primary monocytes	TLR8 induces IL-1β; suppressed by TLR2 co-stimulation	Log2FC: 3.234761875; -log10(p-value): 85.14448084	[108]
IL12B	Human	Primary monocytes	TLR8 strongly induces IL-12p70 via upregulation of p40 in synergy with IL12A	no differential expression	[108][114]
ANKLE2	Human	Primary monocytes/MDMs/MDDCs	Upregulated	no differential expression	[109]
ARRDC3	Human	Primary monocytes/MDMs/MDDCs	Upregulated	no differential expression	[109]
BATF	Human	Primary monocytes/MDMs/MDDCs	Upregulated	Log2FC: 2.257379062; -log10(p-value): 5.73754891	[109]
C1QTNF1	Human	Primary monocytes/MDMs/MDDCs	Upregulated	Log2FC: 3.237466244; -log10(p-value): 11.21183163	[109]
CA12	Human	Primary monocytes/MDMs/MDDCs	Upregulated	no differential expression	[109]
CCL5	Human	Primary monocytes/MDMs/MDDCs	Upregulated	Log2FC: 3.983924707; -log10(p-value): 24.26520017	[109]
CXCL3	Human	Primary monocytes/MDMs/MDDCs	Upregulated	Log2FC: 1.635729135; -log10(p-value): 10.29499204	[109]
CYP1B1	Human	Primary monocytes/MDMs/MDDCs	Upregulated	no differential expression	[109]
CYP27B1	Human	Primary monocytes/MDMs/MDDCs	Upregulated	Log2FC: 1.665175135; -log10(p-value): 3.083851481	[109]
CYTIP	Human	Primary monocytes/MDMs/MDDCs	Upregulated	no differential expression	[109]
DNAJB6	Human	Primary monocytes/MDMs/MDDCs	Upregulated	no differential expression	[109]
ELK1	Human	Primary monocytes/MDMs/MDDCs	Upregulated	no differential expression	[109]
ELL2	Human	Primary monocytes/MDMs/MDDCs	Upregulated	no differential expression	[109]
HCK	Human	Primary monocytes/MDMs/MDDCs	Upregulated	no differential expression	[109]
IL15RA	Human	Primary monocytes/MDMs/MDDCs	Upregulated	Log2FC: 3.973199406; -log10(p-value): 22.01055018	[109]
IL8	Human	Primary monocytes/MDMs/MDDCs	Upregulated	no differential expression	[109]
INHBA	Human	Primary monocytes/MDMs/MDDCs	Upregulated	Log2FC: 3.432368611; -log10(p-value): 15.1877553	[109]
INSIG1	Human	Primary monocytes/MDMs/MDDCs	Upregulated	no differential expression	[109]
MAP3K8	Human	Primary monocytes/MDMs/MDDCs	Upregulated	Log2FC: 1.566073628; -log10(p-value): 4.248720896	[109]
MT1G	Human	Primary monocytes/MDMs/MDDCs	Upregulated	no differential expression	[109]
MT1H	Human	Primary monocytes/MDMs/MDDCs	Upregulated	no differential expression	[109]
MT1M	Human	Primary monocytes/MDMs/MDDCs	Upregulated	no differential expression	[109]
N4BP1	Human	Primary monocytes/MDMs/MDDCs	Upregulated	Log2FC: 1.52785695; -log10(p-value): 11.54515514	[109]
NDRG1	Human	Primary monocytes/MDMs/MDDCs	Upregulated	no differential expression	[109]
PAPSS2	Human	Primary monocytes/MDMs/MDDCs	Upregulated	no differential expression	[109]
PIK3AP1	Human	Primary monocytes/MDMs/MDDCs	Upregulated	Log2FC: 0.656624168; -log10(p-value): 2.251528301	[109]
PIM2	Human	Primary monocytes/MDMs/MDDCs	Upregulated	no differential expression	[109]
PPA1	Human	Primary monocytes/MDMs/MDDCs	Upregulated	Log2FC: 1.956606527; -log10(p-value): 8.288192771	[109]
RASSF4	Human	Primary monocytes/MDMs/MDDCs	Upregulated	no differential expression	[109]
RYBP	Human	Primary monocytes/MDMs/MDDCs	Upregulated	no differential expression	[109]
S100A9	Human	Primary monocytes/MDMs/MDDCs	Upregulated	no differential expression	[109]
TGIF1	Human	Primary monocytes/MDMs/MDDCs	Upregulated	no differential expression	[109]
TICAM1	Human	Primary monocytes/MDMs/MDDCs	Upregulated	no differential expression	[109]
UPP1	Human	Primary monocytes/MDMs/MDDCs	Upregulated	no differential expression	[109]
ADCY7	Human	Primary monocytes/MDMs/MDDCs	Downregulated	no differential expression	[109]
ALDH3B1	Human	Primary monocytes/MDMs/MDDCs	Downregulated	no differential expression	[109]
ANXA4	Human	Primary monocytes/MDMs/MDDCs	Downregulated	no differential expression	[109]
ARHGAP17	Human	Primary monocytes/MDMs/MDDCs	Downregulated	no differential expression	[109]
ARHGEF6	Human	Primary monocytes/MDMs/MDDCs	Downregulated	no differential expression	[109]
ASAH1	Human	Primary monocytes/MDMs/MDDCs	Downregulated	no differential expression	[109]
ATG16L2	Human	Primary monocytes/MDMs/MDDCs	Downregulated	no differential expression	[109]
ATP5A1	Human	Primary monocytes/MDMs/MDDCs	Downregulated	no differential expression	[109]
ATP5G2	Human	Primary monocytes/MDMs/MDDCs	Downregulated	no differential expression	[109]
BRP44L	Human	Primary monocytes/MDMs/MDDCs	Downregulated	no differential expression	[109]
BTK	Human	Primary monocytes/MDMs/MDDCs	Downregulated	no differential expression	[109]
C7orf59	Human	Primary monocytes/MDMs/MDDCs	Downregulated	no differential expression	[109]
CD68	Human	Primary monocytes/MDMs/MDDCs	Downregulated	no differential expression	[109]
CD84	Human	Primary monocytes/MDMs/MDDCs	Downregulated	no differential expression	[109]
CD97	Human	Primary monocytes/MDMs/MDDCs	Downregulated	no differential expression	[109]
CDK5RAP3	Human	Primary monocytes/MDMs/MDDCs	Downregulated	no differential expression	[109]
CKLF	Human	Primary monocytes/MDMs/MDDCs	Downregulated	no differential expression	[109]
COMT	Human	Primary monocytes/MDMs/MDDCs	Downregulated	no differential expression	[109]
DNAJC10	Human	Primary monocytes/MDMs/MDDCs	Downregulated	no differential expression	[109]
DOK1	Human	Primary monocytes/MDMs/MDDCs	Downregulated	no differential expression	[109]
ECHS1	Human	Primary monocytes/MDMs/MDDCs	Downregulated	no differential expression	[109]
FAM96A	Human	Primary monocytes/MDMs/MDDCs	Downregulated	no differential expression	[109]
FHOD1	Human	Primary monocytes/MDMs/MDDCs	Downregulated	no differential expression	[109]
FKBP1A	Human	Primary monocytes/MDMs/MDDCs	Downregulated	no differential expression	[109]
FPR3	Human	Primary monocytes/MDMs/MDDCs	Downregulated	no differential expression	[109]
FUCA2	Human	Primary monocytes/MDMs/MDDCs	Downregulated	no differential expression	[109]
FXYD5	Human	Primary monocytes/MDMs/MDDCs	Downregulated	no differential expression	[109]
GAA	Human	Primary monocytes/MDMs/MDDCs	Downregulated	no differential expression	[109]
GALM	Human	Primary monocytes/MDMs/MDDCs	Downregulated	no differential expression	[109]
GIMAP4	Human	Primary monocytes/MDMs/MDDCs	Downregulated	no differential expression	[109]
GMFG	Human	Primary monocytes/MDMs/MDDCs	Downregulated	no differential expression	[109]
GRN	Human	Primary monocytes/MDMs/MDDCs	Downregulated	no differential expression	[109]
GSN	Human	Primary monocytes/MDMs/MDDCs	Downregulated	no differential expression	[109]
GUSB	Human	Primary monocytes/MDMs/MDDCs	Downregulated	no differential expression	[109]
HEXA	Human	Primary monocytes/MDMs/MDDCs	Downregulated	no differential expression	[109]
HEXB	Human	Primary monocytes/MDMs/MDDCs	Downregulated	no differential expression	[109]
HK3	Human	Primary monocytes/MDMs/MDDCs	Downregulated	no differential expression	[109]
IFFO1	Human	Primary monocytes/MDMs/MDDCs	Downregulated	no differential expression	[109]
IL18BP	Human	Primary monocytes/MDMs/MDDCs	Downregulated	no differential expression	[109]
IRF2BP2	Human	Primary monocytes/MDMs/MDDCs	Downregulated	no differential expression	[109]
ITGB2	Human	Primary monocytes/MDMs/MDDCs	Downregulated	no differential expression	[109]
ITM2B	Human	Primary monocytes/MDMs/MDDCs	Downregulated	no differential expression	[109]
LGALS9	Human	Primary monocytes/MDMs/MDDCs	Downregulated	no differential expression	[109]
LIMK1	Human	Primary monocytes/MDMs/MDDCs	Downregulated	no differential expression	[109]
LIPA	Human	Primary monocytes/MDMs/MDDCs	Downregulated	no differential expression	[109]
LOC100132214	Human	Primary monocytes/MDMs/MDDCs	Downregulated	no differential expression	[109]
LRPAP1	Human	Primary monocytes/MDMs/MDDCs	Downregulated	no differential expression	[109]
LSM10	Human	Primary monocytes/MDMs/MDDCs	Downregulated	no differential expression	[109]
LSP1	Human	Primary monocytes/MDMs/MDDCs	Downregulated	no differential expression	[109]
LY86	Human	Primary monocytes/MDMs/MDDCs	Downregulated	no differential expression	[109]
LY96	Human	Primary monocytes/MDMs/MDDCs	Downregulated	no differential expression	[109]
MAN2B1	Human	Primary monocytes/MDMs/MDDCs	Downregulated	no differential expression	[109]
MFSD1	Human	Primary monocytes/MDMs/MDDCs	Downregulated	no differential expression	[109]
MPEG1	Human	Primary monocytes/MDMs/MDDCs	Downregulated	no differential expression	[109]
MPP1	Human	Primary monocytes/MDMs/MDDCs	Downregulated	no differential expression	[109]
MYOF	Human	Primary monocytes/MDMs/MDDCs	Downregulated	no differential expression	[109]
NAGA	Human	Primary monocytes/MDMs/MDDCs	Downregulated	no differential expression	[109]
NAGK	Human	Primary monocytes/MDMs/MDDCs	Downregulated	no differential expression	[109]
NDUFB2	Human	Primary monocytes/MDMs/MDDCs	Downregulated	no differential expression	[109]
NFAM1	Human	Primary monocytes/MDMs/MDDCs	Downregulated	no differential expression	[109]
NUDT3	Human	Primary monocytes/MDMs/MDDCs	Downregulated	no differential expression	[109]
PECAM1	Human	Primary monocytes/MDMs/MDDCs	Downregulated	no differential expression	[109]
PIK3CD	Human	Primary monocytes/MDMs/MDDCs	Downregulated	no differential expression	[109]
PPM1M	Human	Primary monocytes/MDMs/MDDCs	Downregulated	no differential expression	[109]
PQLC3	Human	Primary monocytes/MDMs/MDDCs	Downregulated	no differential expression	[109]
PTGS1	Human	Primary monocytes/MDMs/MDDCs	Downregulated	no differential expression	[109]
RCC2	Human	Primary monocytes/MDMs/MDDCs	Downregulated	no differential expression	[109]
RENBP	Human	Primary monocytes/MDMs/MDDCs	Downregulated	no differential expression	[109]
RNASET2	Human	Primary monocytes/MDMs/MDDCs	Downregulated	no differential expression	[109]
RNF130	Human	Primary monocytes/MDMs/MDDCs	Downregulated	no differential expression	[109]
ROBLD3	Human	Primary monocytes/MDMs/MDDCs	Downregulated	no differential expression	[109]
S100A6	Human	Primary monocytes/MDMs/MDDCs	Downregulated	no differential expression	[109]
SAMHD1	Human	Primary monocytes/MDMs/MDDCs	Downregulated	no differential expression	[109]
SASH3	Human	Primary monocytes/MDMs/MDDCs	Downregulated	no differential expression	[109]
SCPEP1	Human	Primary monocytes/MDMs/MDDCs	Downregulated	no differential expression	[109]
SIDT2	Human	Primary monocytes/MDMs/MDDCs	Downregulated	no differential expression	[109]
SLC24A6	Human	Primary monocytes/MDMs/MDDCs	Downregulated	no differential expression	[109]
SLFN11	Human	Primary monocytes/MDMs/MDDCs	Downregulated	no differential expression	[109]
SMARCA2	Human	Primary monocytes/MDMs/MDDCs	Downregulated	no differential expression	[109]
SUCLG1	Human	Primary monocytes/MDMs/MDDCs	Downregulated	no differential expression	[109]
TEX264	Human	Primary monocytes/MDMs/MDDCs	Downregulated	no differential expression	[109]
TMED3	Human	Primary monocytes/MDMs/MDDCs	Downregulated	no differential expression	[109]
TMEM109	Human	Primary monocytes/MDMs/MDDCs	Downregulated	no differential expression	[109]
TMEM149	Human	Primary monocytes/MDMs/MDDCs	Downregulated	no differential expression	[109]
TOR3A	Human	Primary monocytes/MDMs/MDDCs	Downregulated	no differential expression	[109]
TREM2	Human	Primary monocytes/MDMs/MDDCs	Downregulated	no differential expression	[109]
TSPAN4	Human	Primary monocytes/MDMs/MDDCs	Downregulated	no differential expression	[109]
TTC7A	Human	Primary monocytes/MDMs/MDDCs	Downregulated	no differential expression	[109]
UBXN11	Human	Primary monocytes/MDMs/MDDCs	Downregulated	no differential expression	[109]
UCRC	Human	Primary monocytes/MDMs/MDDCs	Downregulated	no differential expression	[109]
VASH1	Human	Primary monocytes/MDMs/MDDCs	Downregulated	no differential expression	[109]
ZDHHC7	Human	Primary monocytes/MDMs/MDDCs	Downregulated	no differential expression	[109]
ZNF385A	Human	Primary monocytes/MDMs/MDDCs	Downregulated	no differential expression	[109]
IL-10	Human	Primary monocytes	Induced by TLR8 but not by TLR2; anti-inflammatory axis	Log2FC: 1.738037445; -log10(p-value): 2.815618647	[115]
