# Supplementary material for: A tissue-intrinsic mechanism sensitizes HIV-1 particles for TLR-triggered innate immune responses
Source: Nat Commun. 2026 May 9;17:4209. doi: 10.1038/s41467-026-72586-3 (PMC13157497; doi:10.1038/s41467-026-72586-3)
Supplement: Supplementary file 5 — Supplementary Data 3 [file 41467_2026_72586_MOESM5_ESM.xlsx]

## Sheet: Sheet1
TLR-2 & 8 specific signature:
Gene	Species	Cell Type	Co-regulation Context	In DC vs S; 6h (log2FC; -log10 p value)	Reference
IL6	Human	Monocytes	Highly upregulated by both TLR2 and TLR8, both alone and synergistically together	no differential expression	[108]
TNF	Human	Monocytes	Strongly induced by both TLR2 and TLR8 (co-stimulation does not suppress, but can enhance)	no differential expression	[108]
IL8 (CXCL8)	Human	Monocytes	Enhanced by co-stimulation (TLR2/8) compared to each alone	no differential expression	[108]
CXCL1	Human	Monocytes	Sharply elevated after TLR2, TLR8, and even more after co-stimulation	Log2FC: 2.041709671; -log10(p-value): 10.39147397	[108]
CCL2	Human	Monocytes	Induced equally by TLR2 and TLR8, not further increased by co-stimulation	no differential expression	[108]
CCL3	Human	Monocytes	Induced similarly by both receptors; co-stimulation maintains high expression	Log2FC: 2.529691017; -log10(p-value): 16.38721614	[108]
CCL4	Human	Monocytes	Co-regulated, elevated during TLR2 and TLR8 stimulation, with no strong synergy	Log2FC: 3.309387698; -log10(p-value): 11.9788107	[108]
IL7R	Human	Primary monocytes/MDMs/MDDCs	Upregulated	Log2FC: 3.880787684; -log10(p-value): 21.82390874	[109]
PVRL2	Human	Primary monocytes/MDMs/MDDCs	Upregulated	no differential expression	[109]
SEMA4B	Human	Primary monocytes/MDMs/MDDCs	Upregulated	no differential expression	[109]
BLVRB	Human	Primary monocytes/MDMs/MDDCs	Downregulated	no differential expression	[109]
C20orf27	Human	Primary monocytes/MDMs/MDDCs	Downregulated	no differential expression	[109]
CD302	Human	Primary monocytes/MDMs/MDDCs	Downregulated	no differential expression	[109]
CRTAP	Human	Primary monocytes/MDMs/MDDCs	Downregulated	no differential expression	[109]
FAM78A	Human	Primary monocytes/MDMs/MDDCs	Downregulated	no differential expression	[109]
FES	Human	Primary monocytes/MDMs/MDDCs	Downregulated	no differential expression	[109]
HLA-DMB	Human	Primary monocytes/MDMs/MDDCs	Downregulated	no differential expression	[109]
MGST2	Human	Primary monocytes/MDMs/MDDCs	Downregulated	no differential expression	[109]
PLBD1	Human	Primary monocytes/MDMs/MDDCs	Downregulated	no differential expression	[109]
PRCP	Human	Primary monocytes/MDMs/MDDCs	Downregulated	no differential expression	[109]
PYCARD	Human	Primary monocytes/MDMs/MDDCs	Downregulated	no differential expression	[109]
RNF166	Human	Primary monocytes/MDMs/MDDCs	Downregulated	Log2FC: -1.585705901; -log10(p-value): 13.25570702	[109]
S100A4	Human	Primary monocytes/MDMs/MDDCs	Downregulated	no differential expression	[109]
CAT	Human	Primary monocytes/MDMs/MDDCs	Downregulated	no differential expression	[109]
ANPEP	Human	Primary monocytes/MDMs/MDDCs	Upregulated	no differential expression	[109]
CD44	Human	Primary monocytes/MDMs/MDDCs	Upregulated	no differential expression	[109]
ICAM1	Human	Primary monocytes/MDMs/MDDCs	Upregulated	Log2FC: 1.813575658; -log10(p-value): 9.661543506	[109]
MT1F	Human	Primary monocytes/MDMs/MDDCs	Upregulated	no differential expression	[109]
ACP5	Human	Primary monocytes/MDMs/MDDCs	Downregulated	no differential expression	[109]
SLC37A2	Human	Primary monocytes/MDMs/MDDCs	Downregulated	no differential expression	[109]
ZFP36L2	Human	Primary monocytes/MDMs/MDDCs	Downregulated	no differential expression	[109]
EBI3	Human	Primary monocytes/MDMs/MDDCs	Upregulated	Log2FC: 4.020719415; -log10(p-value): 6.186419011	[109]
SH3PXD2B	Human	Primary monocytes/MDMs/MDDCs	Upregulated	no differential expression	[109]
TRIB1	Human	Primary monocytes/MDMs/MDDCs	Upregulated	no differential expression	[109]
HIPK2	Human	Primary monocytes/MDMs/MDDCs	Upregulated	no differential expression	[109]
LOC653052	Human	Primary monocytes/MDMs/MDDCs	Upregulated	no differential expression	[109]
PNMA1	Human	Primary monocytes/MDMs/MDDCs	Upregulated	no differential expression	[109]
APOBEC3C	Human	Primary monocytes/MDMs/MDDCs	Downregulated	no differential expression	[109]
CECR1	Human	Primary monocytes/MDMs/MDDCs	Downregulated	no differential expression	[109]
ERP29	Human	Primary monocytes/MDMs/MDDCs	Downregulated	no differential expression	[109]
TLR2	Human	Monocytes	TLR2 expression itself upregulated by TLR8; mutual regulation observed	no differential expression	[116]
TLR8	Human	Monocytes	TLR8 expression upregulated in contexts with live pathogens needing both receptor signals	no differential expression	[116]
