# Supplementary material for: A tissue-intrinsic mechanism sensitizes HIV-1 particles for TLR-triggered innate immune responses
Source: Nat Commun. 2026 May 9;17:4209. doi: 10.1038/s41467-026-72586-3 (PMC13157497; doi:10.1038/s41467-026-72586-3)
Supplement: Supplementary file 6 — Supplementary Data 4 [file 41467_2026_72586_MOESM6_ESM.xlsx]

## Sheet: Sheet1
Innate immune gene signature:
Gene	In DC vs S; 6h (log2FC; -log10 p value)
ID2	no differential expression
ILTIFB	no differential expression
PRKRA	no differential expression
DDX3X	no differential expression
DDX58	Log2FC: 3.987821019; -log10(p-value): 4.995678626
MIR136	no differential expression
MIR146	no differential expression
NOD2	Log2FC: 1.690279619; -log10(p-value): 5.378823718
IL1A	Log2FC: 2.309667768; -log10(p-value): 14.34294415
IFIH1	Log2FC: 3.140787589; -log10(p-value): 17.32422166
EFTUD2	no differential expression
TLR2	no differential expression
AP3B1	no differential expression
TLR9	no differential expression
IFNB1	no differential expression
ATF3	Log2FC: 1.710782902; -log10(p-value): 42.40011693
NLRP3	no differential expression
IRF3	no differential expression
IL29	no differential expression
TRAF6	no differential expression
MAVS	no differential expression
IKBKB	no differential expression
RELA	no differential expression
TBK1	no differential expression
PPP4C	no differential expression
MYD88	Log2FC: 1.57685978; -log10(p-value): 23.32790214
TLR7	Log2FC: 1.701806336; -log10(p-value): 2.29305617
TSLP	Log2FC: 4.961000953; -log10(p-value): 13.77989191
CHUK	no differential expression
IFIT5	Log2FC: 2.474020158; -log10(p-value): 9.05207638
STAT2	Log2FC: 2.503686137; -log10(p-value): 18.51427857
STAT1	Log2FC: 2.552395408; -log10(p-value): 15.45222529
ADAR	Log2FC: 1.521282323; -log10(p-value): 14.89279003
TICAM1	no differential expression
CAMP	no differential expression
CASP2	no differential expression
PCBP2	no differential expression
UBE2I	no differential expression
BAIAP2L1	no differential expression
CASP1	no differential expression
IL1B	Log2FC: 3.234761875; -log10(p-value): 85.14448084
TLR4	no differential expression
PELI3	no differential expression
ATF7	no differential expression
MIR223	no differential expression
COLEC12	no differential expression
TLR3	Log2FC: 2.393974467; -log10(p-value): 3.571018509
CLEC4E	no differential expression
TRAF3	no differential expression
USP25	Log2FC: 1.308493959; -log10(p-value): 20.12493874
IRF1	Log2FC: 2.75137177; -log10(p-value): 21.02548831
CXCL10	Log2FC: 5.713827275; -log10(p-value): 5.185086819
CCL5	Log2FC: 3.983924707; -log10(p-value): 24.26520017
ITGB1	no differential expression
IFNG	no differential expression
DDX60L	Log2FC: 2.172458084; -log10(p-value): 12.4867824
HDAC2	no differential expression
NFKBIZ	no differential expression
IL6	no differential expression
TET2	no differential expression
MARCH5	no differential expression
BNIP3L	no differential expression
BNIP3	no differential expression
ISG15	Log2FC: 4.474558284; -log10(p-value): 5.863279433
CDKN1A	no differential expression
NFIA	no differential expression
JMJD6	no differential expression
PRMT1	no differential expression
RORC	no differential expression
IL23A	Log2FC: 1.847678864; -log10(p-value): 3.910151386
IL2	no differential expression
IL7R	Log2FC: 3.880787684; -log10(p-value): 21.82390874
LCN2	no differential expression
IREB2	no differential expression
ACO1	no differential expression
TMEM173	no differential expression
NRIP1	no differential expression
BCL11B	no differential expression
MAP3K8	Log2FC: 1.566073628; -log10(p-value): 4.248720896
EGFR	no differential expression
AREG	no differential expression
IL33	no differential expression
CARD9	no differential expression
NLRC5	Log2FC: 2.057996718; -log10(p-value): 28.69250396
C2	no differential expression
C4B	no differential expression
MIR485	no differential expression
PLA2G2A	no differential expression
IL22	no differential expression
CD47	no differential expression
SKP2	no differential expression
IFI27	Log2FC: 4.690271132; -log10(p-value): 22.19044029
CLEC4N	no differential expression
PIK3CD	no differential expression
IFIT3	Log2FC: 4.534923826; -log10(p-value): 4.133122186
MIR146A	no differential expression
HACE1	no differential expression
RETNLA	no differential expression
IFNGR1	no differential expression
CXCL13	no differential expression
MRC1	no differential expression
NFKBIA	no differential expression
TNFAIP3	Log2FC: 1.538105713; -log10(p-value): 11.32790214
IL2RB	no differential expression
EZH2	no differential expression
IRF8	no differential expression
SPPL3	no differential expression
AHR	no differential expression
IDO1	Log2FC: 8.940587669; -log10(p-value): 17.39361863
LGALS3	no differential expression
TRPM5	no differential expression
IL25	no differential expression
MB21D1	no differential expression
TLR5	Log2FC: -2.242795178; -log10(p-value): 7.913640169
CXCR1	no differential expression
STAT6	no differential expression
DHCR7	no differential expression
SC4MOL	no differential expression
IDI1	no differential expression
SREBF2	no differential expression
MIR342	no differential expression
TGFB1	no differential expression
SOD1	no differential expression
LGALS1	no differential expression
AIM2	Log2FC: 5.334359137; -log10(p-value): 3.280911621
IRF7	Log2FC: 3.404201753; -log10(p-value): 11.56863624
CXCR3	no differential expression
CD48	no differential expression
TNFSF4	no differential expression
CLEC4D	no differential expression
MTAP1S	no differential expression
IL18	no differential expression
NLRP6	no differential expression
ATG5	no differential expression
IL10	Log2FC: 1.738037445; -log10(p-value): 2.815618647
STAT3	no differential expression
MIR29A	no differential expression
TRIM12C	no differential expression
MX1	Log2FC: 4.288533192; -log10(p-value): 3.9476601
LYN	no differential expression
DHX15	no differential expression
IL17A	no differential expression
ERN1	no differential expression
C5	Log2FC: 2.406820477; -log10(p-value): 13.84466396
CEACAM8	no differential expression
C5AR1	no differential expression
ZBP1	Log2FC: 5.212191631; -log10(p-value): 2.697933496
HS2ST1	no differential expression
ZFP36	Log2FC: 1.58964895; -log10(p-value): 3.796083641
DUSP1	Log2FC: 1.617283833; -log10(p-value): 8.163043263
CXCR4	no differential expression
NFKB2	no differential expression
YBX1	no differential expression
SYK	no differential expression
IL7	Log2FC: 3.28948863; -log10(p-value): 10.3419886
AIP	no differential expression
AGER	no differential expression
S100A9	no differential expression
S100A8	no differential expression
LCP2	no differential expression
TICAM2	Log2FC: 1.921819032; -log10(p-value): 4.91721463
TIRAP	no differential expression
IL17RD	no differential expression
DHX33	no differential expression
RNASEL	no differential expression
IL32	no differential expression
ELAVL1	no differential expression
CYLD	no differential expression
MIR362	no differential expression
UVRAG	no differential expression
MIR125A	no differential expression
PTPN6	no differential expression
CTSK	no differential expression
CTSS	no differential expression
MIR328	no differential expression
IL4	no differential expression
NLRP12	no differential expression
DEFB103B	no differential expression
DEFB103A	no differential expression
DEFB4B	no differential expression
DEFB4	no differential expression
MAPK14	no differential expression
TREML4	no differential expression
SPHK1	no differential expression
PELI1	no differential expression
FCN3	no differential expression
ICOSL	no differential expression
SMPDL3B	no differential expression
CTNNB1	no differential expression
GSK3A	no differential expression
GSK3B	no differential expression
TLR8	no differential expression
UBE2V2	no differential expression
UBE2N	no differential expression
UBE2W	no differential expression
TRIM5	Log2FC: 2.456187248; -log10(p-value): 12.74472749
OAS3	Log2FC: 3.121895182; -log10(p-value): 9.669586227
OAS1	Log2FC: 2.806175921; -log10(p-value): 2.954596039
PYCARD	no differential expression
PSEN2	no differential expression
STMN1	no differential expression
MAP3K7	no differential expression
IRAK1	no differential expression
TIFA	no differential expression
RORA	no differential expression
IFRD1	no differential expression
PDE12	no differential expression
PQBP1	no differential expression
TNF	Log2FC: 2.138626353; -log10(p-value): 8.655607726
RNASE7	no differential expression
IFI16	Log2FC: 1.914620344; -log10(p-value): 7.554395797
MAPK8	no differential expression
PTEN	no differential expression
SQSTM1	no differential expression
TREM1	no differential expression
PGLYRP1	no differential expression
IL17F	no differential expression
CXCL1	Log2FC: 2.041709671; -log10(p-value): 10.39147397
DEFB1	no differential expression
DNASE2A	no differential expression
FPR2	Log2FC: 2.866845272; -log10(p-value): 13.33535802
FPR1	no differential expression
PPARG	no differential expression
PPARGC1A	no differential expression
MIR130A	no differential expression
TOLLIP	no differential expression
PIK3C3	no differential expression
CAV1	no differential expression
MIR199A-1	no differential expression
AKT1	no differential expression
DR1	no differential expression
CASP4	no differential expression
PTX3	Log2FC: 4.258585679; -log10(p-value): 4.860120914
S100A12	no differential expression
CXCL14	no differential expression
MYO18A	no differential expression
RAC1	no differential expression
CD81	no differential expression
CAPRIN1	no differential expression
G3BP1	no differential expression
ULK1	no differential expression
NFIL3	no differential expression
ANPEP	no differential expression
WFDC12	no differential expression
CTNND1	no differential expression
LY6G	no differential expression
IL1RL1	no differential expression
HAVCR2	no differential expression
HIF1A	Log2FC: 1.619603299; -log10(p-value): 7.038578906
MAPK3	no differential expression
MAPK1	no differential expression
CSF1R	no differential expression
TRAF2	no differential expression
CFP	no differential expression
HC	no differential expression
WDFY1	no differential expression
EAR11	no differential expression
TNFRSF13C	no differential expression
OSM	no differential expression
CXCL5	no differential expression
ATM	no differential expression
ZBTB16	no differential expression
IL1RAPL1	no differential expression
IL18R1	no differential expression
IL1F7	no differential expression
SF3A1	no differential expression
CLEC6A	no differential expression
CD200R1	Log2FC: -2.904495888; -log10(p-value): 3.424909189
CD200	no differential expression
ANO6	no differential expression
P2RX7	no differential expression
ZFP423	no differential expression
REL	no differential expression
IRF5	no differential expression
SLC22A3	no differential expression
TPP2	no differential expression
EIF2AK2	Log2FC: 2.723799434; -log10(p-value): 12.41680123
RPS6KA5	no differential expression
IFITM3	Log2FC: 3.130842406; -log10(p-value): 3.313814344
INSIG1	no differential expression
AMFR	no differential expression
EIF4EBP2	no differential expression
EIF4EBP1	no differential expression
ANXA1	Log2FC: 0.891507073; -log10(p-value): 1.874691608
SIRPA	no differential expression
ITGAM	no differential expression
CLEC7A	no differential expression
PTPN11	no differential expression
IRAK4	no differential expression
CD40	Log2FC: 2.878369968; -log10(p-value): 36.99139983
CD86	no differential expression
ICAM1	Log2FC: 1.813575658; -log10(p-value): 9.661543506
TMEM126A	no differential expression
TP53	no differential expression
ATG7	no differential expression
ARL5B	Log2FC: 1.766076201; -log10(p-value): 8.067019178
MIR548G	no differential expression
IL22RA2	no differential expression
CXCL2	Log2FC: 1.610571339; -log10(p-value): 10.75696195
CEBPA	no differential expression
TLR6	no differential expression
CXCR6	no differential expression
CXCL16	no differential expression
DEFA6	no differential expression
DEFA5	no differential expression
IL1R2	no differential expression
IL1R1	no differential expression
ADAM17	no differential expression
MIR23A	no differential expression
IL15	Log2FC: 3.421235884; -log10(p-value): 21.29242982
IL28RA	no differential expression
NLRC4	Log2FC: -1.576088725; -log10(p-value): 9.279840697
NOD1	no differential expression
SMAD4	no differential expression
SMAD3	no differential expression
MIR181A2	no differential expression
TYROBP	no differential expression
RELB	no differential expression
NFKB1	no differential expression
RIPK3	no differential expression
ATF2	no differential expression
ADCY8	no differential expression
SCN5A	no differential expression
ECSIT	no differential expression
SLC11A1	no differential expression
USP2	no differential expression
PRL	no differential expression
MYC	no differential expression
ARG1	no differential expression
PIK3CG	no differential expression
RAB8A	no differential expression
PRKX	no differential expression
PRKACA	no differential expression
S1PR1	no differential expression
CCNA2	no differential expression
MIR124-1	no differential expression
PIK3CA	no differential expression
MIR203	no differential expression
SAMHD1	no differential expression
CXCR2	no differential expression
ADRBK1	no differential expression
MIR122	no differential expression
HSA-MIR-146A	no differential expression
RIPK2	Log2FC: 1.681162936; -log10(p-value): 39.1700533
IRF4	Log2FC: 4.362799597; -log10(p-value): 14.90657831
IL20RB	no differential expression
IL20RA	no differential expression
IL19	no differential expression
PTGES	no differential expression
MFF	no differential expression
DNM1L	no differential expression
BST2	no differential expression
MIR302B	no differential expression
MAPK9	no differential expression
MAP2K7	no differential expression
IL5	no differential expression
IL13	no differential expression
KDM4A	no differential expression
VEGFC	no differential expression
FLT4	no differential expression
NLRP1A	no differential expression
HDAC1	no differential expression
DAXX	no differential expression
IL12B	no differential expression
PRDM1	no differential expression
MYH9	no differential expression
HNRNPL	no differential expression
IFIT1	Log2FC: 4.523463342; -log10(p-value): 3.843708352
BTK	no differential expression
TRIM14	Log2FC: 1.830176949; -log10(p-value): 11.37882372
MIR149	no differential expression
SYKB	no differential expression
TXNIP	no differential expression
KRT16	no differential expression
CD5L	no differential expression
MIR208B	no differential expression
MIR499A	no differential expression
IL28B	no differential expression
FSCN1	no differential expression
AICDA	no differential expression
PARD3	no differential expression
CD1D	no differential expression
CD36	no differential expression
MSR1	no differential expression
HMGB1	no differential expression
BGN	no differential expression
HSPA1A	no differential expression
CMA1	no differential expression
C3	no differential expression
C3AR1	no differential expression
RHEB	no differential expression
TSC1	no differential expression
MTOR	no differential expression
KDR	no differential expression
MIR126	no differential expression
STAT4	Log2FC: 2.078877107; -log10(p-value): 4.341988603
ARF6	no differential expression
DUSP16	no differential expression
CTSL1	no differential expression
GNB2L1	no differential expression
ELF4	no differential expression
DHX58	Log2FC: 2.735538542; -log10(p-value): 16.37468755
JAK1	no differential expression
TNK1	no differential expression
REG3G	no differential expression
NLRX1	no differential expression
SLX4	no differential expression
BCL2L1	no differential expression
BCL2	no differential expression
IL17C	no differential expression
IL27	Log2FC: 8.023034308; -log10(p-value): 11.70333481
GATA3	no differential expression
EGLN2	no differential expression
HIF1AN	no differential expression
IFI202B	no differential expression
IL9	no differential expression
CRKL	no differential expression
NUMB	no differential expression
XRCC5	no differential expression
XRCC6	no differential expression
PRKDC	no differential expression
MFN2	no differential expression
F2RL1	no differential expression
PRTN3	no differential expression
MARCO	no differential expression
CEBPB	no differential expression
CREB1	no differential expression
NOS2	no differential expression
IL28A	no differential expression
NFE2L2	no differential expression
KEAP1	no differential expression
TRIM25	Log2FC: 2.845421106; -log10(p-value): 16.70996539
RNF135	no differential expression
IKBKG	no differential expression
TRAF5	no differential expression
MERTK	Log2FC: -1.683057245; -log10(p-value): 13.64016452
AXL	Log2FC: 3.731501583; -log10(p-value): 15.41793664
TYRO3	no differential expression
LGALS9	no differential expression
HDAC11	no differential expression
MIR145	no differential expression
PARK2	no differential expression
POLR2F	no differential expression
CXCL12	no differential expression
MIR141	no differential expression
PIAS3	no differential expression
MIR21	no differential expression
UCP2	no differential expression
MIR133A1	no differential expression
IL12A	no differential expression
RNF125	Log2FC: -2.267882252; -log10(p-value): 12.75202673
ZBTB20	no differential expression
ASCC3	no differential expression
MASP2	no differential expression
MASP1	no differential expression
WNT9B	no differential expression
WNT2B	no differential expression
VPS45	no differential expression
SARM1	no differential expression
ANKRD17	no differential expression
UCHL1	no differential expression
KLF4	no differential expression
COCH	no differential expression
CDC42	no differential expression
SRC	no differential expression
CD14	no differential expression
MIR15B	no differential expression
LGR4	no differential expression
TNFSF10	Log2FC: 4.820617363; -log10(p-value): 4.170696227
PPP1CC	no differential expression
PPP1CA	no differential expression
PSMB8	no differential expression
MIR517C	no differential expression
MIR517A	no differential expression
IFNE	no differential expression
CSF2	Log2FC: 3.314237933; -log10(p-value): 3.418855083
IL21	no differential expression
IKBKE	no differential expression
MFGE8	no differential expression
MIR3148	no differential expression
PLUNC	no differential expression
SERPINB2	Log2FC: 2.78712275; -log10(p-value): 8.022733788
SFTPA1	no differential expression
SFTPA1B	no differential expression
TRIM63	no differential expression
TRIM61	no differential expression
TRIM60	no differential expression
TRIM55	no differential expression
TRIM49	no differential expression
TRIM45	no differential expression
TRIM42	no differential expression
TRIM38	no differential expression
TRIM37	no differential expression
TRIM36	no differential expression
TRIM27	no differential expression
TRIM24	no differential expression
TRIM23	no differential expression
TRIM6	no differential expression
MID2	no differential expression
TRIM67	no differential expression
TRIM66	no differential expression
TRIM65	no differential expression
TRIM56	no differential expression
TRIM50	no differential expression
TRIM13	no differential expression
TRIM9	no differential expression
TRIM8	no differential expression
TRIM71	no differential expression
TRIM58	no differential expression
TRIM47	no differential expression
TRIM32	no differential expression
TRIM26	Log2FC: 1.590212082; -log10(p-value): 15.56703071
TRIM21	no differential expression
MID1	no differential expression
TRIM15	no differential expression
TRIM7	no differential expression
MUL1	no differential expression
GABARAP	no differential expression
MIRLET7B	no differential expression
MIR135B	no differential expression
TLR1	no differential expression
LEP	no differential expression
SCAF11	no differential expression
NAIP5	no differential expression
FER	no differential expression
RAD23A	no differential expression
LUM	no differential expression
TACR1	no differential expression
NR1H4	no differential expression
SIGLECG	no differential expression
CNOT8	no differential expression
CHAT	no differential expression
COX5B	no differential expression
ABL1	no differential expression
PRKCD	no differential expression
TBX21	no differential expression
MIR212	no differential expression
MIR132	no differential expression
CRYAB	no differential expression
DRD2	no differential expression
TPH1	no differential expression
ITGB3	no differential expression
ITGAV	no differential expression
FCNB	no differential expression
FCNA	no differential expression
GLRX	no differential expression
HSPA1B	no differential expression
MIR497	no differential expression
MOV10	no differential expression
DAGLB	no differential expression
MIR187	no differential expression
TRIM62	no differential expression
MIR466L	no differential expression
AI607873	no differential expression
PYDC3	no differential expression
PYHIN1	no differential expression
BC094916	no differential expression
GM4955	no differential expression
TRIM28	no differential expression
CALCOCO2	no differential expression
MAP1LC3C	no differential expression
FOXO3	no differential expression
VTRNA2-1	no differential expression
ADIPOQ	no differential expression
TNFAIP8L2	no differential expression
ABCA1	no differential expression
MIR467B	no differential expression
TRP73	no differential expression
TP73	no differential expression
MIR10B	no differential expression
MCPT4	no differential expression
TLR13	no differential expression
NLRC3	no differential expression
MIR378	no differential expression
CFTR	no differential expression
MMP9	no differential expression
AHSG	no differential expression
OLFM4	no differential expression
ITGB2	no differential expression
ITGAX	no differential expression
MS4A8A	no differential expression
MS4A8B	no differential expression
CASP7	Log2FC: 2.111484622; -log10(p-value): 36.18177411
MIR1275	no differential expression
MIR200C	no differential expression
MIRLET7C	no differential expression
PURA	no differential expression
ACE2	no differential expression
EIF4E	no differential expression
EDIL3	no differential expression
NLRP4	no differential expression
ZC3H12A	no differential expression
P2RY14	no differential expression
DUSP10	no differential expression
E2F1	no differential expression
RB1	no differential expression
ANGPT1	no differential expression
DOK3	no differential expression
DICER1	no differential expression
TUFM	no differential expression
GNAI2	no differential expression
SPINK5	no differential expression
LST1	no differential expression
SCARB1	no differential expression
SPAG11A	no differential expression
TSC22D3	no differential expression
HAMP	no differential expression
RHBDF2	no differential expression
PLSCR1	Log2FC: 2.832341053; -log10(p-value): 9.420216403
LY96	no differential expression
LILRA2	no differential expression
CLEC9A	no differential expression
PACSIN1	no differential expression
IRAK3	no differential expression
EPS8	no differential expression
ATF4	no differential expression
NFAT5	no differential expression
EHMT2	no differential expression
SFTPA1	no differential expression
1700021K19RIK	no differential expression
KIAA0226	no differential expression
TMED7	no differential expression
TICAM2	Log2FC: 1.921819032; -log10(p-value): 4.91721463
TMED7	no differential expression
IL1RAP	Log2FC: 1.54495494; -log10(p-value): 3.966431504
SDC4	no differential expression
CD209A	no differential expression
CD209	no differential expression
NTN1	Log2FC: 2.223662206; -log10(p-value): 5.978810701
NAMPT	Log2FC: 3.093594809; -log10(p-value): 21.11520464
JAK3	Log2FC: 2.837152871; -log10(p-value): 18.71669877
SHARPIN	no differential expression
CAMKK2	no differential expression
WNT3A	no differential expression
WAS	no differential expression
FREM1	no differential expression
USP4	no differential expression
DCD	no differential expression
FSTL1	no differential expression
DEFA1	no differential expression
TRIB2	no differential expression
APOA1	no differential expression
JAK2	Log2FC: 2.476386238; -log10(p-value): 25.46470588
HSP90B1	no differential expression
TRPM2	no differential expression
ITCH	no differential expression
IL17RE	no differential expression
LRRK2	no differential expression
HP	no differential expression
UNC5CL	no differential expression
PLCG2	no differential expression
CNOT4	no differential expression
UNC93B1	no differential expression
SERPINB9	Log2FC: 3.290721561; -log10(p-value): 10.95467702
IGF1	no differential expression
HSF1	no differential expression
PROS1	no differential expression
GAS6	no differential expression
CD300LF	no differential expression
CD300A	no differential expression
RICTOR	Log2FC: 1.798579757; -log10(p-value): 19.10072681
CCL17	no differential expression
IFIT2	Log2FC: 4.551390146; -log10(p-value): 3.80166463
YY1	no differential expression
MIR10A	no differential expression
MRGPRX2	no differential expression
RGS2	no differential expression
NOX1	no differential expression
PPP3R1	no differential expression
PCBP1	no differential expression
TRP53	no differential expression
FANCC	no differential expression
APOBEC3B	Log2FC: 2.633954593; -log10(p-value): 12.49214413
PGLYRP3	no differential expression
CDKN2A	no differential expression
DCN	no differential expression
MIR125B2	no differential expression
MIR125B1	no differential expression
DLK1	no differential expression
TNIP1	no differential expression
RAC2	no differential expression
PKLR	no differential expression
SENP2	no differential expression
FADD	no differential expression
PLA2G4A	no differential expression
PLAUR	no differential expression
GZMM	no differential expression
SELK	no differential expression
AIRE	no differential expression
APOH	no differential expression
PPARGC1B	no differential expression
MAPKAPK2	no differential expression
ZFPM2	no differential expression
ZFPM1	no differential expression
GATA6	no differential expression
GATA4	no differential expression
TYK2	no differential expression
NR3C1	no differential expression
STUB1	no differential expression
SERPINE1	no differential expression
TANK	no differential expression
NAIP	no differential expression
NAIP2	no differential expression
TREM2	no differential expression
APOBEC3G	Log2FC: 2.688025136; -log10(p-value): 34.23433145
DDX41	no differential expression
TAX1BP1	no differential expression
NEU1	no differential expression
AQP3	no differential expression
ELF1	no differential expression
CD8A	no differential expression
MUC1	no differential expression
IL1RL2	no differential expression
RPL19	no differential expression
IL4RA	no differential expression
IL4R	no differential expression
SFTPD	no differential expression
PLTP	no differential expression
LTBR	no differential expression
RAG1	no differential expression
TNFSF9	no differential expression
TNFRSF9	no differential expression
SNCA	no differential expression
F11	no differential expression
TNFRSF1A	no differential expression
TREML2	no differential expression
CBL	no differential expression
HSPD1	no differential expression
PML	no differential expression
PIN1	no differential expression
HRG	no differential expression
NOTCH1	no differential expression
GBP2	Log2FC: 2.113649591; -log10(p-value): 15.70333481
HSPA14	no differential expression
TGTP1	no differential expression
IGTP	no differential expression
EDN1	Log2FC: 2.725521939; -log10(p-value): 6.345823458
SOCS1	Log2FC: 3.679089216; -log10(p-value): 58.07779372
NRAS	no differential expression
IRGM1	no differential expression
AIMP1	no differential expression
MIF	no differential expression
GM16379	no differential expression
DUOX2	no differential expression
RARRES2	no differential expression
KCNJ8	no differential expression
NFATC4	no differential expression
NFATC3	no differential expression
CLEC1B	no differential expression
DHX36	no differential expression
DDX21	no differential expression
DDX1	no differential expression
CD97	no differential expression
ADRB2	no differential expression
JAM3	no differential expression
UBQLN1	no differential expression
PMAIP1	no differential expression
IP6K1	no differential expression
KHSRP	no differential expression
IFNAR1	no differential expression
TPST1	no differential expression
PLEC	no differential expression
VENTX	no differential expression
CCR3	no differential expression
VLDLR	no differential expression
MIR23B	no differential expression
CFLAR	no differential expression
CDK6	no differential expression
MIR107	no differential expression
GPR77	no differential expression
LILRB3	no differential expression
PIK3AP1	no differential expression
AVP	no differential expression
CASP8	no differential expression
SREBF1	no differential expression
ZC3HAV1	Log2FC: 2.171646752; -log10(p-value): 15.79317412
ATG12	no differential expression
MIR373	no differential expression
MIR372	no differential expression
AKNA	no differential expression
IRAK2	no differential expression
CCL1	Log2FC: 4.628922889; -log10(p-value): 13.28399666
PGLYRP4	no differential expression
GBP10	no differential expression
GBP7	no differential expression
GBP6	no differential expression
GBP1	Log2FC: 4.974419322; -log10(p-value): 26.64781748
TNFSF11	no differential expression
ARHGAP15	no differential expression
BID	no differential expression
THBS1	no differential expression
TECPR1	no differential expression
HMGN2	no differential expression
MAP3K5	no differential expression
GRN	no differential expression
CD46	no differential expression
FCN1	no differential expression
NR1H3	no differential expression
NR4A3	Log2FC: 1.780299524; -log10(p-value): 10.81247928
H2-AB1	no differential expression
H2-AA	no differential expression
SRXN1	no differential expression
GP2	no differential expression
HRH4	no differential expression
PLG	no differential expression
CCL2	no differential expression
IMPDH2	no differential expression
C1QC	no differential expression
C1QB	no differential expression
C1QA	no differential expression
CCBP2	no differential expression
XIAP	no differential expression
BIRC3	Log2FC: 2.185480996; -log10(p-value): 7.749579998
BIRC2	no differential expression
PGLYRP2	no differential expression
DEFB3	no differential expression
RAET1C	no differential expression
RAET1A	no differential expression
CRP	no differential expression
LGMN	no differential expression
COPS5	no differential expression
XBP1	no differential expression
MBL2	no differential expression
CCR6	no differential expression
TRP63	no differential expression
TP63	no differential expression
CLTC	no differential expression
FGF7	no differential expression
CEBPE	no differential expression
CEBPD	no differential expression
CORO2A	no differential expression
HMOX1	no differential expression
TBKBP1	no differential expression
SIAH2	no differential expression
CD37	no differential expression
SLC15A4	no differential expression
SYP	no differential expression
MAP2K6	Log2FC: 1.837799481; -log10(p-value): 6.213248578
MMP7	no differential expression
MMP12	no differential expression
NLRP2	no differential expression
NLRP9	no differential expression
NLRP11	no differential expression
NLRP13	no differential expression
NLRP8	no differential expression
NLRP5	no differential expression
PSMA7	no differential expression
TNFRSF18	no differential expression
CDK9	no differential expression
PTAFR	no differential expression
C8A	no differential expression
SELE	no differential expression
C4A	no differential expression
MBL1	no differential expression
DEFA3	no differential expression
APCS	no differential expression
CFH	no differential expression
PTPN2	Log2FC: 1.467772232; -log10(p-value): 6.049148541
IFNGR2	no differential expression
RCAN1	no differential expression
SMAD7	no differential expression
MALT1	no differential expression
ABCG1	no differential expression
SOCS6	no differential expression
CSF2RB	no differential expression
LGALS2	no differential expression
APOBEC3A	Log2FC: 6.17729953; -log10(p-value): 30.37778598
MAP3K7IP1	no differential expression
MLST8	no differential expression
TCEB2	no differential expression
MEFV	Log2FC: 2.484236646; -log10(p-value): 3.011027902
PTK2B	no differential expression
C1QTNF3	no differential expression
AMACR	no differential expression
SCARF1	no differential expression
CLEC4C	no differential expression
SIGIRR	no differential expression
HRAS	no differential expression
C19ORF29	no differential expression
C9	no differential expression
PIAS4	no differential expression
MAP2K2	no differential expression
SMAD6	Log2FC: -1.955146609; -log10(p-value): 5.954677021
STAP2	no differential expression
ARRB2	no differential expression
REST	no differential expression
HSP90AA1	no differential expression
RCOR1	no differential expression
KAT2B	no differential expression
NLRP1	no differential expression
THRB	no differential expression
MTA1	no differential expression
CCR4	no differential expression
IL8	Log2FC: 2.099667856; -log10(p-value): 12.25103714
CD180	no differential expression
BCL2A1	no differential expression
TCEB1	no differential expression
VDR	no differential expression
SIAH1	no differential expression
LPCAT2	no differential expression
ACHE	Log2FC: 1.772033326; -log10(p-value): 2.03373687
TRAIP	no differential expression
TRADD	no differential expression
TNIP3	Log2FC: 4.910829345; -log10(p-value): 16.82102305
MAP3K12	no differential expression
PTK2	no differential expression
ELMOD2	no differential expression
RNF41	no differential expression
BCAR1	no differential expression
ZMYND11	no differential expression
CD22	no differential expression
CD274	Log2FC: 3.615456223; -log10(p-value): 31.7619539
PDCD1LG2	no differential expression
CCR7	Log2FC: 4.165538181; -log10(p-value): 11.48545225
SMARCE1	no differential expression
NKIRAS2	no differential expression
SOCS2	no differential expression
BECN1	no differential expression
NUMBL	no differential expression
CCDC88A	no differential expression
RPS19	no differential expression
CAMK2A	no differential expression
IFNA2	no differential expression
IFNA1	no differential expression
MAP3K14	no differential expression
ANXA4	no differential expression
CYBB	no differential expression
BCL3	Log2FC: 1.730949546; -log10(p-value): 6.70333481
RIPK1	no differential expression
TRAFD1	no differential expression
ITGA3	no differential expression
IRF2BP1	no differential expression
PIK3CB	no differential expression
LY86	no differential expression
RANBP9	no differential expression
NUP153	no differential expression
OTUD5	no differential expression
LILRA4	no differential expression
PROCR	no differential expression
CASP12	no differential expression
CARD18	no differential expression
SOCS3	Log2FC: 5.155743069; -log10(p-value): 22.9625735
CYTIP	no differential expression
MAFB	no differential expression
SIRT1	no differential expression
FLI1	no differential expression
PTCH1	no differential expression
CTLA4	no differential expression
CTNNAL1	no differential expression
IL8RB	no differential expression
AAMP	no differential expression
NFATC2	no differential expression
COPS8	no differential expression
LRRFIP1	no differential expression
VEGFA	no differential expression
NUP214	no differential expression
TNFRSF1B	no differential expression
GRK5	no differential expression
DMBT1	no differential expression
GPSM1	no differential expression
FBXW5	no differential expression
IRAK1BP1	no differential expression
KDM1	no differential expression
RUNX3	Log2FC: 2.067144771; -log10(p-value): 6.910094889
GJA1	no differential expression
MAP3K7IP2	no differential expression
MKNK1	no differential expression
MAP3K4	no differential expression
JUN	no differential expression
GNAI3	no differential expression
CD53	no differential expression
SNX27	no differential expression
RUSC1	no differential expression
FCGR2A	no differential expression
PTPRC	no differential expression
MFN1	no differential expression
SPP1	no differential expression
C4BP	no differential expression
C4BPB	no differential expression
C4BPA	no differential expression
KITL	no differential expression
KITLG	no differential expression
PDCD1	no differential expression
RFTN1	no differential expression
HSPBP1	no differential expression
AKAP10	no differential expression
PTGES2	no differential expression
STIM1	no differential expression
ORAI1	no differential expression
ITPR3	no differential expression
ITPR1	no differential expression
LRRFIP2	no differential expression
TRIB3	Log2FC: -2.215863694; -log10(p-value): 4.730487056
CHGA	no differential expression
SIGLECH	no differential expression
SIGLECE	no differential expression
SIGLEC5	no differential expression
SIGLEC1	Log2FC: 2.28756729; -log10(p-value): 8.777283529
SIGLEC15	no differential expression
SIGLEC11	no differential expression
SIGLEC9	no differential expression
SIGLEC8	no differential expression
SIGLEC7	no differential expression
SIGLEC6	no differential expression
SIGLEC10	no differential expression
RGMB	no differential expression
OAS2	Log2FC: 3.314678888; -log10(p-value): 4.121478204
OAS1H	no differential expression
OAS1G	no differential expression
OAS1F	no differential expression
OAS1E	no differential expression
OAS1D	no differential expression
OAS1C	no differential expression
OAS1B	no differential expression
OAS1A	no differential expression
CTSB	no differential expression
LAIR1	no differential expression
C8B	no differential expression
DEFA4	no differential expression
PIK3R1	no differential expression
NLRP10	no differential expression
CARD16	no differential expression
BCL10	no differential expression
NFKBIE	no differential expression
OTUD7B	no differential expression
CFB	Log2FC: 3.429282139; -log10(p-value): 28.39469495
ISG20	Log2FC: 6.248177659; -log10(p-value): 21.01547269
IL2RG	no differential expression
MST1R	no differential expression
ADAM10	no differential expression
MAP3K3	no differential expression
NKIRAS1	no differential expression
KLK1	no differential expression
C1S	Log2FC: 2.33039557; -log10(p-value): 6.389339837
MAP3K1	no differential expression
PTGS2	Log2FC: 2.95263483; -log10(p-value): 17.3439018
KPNA1	no differential expression
C8G	no differential expression
LAT	no differential expression
C1R	Log2FC: 1.580772688; -log10(p-value): 2.381777279
LY9	no differential expression
EGR1	no differential expression
IL6ST	no differential expression
IGF1R	no differential expression
ELP2	no differential expression
F2RL2	no differential expression
F2RL3	no differential expression
CD27	no differential expression
HOXA9	no differential expression
GSTP1	no differential expression
EPOR	no differential expression
WDR34	no differential expression
ACAP1	no differential expression
ERAP1	no differential expression
CXCL11	Log2FC: 6.688605424; -log10(p-value): 6.661543506
CXCL9	Log2FC: 7.071944946; -log10(p-value): 11.5214335
S100A10	no differential expression
ANXA2	no differential expression
CEACAM1	no differential expression
TLR11	no differential expression
IL13RA1	no differential expression
SEMA3A	no differential expression
PLXNA4	no differential expression
CASP6	no differential expression
DEFA20	no differential expression
PELI2	no differential expression
FFAR2	no differential expression
CISH	no differential expression
HMGB3	no differential expression
HMGB2	no differential expression
SIVA1	no differential expression
SNAP23	no differential expression
IRF2	no differential expression
PLK1	no differential expression
TRAF1	Log2FC: 2.168859898; -log10(p-value): 12.81815641
PKN1	no differential expression
FXR1	no differential expression
ERBB2IP	no differential expression
RBCK1	no differential expression
RNF31	no differential expression
PIAS1	no differential expression
WDR62	no differential expression
DAB2IP	Log2FC: 2.601872649; -log10(p-value): 6.089909454
YJEFN3	no differential expression
TRIM30	no differential expression
AZI2	no differential expression
MAP3K7IP3	no differential expression
APOBEC3G	Log2FC: 2.688025136; -log10(p-value): 34.23433145
APOBEC3F	Log2FC: 2.458313964; -log10(p-value): 19.73992861
TRAT1	no differential expression
F2R	no differential expression
FCGR1A	no differential expression
UBD	no differential expression
CD300E	no differential expression
PRKCA	no differential expression
CASP10	Log2FC: 1.946282254; -log10(p-value): 49.45842076
IRF6	Log2FC: 1.702339486; -log10(p-value): 2.371214561
IRF9	no differential expression
VASP	no differential expression
IFITM1	Log2FC: 3.765973445; -log10(p-value): 1.61383101
IFITM2	no differential expression
RAD21	no differential expression
RASGEF1B	no differential expression
NOXA1	no differential expression
TRPV2	no differential expression
CYBA	no differential expression
CALCA	no differential expression
PPP3CA	no differential expression
KIR3DL2	no differential expression
OPTN	no differential expression
LGALS4	no differential expression
LGALS8	no differential expression
IL31	no differential expression
RSAD2	Log2FC: 5.224059805; -log10(p-value): 4.860120914
HERC5	Log2FC: 4.70265996; -log10(p-value): 5.886056648
FCN2	no differential expression
DUOX1	no differential expression
NOX4	no differential expression
INPP5D	no differential expression
CNPY3	no differential expression
BIRC5	no differential expression
DHCR24	no differential expression
GPR33	no differential expression
SFTPA2	no differential expression
SLC2A11	no differential expression
MIF	no differential expression
ILF3	no differential expression
ATG9A	no differential expression
MX2	Log2FC: 3.578911325; -log10(p-value): 5.37161107
TPSB2	no differential expression
GAB1	no differential expression
SLAMF1	Log2FC: 4.232411234; -log10(p-value): 21.02273379
GOPC	no differential expression
YWHAE	no differential expression
LTB4R	no differential expression
BTN3A3	no differential expression
BTN3A2	no differential expression
BTN3A1	no differential expression
IFI6	Log2FC: 1.612503544; -log10(p-value): 50.82973828
PTMA	no differential expression
RXRA	no differential expression
GNB2	no differential expression
SPI1	no differential expression
NLRP7	no differential expression
GLI1	no differential expression
TOMM70A	no differential expression
USP17	no differential expression
ACE	no differential expression
ETS1	no differential expression
RAB11A	no differential expression
FZD1	no differential expression
CTSG	no differential expression
ELANE	no differential expression
TNFRSF13B	no differential expression
DHX9	no differential expression
MAP2K1	no differential expression
DDIT3	no differential expression
ATG16L1	no differential expression
OTUB2	no differential expression
OTUB1	no differential expression
PADI4	no differential expression
PPIA	no differential expression
XDH	no differential expression
CR2	no differential expression
IFNAR2	no differential expression
FOXA2	no differential expression
DEFB14	no differential expression
FCRL5	no differential expression
ING4	no differential expression
CALM1	no differential expression
NXN	Log2FC: 2.334314975; -log10(p-value): 6.431798276
SPON2	no differential expression
CTCF	no differential expression
RNF5	no differential expression
PIAS2	no differential expression
TCF4	no differential expression
TNFRSF12A	no differential expression
TLR10	no differential expression
USP7	no differential expression
CARD6	no differential expression
C7	no differential expression
C6	no differential expression
BDKRB2	no differential expression
CTSD	no differential expression
C1QBP	no differential expression
CSK	no differential expression
SCAMP5	no differential expression
PSTPIP1	no differential expression
CTSH	no differential expression
TRIM22	Log2FC: 2.431049324; -log10(p-value): 15.71444269
SMARCA4	no differential expression
NLRP14	no differential expression
CCNT1	no differential expression
MAP2K4	no differential expression
MAP2K3	no differential expression
SUGT1	no differential expression
NCKAP1L	no differential expression
CD63	no differential expression
SMARCA2	no differential expression
BMX	no differential expression
SERPING1	Log2FC: 1.675324892; -log10(p-value): 15.99139983
RETNLB	no differential expression
NFKBIB	no differential expression
PRKCE	no differential expression
STAT5B	no differential expression
STAT5A	no differential expression
SOCS5	no differential expression
RPS6KA4	no differential expression
SH2D1A	no differential expression
SLAMF8	no differential expression
SLAMF9	no differential expression
SLAMF6	no differential expression
SLAMF7	Log2FC: 2.075647424; -log10(p-value): 21.29242982
