# Supplementary material for: A tissue-intrinsic mechanism sensitizes HIV-1 particles for TLR-triggered innate immune responses
Source: Nat Commun. 2026 May 9;17:4209. doi: 10.1038/s41467-026-72586-3 (PMC13157497; doi:10.1038/s41467-026-72586-3)
Supplement: Supplementary file 7 — Supplementary Data 5 [file 41467_2026_72586_MOESM7_ESM.xlsx]

## Sheet: Sheet1
#ID	Symbol	D10-M_Count	D11-M_Count	D12-M_Count	D10-D1_Count	D11-D1_Count	D12-D1_Count	D10-M_FPKM	D11-M_FPKM	D12-M_FPKM	D10-D1_FPKM	D11-D1_FPKM	D12-D1_FPKM	Pvalue	-log 10 p-value	log2FC	Rank	regulated	COG_class	COG_class_annotation	GO_annotation	KEGG_annotation	KEGG_pathway_annotation	KOG_class	KOG_class_annotation	Pfam_annotation	Swiss-Prot_annotation	eggNOG_class	eggNOG_class_annotation	NR_annotation
ENSG00000107201	DDX58	693	537	814	23639	26400	31573	3.49384	3.1094	4.85529	136.949	144.954	176.926	5.12e-181	180.291	5.61008	180.291	up	[L]	Replication, recombination and repair	Molecular Function: nucleic acid binding (GO:0003676);; Molecular Function: helicase activity (GO:0004386);; Molecular Function: ATP binding (GO:0005524);; Molecular Function: zinc ion binding (GO:0008270);;	K12646|0.0e+00|hsa:23586|K12646 ATP-dependent RNA helicase DDX58 [EC:3.6.4.13] | (RefSeq) DDX58, RIG-I, RIG1, RIGI, RLR-1, SGMRT2; DExD/H-box helicase 58	NF-kappa B signaling pathway (ko04064);; RIG-I-like receptor signaling pathway (ko04622);; Cytosolic DNA-sensing pathway (ko04623);; Hepatitis C (ko05160);; Hepatitis B (ko05161);; Measles (ko05162);; Influenza A (ko05164);; Herpes simplex virus 1 infection (ko05168);; Epstein-Barr virus infection (ko05169)	[R]	General function prediction only	Caspase recruitment domain	Antiviral innate immune response receptor RIG-I OS=Homo sapiens OX=9606 GN=DDX58 PE=1 SV=2	A	RNA processing and modification	antiviral innate immune response receptor RIG-I isoform 1 [Homo sapiens]
ENSG00000108700	CCL8	35	10	22	9585	11002	16849	0.598852	0.188526	0.441784	188.883	206.656	322.233	3.66e-160	159.437	9.43559	159.437	up	--	--	Cellular Component: extracellular space (GO:0005615);; Biological Process: immune response (GO:0006955);; Molecular Function: chemokine activity (GO:0008009);;	K16596|2.5e-50|hsa:6355|K16596 C-C motif chemokine 8 | (RefSeq) CCL8, HC14, MCP-2, MCP2, SCYA10, SCYA8; C-C motif chemokine ligand 8	Cytokine-cytokine receptor interaction (ko04060);; Viral protein interaction with cytokine and cytokine receptor (ko04061);; Chemokine signaling pathway (ko04062)	--	--	Small cytokines (intecrine/chemokine), interleukin-8 like	C-C motif chemokine 8 OS=Homo sapiens OX=9606 GN=CCL8 PE=1 SV=2	O	Posttranslational modification, protein turnover, chaperones	C-C motif chemokine 8 isoform X1 [Pongo abelii]
ENSG00000184979	USP18	442	295	435	8558	9479	11462	4.55678	3.4899	5.29755	99.8899	105.451	129.833	9.27e-152	151.033	4.95114	151.033	up	--	--	Biological Process: ubiquitin-dependent protein catabolic process (GO:0006511);; Biological Process: protein deubiquitination (GO:0016579);; Molecular Function: thiol-dependent ubiquitinyl hydrolase activity (GO:0036459);;	K11846|2.6e-217|hsa:11274|K11846 ubiquitin carboxyl-terminal hydrolase 18/41 [EC:3.4.19.12] | (RefSeq) USP18, ISG43, PTORCH2, UBP43; ubiquitin specific peptidase 18	--	[O]	Posttranslational modification, protein turnover, chaperones	Ubiquitin carboxyl-terminal hydrolase	Ubl carboxyl-terminal hydrolase 18 OS=Homo sapiens OX=9606 GN=USP18 PE=1 SV=1	O	Posttranslational modification, protein turnover, chaperones	ubl carboxyl-terminal hydrolase 18 [Homo sapiens]
ENSG00000115267	IFIH1	2275	1707	2117	21219	28000	28382	14.3917	12.4511	15.6839	150.846	188.508	196.187	6.17e-145	144.21	3.96513	144.21	up	[L]	Replication, recombination and repair	Molecular Function: DNA binding (GO:0003677);; Molecular Function: helicase activity (GO:0004386);; Molecular Function: ATP binding (GO:0005524);; Molecular Function: zinc ion binding (GO:0008270);;	K12647|0.0e+00|hsa:64135|K12647 interferon-induced helicase C domain-containing protein 1 [EC:3.6.4.13] | (RefSeq) IFIH1, AGS7, Hlcd, IDDM19, MDA-5, MDA5, RLR-2, SGMRT1; interferon induced with helicase C domain 1	RIG-I-like receptor signaling pathway (ko04622);; Hepatitis B (ko05161);; Measles (ko05162);; Influenza A (ko05164);; Herpes simplex virus 1 infection (ko05168)	[R]	General function prediction only	Caspase recruitment domain	Interferon-induced helicase C domain-containing protein 1 OS=Homo sapiens OX=9606 GN=IFIH1 PE=1 SV=3	A	RNA processing and modification	interferon-induced helicase C domain-containing protein 1 [Homo sapiens]
ENSG00000131203	IDO1	9	7	15	8424	24463	18677	0.101661	0.081997	0.176529	123.198	331.68	258.175	1.41e-128	127.851	10.978	127.851	up	--	--	Biological Process: cytokine production involved in inflammatory response (GO:0002534);; Biological Process: positive regulation of T cell tolerance induction (GO:0002666);; Biological Process: positive regulation of chronic inflammatory response (GO:0002678);; Biological Process: positive regulation of type 2 immune response (GO:0002830);; Molecular Function: tryptophan 2,3-dioxygenase activity …	K00463|2.3e-235|hsa:3620|K00463 indoleamine 2,3-dioxygenase [EC:1.13.11.52] | (RefSeq) IDO1, IDO, IDO-1, INDO; indoleamine 2,3-dioxygenase 1	Tryptophan metabolism (ko00380);; African trypanosomiasis (ko05143)	--	--	Indoleamine 2,3-dioxygenase	Indoleamine 2,3-dioxygenase 1 OS=Homo sapiens OX=9606 GN=IDO1 PE=1 SV=1	E	Amino acid transport and metabolism	indoleamine 2,3-dioxygenase 1 [Homo sapiens]
ENSG00000168062	BATF2	104	78	128	3708	3042	3856	1.0629	0.913963	1.54406	43.069	33.8419	43.6856	1.76e-126	125.754	5.39293	125.754	up	--	--	Molecular Function: DNA binding (GO:0003677);; Molecular Function: DNA-binding transcription factor activity (GO:0003700);; Biological Process: regulation of transcription by RNA polymerase II (GO:0006357);;	K09034|2.8e-152|hsa:116071|K09034 ATF-like basic leucine zipper transcriptional factor | (RefSeq) BATF2, SARI; basic leucine zipper ATF-like transcription factor 2	PD-L1 expression and PD-1 checkpoint pathway in cancer (ko05235)	--	--	bZIP transcription factor	Basic leucine zipper transcriptional factor ATF-like 2 OS=Homo sapiens OX=9606 GN=BATF2 PE=1 SV=1	K	Transcription	basic leucine zipper transcriptional factor ATF-like 2 isoform 1 [Homo sapiens]
ENSG00000138646	HERC5	201	205	323	9911	13448	13567	1.25382	1.47255	2.38629	70.1084	90.6687	93.1334	2.19e-123	122.66	5.94117	122.66	up	[DZ]	Cell cycle control, cell division, chromosome partitioning;; Cytoskeleton	Molecular Function: ubiquitin-protein transferase activity (GO:0004842);;	K22372|0.0e+00|hsa:51191|K22372 E3 ISG15--protein ligase [EC:2.3.2.-] | (RefSeq) HERC5, CEB1, CEBP1; HECT and RLD domain containing E3 ubiquitin protein ligase 5	--	[O]	Posttranslational modification, protein turnover, chaperones	HECT-domain (ubiquitin-transferase)	E3 ISG15--protein ligase HERC5 OS=Homo sapiens OX=9606 GN=HERC5 PE=1 SV=2	O	Posttranslational modification, protein turnover, chaperones	E3 ISG15--protein ligase HERC5 [Homo sapiens]
ENSG00000135604	STX11	978	707	784	5792	5368	5608	11.1516	9.25518	10.5655	74.72	66.0087	70.2103	1.97e-118	117.706	3.06965	117.706	up	--	--	Molecular Function: SNARE binding (GO:0000149);; Biological Process: regulation of neurotransmitter levels (GO:0001505);; Biological Process: cell activation (GO:0001775);; Biological Process: cell killing (GO:0001906);; Biological Process: leukocyte mediated cytotoxicity (GO:0001909);; Biological Process: T cell mediated cytotoxicity (GO:0001913);; Biological Process: natural killer cell mediate…	K08487|9.9e-156|hsa:8676|K08487 syntaxin 11 | (RefSeq) STX11, FHL4, HLH4, HPLH4; syntaxin 11	SNARE interactions in vesicular transport (ko04130)	[U]	Intracellular trafficking, secretion, and vesicular transport	Syntaxin	Syntaxin-11 OS=Homo sapiens OX=9606 GN=STX11 PE=1 SV=1	U	Intracellular trafficking, secretion, and vesicular transport	syntaxin-11 isoform X1 [Homo sapiens]
ENSG00000055332	EIF2AK2	1564	1341	1527	9606	12002	13085	3.45567	3.38933	4.08085	24.4736	29.376	32.5768	1.82e-115	114.74	3.26041	114.74	up	[T]	Signal transduction mechanisms	Molecular Function: RNA binding (GO:0003723);; Molecular Function: protein kinase activity (GO:0004672);; Molecular Function: ATP binding (GO:0005524);;	K16195|3.1e-307|hsa:5610|K16195 eukaryotic translation initiation factor 2-alpha kinase 2 [EC:2.7.11.1] | (RefSeq) EIF2AK2, EIF2AK1, LEUDEN, PKR, PPP1R83, PRKR; eukaryotic translation initiation factor 2 alpha kinase 2	Protein processing in endoplasmic reticulum (ko04141);; Necroptosis (ko04217);; Alzheimer disease (ko05010);; Hepatitis C (ko05160);; Measles (ko05162);; Influenza A (ko05164);; Human papillomavirus infection (ko05165);; Kaposi sarcoma-associated herpesvirus infection (ko05167);; Herpes simplex virus 1 infection (ko05168);; Epstein-Barr virus infection (ko05169);; Viral carcinogenesis (ko05203)	[J]	Translation, ribosomal structure and biogenesis	Protein kinase domain	Interferon-induced, double-stranded RNA-activated protein kinase OS=Homo sapiens OX=9606 GN=EIF2AK2 PE=1 SV=2	J	Translation, ribosomal structure and biogenesis	interferon-induced, double-stranded RNA-activated protein kinase isoform a [Homo sapiens]
ENSG00000138642	HERC6	502	385	478	4162	5009	5832	2.91052	2.56672	3.27936	27.3713	31.4011	37.2896	5.68e-114	113.246	3.75276	113.246	up	[DZ]	Cell cycle control, cell division, chromosome partitioning;; Cytoskeleton	Molecular Function: ubiquitin-protein transferase activity (GO:0004842);;	K22372|0.0e+00|hsa:55008|K22372 E3 ISG15--protein ligase [EC:2.3.2.-] | (RefSeq) HERC6; HECT and RLD domain containing E3 ubiquitin protein ligase family member 6	--	[O]	Posttranslational modification, protein turnover, chaperones	HECT-domain (ubiquitin-transferase)	Probable E3 ubiquitin-protein ligase HERC6 OS=Homo sapiens OX=9606 GN=HERC6 PE=1 SV=2	O	Posttranslational modification, protein turnover, chaperones	probable E3 ubiquitin-protein ligase HERC6 isoform 2 [Homo sapiens]
ENSG00000130589	HELZ2	999	720	1090	15181	18595	22088	2.74618	2.2746	3.56063	47.236	55.173	66.5935	2.86e-113	112.544	4.60591	112.544	up	[K]	Transcription	Molecular Function: RNA binding (GO:0003723);; Molecular Function: ribonuclease activity (GO:0004540);; Molecular Function: nuclear receptor transcription coactivator activity (GO:0030374);;	K18422|1.6e-87|bter:100645920|K18422 helicase MOV-10 [EC:3.6.4.13] | (RefSeq) probable helicase with zinc finger domain	--	[J]	Translation, ribosomal structure and biogenesis	AAA domain	Helicase with zinc finger domain 2 OS=Homo sapiens OX=9606 GN=HELZ2 PE=1 SV=6	L	Replication, recombination and repair	helicase with zinc finger domain 2 isoform 1 [Homo sapiens]
ENSG00000169429	CXCL8	526	413	207	29414	41787	31371	6.93412	6.1782	3.15985	431.562	586.398	447.133	3.11e-112	111.507	6.79621	111.507	up	--	--	Molecular Function: interleukin-8 receptor binding (GO:0005153);; Cellular Component: extracellular space (GO:0005615);; Biological Process: inflammatory response (GO:0006954);; Biological Process: immune response (GO:0006955);; Molecular Function: chemokine activity (GO:0008009);; Biological Process: neutrophil chemotaxis (GO:0030593);; Biological Process: neutrophil activation (GO:0042119);;	K10030|8.1e-49|ggo:101130732|K10030 interleukin 8 | (RefSeq) CXCL8; interleukin-8	Cytokine-cytokine receptor interaction (ko04060);; Viral protein interaction with cytokine and cytokine receptor (ko04061);; Chemokine signaling pathway (ko04062);; NF-kappa B signaling pathway (ko04064);; Phospholipase D signaling pathway (ko04072);; Cellular senescence (ko04218);; Toll-like receptor signaling pathway (ko04620);; NOD-like receptor signaling pathway (ko04621);; RIG-I-like recepto…	--	--	Small cytokines (intecrine/chemokine), interleukin-8 like	Interleukin-8 OS=Homo sapiens OX=9606 GN=CXCL8 PE=1 SV=1	O	Posttranslational modification, protein turnover, chaperones	interleukin-8 isoform 1 precursor [Homo sapiens]
ENSG00000138035	PNPT1	797	638	648	4823	6042	6811	3.96629	3.64497	3.81367	27.1696	32.4766	37.4646	7.03e-110	109.153	3.38146	109.153	up	[J]	Translation, ribosomal structure and biogenesis	Molecular Function: RNA binding (GO:0003723);; Molecular Function: polyribonucleotide nucleotidyltransferase activity (GO:0004654);; Biological Process: mRNA catabolic process (GO:0006402);;	K00962|0.0e+00|hsa:87178|K00962 polyribonucleotide nucleotidyltransferase [EC:2.7.7.8] | (RefSeq) PNPT1, COXPD13, DFNB70, OLD35, PNPASE, old-35; polyribonucleotide nucleotidyltransferase 1	RNA degradation (ko03018)	[R]	General function prediction only	3' exoribonuclease family, domain 1	Polyribonucleotide nucleotidyltransferase 1, mitochondrial OS=Homo sapiens OX=9606 GN=PNPT1 PE=1 SV=2	A	RNA processing and modification	polyribonucleotide nucleotidyltransferase 1, mitochondrial precursor [Homo sapiens]
ENSG00000131979	GCH1	142	145	148	5357	11648	9973	1.13112	1.23517	1.30463	54.9567	104.02	89.5521	2.91e-108	107.536	6.23547	107.536	up	[H]	Coenzyme transport and metabolism	Molecular Function: GTP cyclohydrolase I activity (GO:0003934);; Molecular Function: calcium ion binding (GO:0005509);; Molecular Function: GTP binding (GO:0005525);; Cellular Component: nucleoplasm (GO:0005654);; Cellular Component: cytosol (GO:0005829);; Molecular Function: zinc ion binding (GO:0008270);; Biological Process: positive regulation of heart rate (GO:0010460);; Biological Process: r…	K01495|1.2e-136|hsa:2643|K01495 GTP cyclohydrolase IA [EC:3.5.4.16] | (RefSeq) GCH1, DYT14, DYT5, DYT5a, GCH, GTP-CH-1, GTPCH1, HPABH4B; GTP cyclohydrolase 1	Folate biosynthesis (ko00790)	[H]	Coenzyme transport and metabolism	GTP cyclohydrolase I	GTP cyclohydrolase 1 OS=Homo sapiens OX=9606 GN=GCH1 PE=1 SV=1	H	Coenzyme transport and metabolism	GTP cyclohydrolase 1 isoform 1 [Homo sapiens]
ENSG00000120539	MASTL	435	397	398	3626	3212	3050	2.88882	3.13177	3.10038	28.0545	23.2814	22.616	1.31e-105	104.883	3.30761	104.883	up	[T]	Signal transduction mechanisms	Molecular Function: protein serine/threonine kinase activity (GO:0004674);; Molecular Function: ATP binding (GO:0005524);; Cellular Component: nucleoplasm (GO:0005654);;	K16309|0.0e+00|hsa:84930|K16309 serine/threonine-protein kinase greatwall [EC:2.7.11.1] | (RefSeq) MASTL, GREATWALL, GW, GWL, MAST-L, THC2; microtubule associated serine/threonine kinase like	--	[TR]	Signal transduction mechanisms;; General function prediction only	Protein kinase domain	Serine/threonine-protein kinase greatwall OS=Homo sapiens OX=9606 GN=MASTL PE=1 SV=1	T	Signal transduction mechanisms	serine/threonine-protein kinase greatwall isoform 2 [Homo sapiens]
ENSG00000155287	SLC25A28	611	530	606	2839	3265	3414	9.44093	9.25773	10.9466	49.3251	53.3777	56.8647	3.42e-104	103.466	2.73944	103.466	up	--	--	Cellular Component: integral component of membrane (GO:0016021);;	K15113|5.6e-188|csab:103216373|K15113 solute carrier family 25 (mitochondrial iron transporter), member 28/37 | (RefSeq) SLC25A28; solute carrier family 25 member 28	--	[C]	Energy production and conversion	Mitochondrial carrier protein	Mitoferrin-2 OS=Homo sapiens OX=9606 GN=SLC25A28 PE=2 SV=1	C	Energy production and conversion	SLC25A28 protein, partial [Homo sapiens]
ENSG00000117228	GBP1	896	1067	979	30575	65306	46936	6.47868	8.87024	8.37773	250.347	509.67	372.957	7.31e-103	102.136	5.87917	102.136	up	--	--	Molecular Function: GTPase activity (GO:0003924);; Molecular Function: GTP binding (GO:0005525);;	K20899|4.7e-293|hsa:2633|K20899 guanylate-binding protein 1/3/4/7 | (RefSeq) GBP1; guanylate binding protein 1	NOD-like receptor signaling pathway (ko04621)	[R]	General function prediction only	Guanylate-binding protein, C-terminal domain	Guanylate-binding protein 1 OS=Homo sapiens OX=9606 GN=GBP1 PE=1 SV=2	S	Function unknown	guanylate-binding protein 1 [Homo sapiens]
ENSG00000204138	PHACTR4	876	653	682	3324	3418	3625	4.81411	5.29788	3.31058	20.052	19.1976	18.012	6.2e-101	100.208	2.53251	100.208	up	--	--	Molecular Function: actin binding (GO:0003779);; Molecular Function: protein phosphatase inhibitor activity (GO:0004864);; Molecular Function: protein phosphatase 1 binding (GO:0008157);;	K17585|0.0e+00|hsa:65979|K17585 phosphatase and actin regulator 4 | (RefSeq) PHACTR4, PPP1R124; phosphatase and actin regulator 4	--	[R]	General function prediction only	RPEL repeat	Phosphatase and actin regulator 4 OS=Homo sapiens OX=9606 GN=PHACTR4 PE=1 SV=1	Z	Cytoskeleton	phosphatase and actin regulator 4 isoform 1 [Homo sapiens]
ENSG00000188290	HES4	61	46	55	985	1144	1430	1.36681	1.19176	1.48763	26.5119	28.9885	37.2387	1.48e-100	99.8297	4.75224	99.8297	up	--	--	Molecular Function: DNA binding (GO:0003677);; Cellular Component: nucleus (GO:0005634);; Biological Process: regulation of transcription, DNA-templated (GO:0006355);; Molecular Function: protein dimerization activity (GO:0046983);;	K09089|1.1e-99|hsa:57801|K09089 hairy and enhancer of split 4 | (RefSeq) HES4, bHLHb42; hes family bHLH transcription factor 4	Human papillomavirus infection (ko05165)	[K]	Transcription	Hairy Orange	Transcription factor HES-4 OS=Homo sapiens OX=9606 GN=HES4 PE=2 SV=1	K	Transcription	transcription factor HES-4 isoform 1 [Homo sapiens]
ENSG00000081041	CXCL2	89	91	106	1396	1385	1236	1.59417	1.87957	2.25917	28.4755	26.9272	24.4631	3.22e-99	98.4921	4.10611	98.4921	up	--	--	Cellular Component: extracellular space (GO:0005615);; Biological Process: defense response (GO:0006952);; Biological Process: immune response (GO:0006955);; Molecular Function: chemokine activity (GO:0008009);;	K05505|1.6e-47|hsa:2920|K05505 C-X-C motif chemokine 1/2/3 | (RefSeq) CXCL2, CINC-2a, GRO2, GROb, MGSA-b, MIP-2a, MIP2, MIP2A, SCYB2; C-X-C motif chemokine ligand 2	Cytokine-cytokine receptor interaction (ko04060);; Viral protein interaction with cytokine and cytokine receptor (ko04061);; Chemokine signaling pathway (ko04062);; NF-kappa B signaling pathway (ko04064);; NOD-like receptor signaling pathway (ko04621);; IL-17 signaling pathway (ko04657);; TNF signaling pathway (ko04668);; Epithelial cell signaling in Helicobacter pylori infection (ko05120);; Legi…	--	--	Small cytokines (intecrine/chemokine), interleukin-8 like	C-X-C motif chemokine 2 OS=Homo sapiens OX=9606 GN=CXCL2 PE=1 SV=1	O	Posttranslational modification, protein turnover, chaperones	C-X-C motif chemokine 2 precursor [Homo sapiens]
ENSG00000105939	ZC3HAV1	2328	2208	2127	10971	9735	10344	7.75651	8.22204	8.21705	41.5332	39.2808	40.8237	2.17e-94	93.6635	2.51828	93.6635	up	--	--	Molecular Function: NAD+ ADP-ribosyltransferase activity (GO:0003950);; Molecular Function: metal ion binding (GO:0046872);;	K15259|0.0e+00|hsa:56829|K15259 poly [ADP-ribose] polymerase 7/11/12/13 [EC:2.4.2.30] | (RefSeq) ZC3HAV1, ARTD13, FLB6421, PARP13, ZAP, ZC3H2, ZC3HDC2; zinc finger CCCH-type containing, antiviral 1	--	--	--	Zap helix turn helix N-terminal domain	Zinc finger CCCH-type antiviral protein 1 OS=Homo sapiens OX=9606 GN=ZC3HAV1 PE=1 SV=3	K	Transcription	zinc finger CCCH-type antiviral protein 1 isoform 1 [Homo sapiens]
ENSG00000117475	BLZF1	871	673	660	3214	3617	3846	7.07877	6.27159	6.33747	29.7505	32.0283	34.6553	2.53e-94	93.5969	2.57757	93.5969	up	--	--	Biological Process: Golgi organization (GO:0007030);; Biological Process: Golgi to plasma membrane protein transport (GO:0043001);;	--	--	[S]	Function unknown	DASH complex subunit Hsk3 like	Golgin-45 OS=Homo sapiens OX=9606 GN=BLZF1 PE=1 SV=2	U	Intracellular trafficking, secretion, and vesicular transport	golgin-45 isoform 1 [Homo sapiens]
ENSG00000121858	TNFSF10	155	178	321	13673	18037	22390	1.77536	2.36332	4.27052	175.772	220.694	280.152	7.62e-94	93.118	6.63949	93.118	up	--	--	Molecular Function: cytokine activity (GO:0005125);; Molecular Function: tumor necrosis factor receptor binding (GO:0005164);; Cellular Component: extracellular space (GO:0005615);; Biological Process: immune response (GO:0006955);; Biological Process: male gonad development (GO:0008584);; Cellular Component: integral component of membrane (GO:0016021);; Biological Process: response to insulin (G…	K04721|3.9e-157|hsa:8743|K04721 tumor necrosis factor ligand superfamily member 10 | (RefSeq) TNFSF10, APO2L, Apo-2L, CD253, TL2, TNLG6A, TRAIL; TNF superfamily member 10	Cytokine-cytokine receptor interaction (ko04060);; Viral protein interaction with cytokine and cytokine receptor (ko04061);; FoxO signaling pathway (ko04068);; Apoptosis (ko04210);; Necroptosis (ko04217);; Natural killer cell mediated cytotoxicity (ko04650);; Pathogenic Escherichia coli infection (ko05130);; Salmonella infection (ko05132);; Influenza A (ko05164)	--	--	TNF(Tumour Necrosis Factor) family	Tumor necrosis factor ligand superfamily member 10 OS=Homo sapiens OX=9606 GN=TNFSF10 PE=1 SV=1	T	Signal transduction mechanisms	tumor necrosis factor ligand superfamily member 10 isoform 1 [Homo sapiens]
ENSG00000163644	PPM1K	202	207	204	2110	3205	3042	0.71075	0.843415	0.831693	8.69834	12.2391	12.0809	3.57e-92	91.4473	4.05525	91.4473	up	[T]	Signal transduction mechanisms	Molecular Function: protein serine/threonine phosphatase activity (GO:0004722);; Molecular Function: metal ion binding (GO:0046872);;	K17505|6.4e-216|ggo:101141730|K17505 protein phosphatase 1K [EC:3.1.3.16] | (RefSeq) PPM1K; protein phosphatase 1K, mitochondrial	--	[T]	Signal transduction mechanisms	Protein phosphatase 2C	Protein phosphatase 1K, mitochondrial OS=Homo sapiens OX=9606 GN=PPM1K PE=1 SV=1	T	Signal transduction mechanisms	protein phosphatase 1K, mitochondrial [Homo sapiens]
ENSG00000162654	GBP4	213	166	351	12054	19904	19985	0.763112	0.681112	1.48729	48.8883	76.946	78.6615	5.03e-91	90.2984	6.43122	90.2984	up	--	--	Molecular Function: GTPase activity (GO:0003924);; Molecular Function: GTP binding (GO:0005525);;	K20899|0.0e+00|hsa:115361|K20899 guanylate-binding protein 1/3/4/7 | (RefSeq) GBP4, Mpa2; guanylate binding protein 4	NOD-like receptor signaling pathway (ko04621)	[R]	General function prediction only	Guanylate-binding protein, C-terminal domain	Guanylate-binding protein 4 OS=Homo sapiens OX=9606 GN=GBP4 PE=2 SV=2	S	Function unknown	guanylate-binding protein 4 [Homo sapiens]
ENSG00000135899	SP110	826	599	852	5635	6190	6698	8.69584	7.19632	10.3385	64.4591	66.0106	75.1716	1.36e-90	89.8665	3.32081	89.8665	up	--	--	Molecular Function: DNA binding (GO:0003677);; Cellular Component: nucleoplasm (GO:0005654);;	K15413|1.6e-85|oas:101121244|K15413 nuclear autoantigen Sp-100 | (RefSeq) nuclear body protein SP140-like protein isoform X1	Herpes simplex virus 1 infection (ko05168);; Viral carcinogenesis (ko05203)	[O]	Posttranslational modification, protein turnover, chaperones	HSR domain	Sp110 nuclear body protein OS=Homo sapiens OX=9606 GN=SP110 PE=1 SV=5	K	Transcription	sp110 nuclear body protein isoform c [Homo sapiens]
ENSG00000144655	CSRNP1	248	153	218	2958	3316	4427	1.72574	1.22213	1.79498	23.3483	24.9498	33.9094	1.76e-90	89.7545	4.41128	89.7545	up	--	--	Molecular Function: DNA-binding transcription factor activity, RNA polymerase II-specific (GO:0000981);; Molecular Function: DNA-binding transcription activator activity, RNA polymerase II-specific (GO:0001228);; Biological Process: skeletal system development (GO:0001501);; Molecular Function: molecular_function (GO:0003674);; Molecular Function: nucleic acid binding (GO:0003676);; Molecular Fun…	K17494|0.0e+00|hsa:64651|K17494 cysteine/serine-rich nuclear protein | (RefSeq) CSRNP1, AXUD1, CSRNP-1, FAM130B, TAIP-3, URAX1; cysteine and serine rich nuclear protein 1	--	[R]	General function prediction only	Cysteine/serine-rich nuclear protein N-terminus	Cysteine/serine-rich nuclear protein 1 OS=Homo sapiens OX=9606 GN=CSRNP1 PE=1 SV=2	K	Transcription	cysteine/serine-rich nuclear protein 1 isoform b [Homo sapiens]
ENSG00000128383	APOBEC3A	60	88	76	5024	11430	6050	0.905975	1.5368	1.35849	84.9143	186.292	101.037	5.21e-90	89.2832	6.92579	89.2832	up	--	--	Cellular Component: nucleoplasm (GO:0005654);; Molecular Function: zinc ion binding (GO:0008270);; Molecular Function: hydrolase activity (GO:0016787);;	K18750|2.7e-120|hsa:200315|K18750 C->U-editing enzyme APOBEC3 [EC:3.5.4.-] | (RefSeq) APOBEC3A, A3A, ARP3, PHRBN, bK150C2.1; apolipoprotein B mRNA editing enzyme catalytic subunit 3A	Human immunodeficiency virus 1 infection (ko05170)	--	--	Novel AID APOBEC clade 2	DNA dC->dU-editing enzyme APOBEC-3A OS=Homo sapiens OX=9606 GN=APOBEC3A PE=1 SV=3	F	Nucleotide transport and metabolism	probable DNA dC->dU-editing enzyme APOBEC-3A [Homo sapiens]
ENSG00000178860	MSC	1601	1280	1380	7342	9580	10324	17.3747	15.9582	17.7175	90.1775	112.166	123.063	4.3e-89	88.3665	2.97203	88.3665	up	--	--	Molecular Function: protein dimerization activity (GO:0046983);;	K09072|1.5e-102|ggo:101149765|K09072 musculin (activated B-cell factor-1) | (RefSeq) MSC; musculin	--	[K]	Transcription	Helix-loop-helix DNA-binding domain	Musculin OS=Homo sapiens OX=9606 GN=MSC PE=1 SV=2	K	Transcription	musculin [Homo sapiens]
ENSG00000205413	SAMD9	1171	747	1099	10724	9593	11639	3.79708	2.75724	4.16669	38.9173	33.2102	41.008	2.44e-88	87.6126	3.70889	87.6126	up	--	--	Cellular Component: cytosol (GO:0005829);; Cellular Component: intracellular membrane-bounded organelle (GO:0043231);;	K23949|0.0e+00|hsa:54809|K23949 sterile alpha motif domain-contaning protein 9 | (RefSeq) SAMD9, C7orf5, DRIF1, MIRAGE, NFTC, OEF1, OEF2; sterile alpha motif domain containing 9	--	--	--	SAM domain (Sterile alpha motif)	Sterile alpha motif domain-containing protein 9 OS=Homo sapiens OX=9606 GN=SAMD9 PE=1 SV=1	S	Function unknown	sterile alpha motif domain-containing protein 9 [Homo sapiens]
ENSG00000125538	IL1B	183	51	142	12707	13070	16377	2.45595	0.780161	2.26451	193.733	189.85	242.399	1.46e-87	86.8356	7.12782	86.8356	up	--	--	Biological Process: fever generation (GO:0001660);; Molecular Function: cytokine activity (GO:0005125);; Molecular Function: interleukin-1 receptor binding (GO:0005149);; Cellular Component: extracellular space (GO:0005615);; Cellular Component: lysosome (GO:0005764);; Cellular Component: autophagosome (GO:0005776);; Cellular Component: cytosol (GO:0005829);; Biological Process: immune response (…	K04519|4.3e-153|hsa:3553|K04519 interleukin 1 beta | (RefSeq) IL1B, IL-1, IL1-BETA, IL1F2, IL1beta; interleukin 1 beta	Antifolate resistance (ko01523);; MAPK signaling pathway (ko04010);; Cytokine-cytokine receptor interaction (ko04060);; NF-kappa B signaling pathway (ko04064);; Necroptosis (ko04217);; Osteoclast differentiation (ko04380);; Toll-like receptor signaling pathway (ko04620);; NOD-like receptor signaling pathway (ko04621);; Cytosolic DNA-sensing pathway (ko04623);; C-type lectin receptor signaling pat…	--	--	Interleukin-1 / 18	Interleukin-1 beta OS=Homo sapiens OX=9606 GN=IL1B PE=1 SV=2	K	Transcription	interleukin 1, beta, isoform CRA_c [Homo sapiens]
ENSG00000140464	PML	1797	1318	1688	10977	12224	15233	10.8856	8.16299	11.3679	68.9712	74.9674	92.6855	2.92e-87	86.5346	3.29668	86.5346	up	--	--	Biological Process: cell cycle checkpoint (GO:0000075);; Biological Process: DNA damage checkpoint (GO:0000077);; Cellular Component: nuclear chromosome (GO:0000228);; Biological Process: mitotic cell cycle (GO:0000278);; Cellular Component: chromosome, telomeric region (GO:0000781);; Cellular Component: nuclear chromosome, telomeric region (GO:0000784);; Biological Process: regulation of cell gr…
ENSG00000221963	APOL6	1389	1369	1251	11425	18552	17497	3.01329	3.41341	3.21058	28.0521	43.4156	41.6922	2.14e-86	85.6696	3.85304	85.6696	up	--	--	Cellular Component: extracellular region (GO:0005576);; Biological Process: lipid transport (GO:0006869);; Molecular Function: lipid binding (GO:0008289);; Cellular Component: integral component of membrane (GO:0016021);; Biological Process: lipoprotein metabolic process (GO:0042157);;	K14480|3.3e-174|hsa:80830|K14480 apolipoprotein L | (RefSeq) APOL6, APOL-VI, APOLVI; apolipoprotein L6	--	--	--	Apolipoprotein L	Apolipoprotein L6 OS=Homo sapiens OX=9606 GN=APOL6 PE=1 SV=1	U	Intracellular trafficking, secretion, and vesicular transport	apolipoprotein L6 [Homo sapiens]
ENSG00000145016	RUBCN	846	848	897	4328	4649	5421	3.12716	4.03594	3.85374	18.7892	19.5752	23.3422	1.18e-84	83.9281	2.76324	83.9281	up	--	--	Cellular Component: nucleoplasm (GO:0005654);; Cellular Component: cytosol (GO:0005829);; Cellular Component: intracellular membrane-bounded organelle (GO:0043231);;	K19330|0.0e+00|pps:100968040|K19330 run domain Beclin-1 interacting and cysteine-rich containing protein | (RefSeq) RUBCN, KIAA0226; RUN and cysteine rich domain containing beclin 1 interacting protein	Autophagy - animal (ko04140)	[T]	Signal transduction mechanisms	Putative zinc-RING and/or ribbon	Run domain Beclin-1-interacting and cysteine-rich domain-containing protein OS=Homo sapiens OX=9606 GN=RUBCN PE=1 SV=4	T	Signal transduction mechanisms	run domain Beclin-1-interacting and cysteine-rich domain-containing protein isoform 1 [Homo sapiens]
ENSG00000172183	ISG20	6	4	15	1656	2551	3276	0.069824	0.047138	0.198051	25.8859	38.1749	51.4355	2.04e-84	83.6904	8.50485	83.6904	up	--	--	Molecular Function: nucleic acid binding (GO:0003676);;	K12579|2.2e-97|ggo:101135873|K12579 interferon-stimulated gene 20 kDa protein [EC:3.1.13.1] | (RefSeq) ISG20; interferon-stimulated gene 20 kDa protein isoform X1	--	[L]	Replication, recombination and repair	Exonuclease	Interferon-stimulated gene 20 kDa protein OS=Homo sapiens OX=9606 GN=ISG20 PE=1 SV=2	L	Replication, recombination and repair	interferon-stimulated gene 20 kDa protein isoform a [Homo sapiens]
ENSG00000177409	SAMD9L	1996	1903	2307	16802	23720	25787	7.14134	7.4562	9.53443	67.6338	91.3341	101.518	1.89e-81	80.7235	3.70126	80.7235	up	--	--	Biological Process: hematopoietic progenitor cell differentiation (GO:0002244);; Biological Process: immune system process (GO:0002376);; Biological Process: immune system development (GO:0002520);; Cellular Component: cellular_component (GO:0005575);; Cellular Component: intracellular (GO:0005622);; Cellular Component: obsolete cell (GO:0005623);; Cellular Component: cytoplasm (GO:0005737);; Cel…	K23949|0.0e+00|hsa:219285|K23949 sterile alpha motif domain-contaning protein 9 | (RefSeq) SAMD9L, ATXPC, C7orf6, DRIF2, UEF1; sterile alpha motif domain containing 9 like	--	--	--	--	Sterile alpha motif domain-containing protein 9-like OS=Homo sapiens OX=9606 GN=SAMD9L PE=1 SV=2	U	Intracellular trafficking, secretion, and vesicular transport	sterile alpha motif domain-containing protein 9-like [Homo sapiens]
ENSG00000275302	CCL4	409	199	251	7753	14374	9868	9.91448	5.54988	7.20645	213.525	377.086	263.559	4.69e-81	80.3288	5.53236	80.3288	up	--	--	Cellular Component: extracellular space (GO:0005615);; Biological Process: immune response (GO:0006955);; Molecular Function: chemokine activity (GO:0008009);;	K12964|6.0e-46|hsa:6351|K12964 C-C motif chemokine 4 | (RefSeq) CCL4, ACT2, AT744.1, G-26, HC21, LAG-1, LAG1, MIP-1-beta, MIP1B, MIP1B1, SCYA2, SCYA4; C-C motif chemokine ligand 4	Cytokine-cytokine receptor interaction (ko04060);; Viral protein interaction with cytokine and cytokine receptor (ko04061);; Chemokine signaling pathway (ko04062);; NF-kappa B signaling pathway (ko04064);; Toll-like receptor signaling pathway (ko04620);; Cytosolic DNA-sensing pathway (ko04623);; Human cytomegalovirus infection (ko05163)	--	--	Small cytokines (intecrine/chemokine), interleukin-8 like	C-C motif chemokine 4 OS=Homo sapiens OX=9606 GN=CCL4 PE=1 SV=1	T	Signal transduction mechanisms	C-C motif chemokine 4 precursor [Homo sapiens]
ENSG00000138496	PARP9	2693	2099	2681	12237	11588	12457	17.6787	14.3881	19.2441	92.0985	83.9145	91.4287	3.76e-80	79.4248	2.57861	79.4248	up	[J]	Translation, ribosomal structure and biogenesis	Molecular Function: NAD+ ADP-ribosyltransferase activity (GO:0003950);;	K15260|0.0e+00|pps:100984374|K15260 poly [ADP-ribose] polymerase 9 [EC:2.4.2.30] | (RefSeq) PARP9; poly(ADP-ribose) polymerase family member 9	--	[BK]	Chromatin structure and dynamics;; Transcription	Macro domain	Protein mono-ADP-ribosyltransferase PARP9 OS=Homo sapiens OX=9606 GN=PARP9 PE=1 SV=2	K	Transcription	protein mono-ADP-ribosyltransferase PARP9 isoform c [Homo sapiens]
ENSG00000119917	IFIT3	1439	698	2184	113966	119639	139956	12.6596	7.05142	22.7917	1137.37	1138.22	1356.08	1.32e-78	77.8794	6.72644	77.8794	up	--	--	Cellular Component: mitochondrion (GO:0005739);; Cellular Component: cytosol (GO:0005829);; Biological Process: cellular response to interferon-alpha (GO:0035457);;	K14217|1.8e-109|epz:103565697|K14217 interferon-induced protein with tetratricopeptide repeats 1 | (RefSeq) IFIT1B; interferon induced protein with tetratricopeptide repeats 1B	Hepatitis C (ko05160)	[R]	General function prediction only	Tetratricopeptide repeat	Interferon-induced protein with tetratricopeptide repeats 3 OS=Homo sapiens OX=9606 GN=IFIT3 PE=1 SV=1	S	Function unknown	interferon-induced protein with tetratricopeptide repeats 3 isoform a [Homo sapiens]
ENSG00000119922	IFIT2	268	112	558	112359	93904	123329	1.92843	0.855419	4.629	872.456	702.553	931.942	2.14e-78	77.6696	8.74454	77.6696	up	--	--	Biological Process: cellular response to interferon-alpha (GO:0035457);;	K14217|1.6e-107|sbq:101032140|K14217 interferon-induced protein with tetratricopeptide repeats 1 | (RefSeq) IFIT1; interferon-induced protein with tetratricopeptide repeats 1	Hepatitis C (ko05160)	[R]	General function prediction only	TPR repeat	Interferon-induced protein with tetratricopeptide repeats 2 OS=Homo sapiens OX=9606 GN=IFIT2 PE=1 SV=1	S	Function unknown	interferon-induced protein with tetratricopeptide repeats 2 [Homo sapiens]
ENSG00000152778	IFIT5	457	380	498	3436	3517	4624	2.49811	2.38334	3.22139	21.2643	20.745	27.7738	2.56e-77	76.5918	3.40784	76.5918	up	--	--	Molecular Function: tRNA binding (GO:0000049);; Molecular Function: RNA cap binding (GO:0000339);; Cellular Component: ruffle (GO:0001726);; Biological Process: immune effector process (GO:0002252);; Biological Process: immune system process (GO:0002376);; Molecular Function: molecular_function (GO:0003674);; Molecular Function: nucleic acid binding (GO:0003676);; Molecular Function: DNA binding …	K14217|7.5e-148|aju:106980961|K14217 interferon-induced protein with tetratricopeptide repeats 1 | (RefSeq) interferon-induced protein with tetratricopeptide repeats 1-like isoform X1	Hepatitis C (ko05160)	[R]	General function prediction only	Tetratricopeptide repeat	Interferon-induced protein with tetratricopeptide repeats 5 OS=Homo sapiens OX=9606 GN=IFIT5 PE=1 SV=1	S	Function unknown	interferon-induced protein with tetratricopeptide repeats 5 [Homo sapiens]
ENSG00000163121	NEURL3	220	190	171	2367	3582	2315	3.15839	3.17771	2.95961	39.0837	56.4255	36.7981	3.12e-76	75.5058	4.12896	75.5058	up	--	--	Molecular Function: molecular_function (GO:0003674);; Molecular Function: catalytic activity (GO:0003824);; Molecular Function: ubiquitin-protein transferase activity (GO:0004842);; Biological Process: cellular protein modification process (GO:0006464);; Biological Process: nitrogen compound metabolic process (GO:0006807);; Biological Process: biological_process (GO:0008150);; Biological Process:…	K15689|3.7e-70|pps:100978507|K15689 E3 ubiquitin-protein ligase NEURL3 [EC:2.3.2.27] | (RefSeq) NEURL3; neuralized E3 ubiquitin protein ligase 3	--	--	--	--	E3 ubiquitin-protein ligase NEURL3 OS=Homo sapiens OX=9606 GN=NEURL3 PE=2 SV=2	O	Posttranslational modification, protein turnover, chaperones	E3 ubiquitin-protein ligase NEURL3 isoform b [Homo sapiens]
ENSG00000135114	OASL	77	44	160	10465	14631	14911	0.610044	0.33407	1.39467	92.9415	121.488	129.77	4.15e-75	74.382	7.43292	74.382	up	--	--	Molecular Function: 2'-5'-oligoadenylate synthetase activity (GO:0001730);; Molecular Function: double-stranded RNA binding (GO:0003725);; Biological Process: defense response to virus (GO:0051607);;	K14608|1.6e-302|hsa:8638|K14608 2'-5'-oligoadenylate synthase-like protein | (RefSeq) OASL, OASL1, OASLd, TRIP-14, TRIP14, p59_OASL, p59-OASL, p59OASL; 2'-5'-oligoadenylate synthetase like	Human papillomavirus infection (ko05165)	--	--	2'-5'-oligoadenylate synthetase 1, domain 2, C-terminus	2'-5'-oligoadenylate synthase-like protein OS=Homo sapiens OX=9606 GN=OASL PE=1 SV=2	O	Posttranslational modification, protein turnover, chaperones	2'-5'-oligoadenylate synthase-like protein isoform a [Homo sapiens]
ENSG00000128335	APOL2	3848	2962	3042	12449	13257	15910	34.5712	30.1244	31.2408	127.446	126.909	156.261	1.37e-74	73.8633	2.37898	73.8633	up	--	--	Cellular Component: extracellular region (GO:0005576);; Biological Process: lipid transport (GO:0006869);; Molecular Function: lipid binding (GO:0008289);; Cellular Component: integral component of membrane (GO:0016021);; Biological Process: lipoprotein metabolic process (GO:0042157);;	K14480|1.9e-182|hsa:23780|K14480 apolipoprotein L | (RefSeq) APOL2, APOL-II, APOL3; apolipoprotein L2	--	--	--	Apolipoprotein L	Apolipoprotein L2 OS=Homo sapiens OX=9606 GN=APOL2 PE=1 SV=1	U	Intracellular trafficking, secretion, and vesicular transport	apolipoprotein L2 [Homo sapiens]
ENSG00000137628	DDX60	518	433	622	4469	5135	6250	1.87787	1.79387	2.67084	18.2868	20.0964	24.848	3.2e-73	72.4949	3.62142	72.4949	up	[L]	Replication, recombination and repair	Molecular Function: RNA binding (GO:0003723);; Molecular Function: helicase activity (GO:0004386);; Molecular Function: ATP binding (GO:0005524);; Cellular Component: cytoplasm (GO:0005737);; Biological Process: defense response to virus (GO:0051607);;	K20103|0.0e+00|hsa:55601|K20103 ATP-dependent RNA helicase DDX60 [EC:3.6.4.13] | (RefSeq) DDX60; DExD/H-box helicase 60	--	[R]	General function prediction only	DEAD/DEAH box helicase	Probable ATP-dependent RNA helicase DDX60 OS=Homo sapiens OX=9606 GN=DDX60 PE=1 SV=3	A	RNA processing and modification	probable ATP-dependent RNA helicase DDX60 [Homo sapiens]
ENSG00000124201	ZNFX1	4077	3677	3415	12995	16943	16680	12.2446	12.6864	12.0723	44.7164	56.0684	55.4815	5.61e-73	72.251	2.35552	72.251	up	[L]	Replication, recombination and repair	Molecular Function: DNA-binding transcription factor activity (GO:0003700);; Cellular Component: nucleus (GO:0005634);; Molecular Function: zinc ion binding (GO:0008270);;	K11701|3.7e-121|api:100168818|K11701 helicase required for RNAi-mediated heterochromatin assembly 1 [EC:3.6.4.13] | (RefSeq) NFX1-type zinc finger-containing protein 1	--	[L]	Replication, recombination and repair	AAA domain	NFX1-type zinc finger-containing protein 1 OS=Homo sapiens OX=9606 GN=ZNFX1 PE=2 SV=2	L	Replication, recombination and repair	NFX1-type zinc finger-containing protein 1 [Homo sapiens]
ENSG00000125347	IRF1	1149	1000	1140	8213	13704	10695	7.06943	7.05968	8.3432	57.4833	91.7938	73.7708	2.65e-72	71.5768	3.59982	71.5768	up	--	--	Molecular Function: DNA-binding transcription factor activity (GO:0003700);; Cellular Component: nucleus (GO:0005634);; Cellular Component: cytoplasm (GO:0005737);; Biological Process: apoptotic process (GO:0006915);; Biological Process: negative regulation of cell population proliferation (GO:0008285);; Biological Process: positive regulation of type I interferon production (GO:0032481);; Biolog…	K09444|7.7e-189|hsa:3659|K09444 interferon regulatory factor 1 | (RefSeq) IRF1, IRF-1, MAR; interferon regulatory factor 1	C-type lectin receptor signaling pathway (ko04625);; TNF signaling pathway (ko04668);; Prolactin signaling pathway (ko04917);; Pertussis (ko05133);; Human papillomavirus infection (ko05165)	--	--	Interferon regulatory factor transcription factor	Interferon regulatory factor 1 OS=Homo sapiens OX=9606 GN=IRF1 PE=1 SV=2	K	Transcription	interferon regulatory factor 1 isoform 1 [Homo sapiens]
ENSG00000013374	NUB1	1923	1560	1790	6818	8719	9123	14.4605	14.0192	15.7503	59.6181	72.2748	75.0562	1.68e-71	70.7747	2.51961	70.7747	up	--	--	Cellular Component: nucleoplasm (GO:0005654);; Cellular Component: nucleolus (GO:0005730);; Cellular Component: cytosol (GO:0005829);;	--	--	[OT]	Posttranslational modification, protein turnover, chaperones;; Signal transduction mechanisms	Ubiquitin-like domain	NEDD8 ultimate buster 1 OS=Homo sapiens OX=9606 GN=NUB1 PE=1 SV=2	--	--	NEDD8 ultimate buster 1 isoform 1 [Homo sapiens]
ENSG00000185507	IRF7	386	289	510	5280	6793	7364	4.5234	3.72706	7.28399	76.6587	90.4065	104.107	1.92e-71	70.7167	4.3233	70.7167	up	--	--	Molecular Function: DNA-binding transcription factor activity (GO:0003700);; Cellular Component: nucleoplasm (GO:0005654);; Cellular Component: cytosol (GO:0005829);;	K09447|6.0e-305|ptr:450927|K09447 interferon regulatory factor 7 | (RefSeq) IRF7; interferon regulatory factor 7 isoform X1	Toll-like receptor signaling pathway (ko04620);; NOD-like receptor signaling pathway (ko04621);; RIG-I-like receptor signaling pathway (ko04622);; Cytosolic DNA-sensing pathway (ko04623);; Hepatitis C (ko05160);; Hepatitis B (ko05161);; Measles (ko05162);; Influenza A (ko05164);; Kaposi sarcoma-associated herpesvirus infection (ko05167);; Herpes simplex virus 1 infection (ko05168);; Epstein-Barr …	--	--	Interferon-regulatory factor 3	Interferon regulatory factor 7 OS=Homo sapiens OX=9606 GN=IRF7 PE=1 SV=2	K	Transcription	interferon regulatory factor 7 isoform d [Homo sapiens]
ENSG00000168685	IL7R	176	105	124	5983	13947	20833	0.857969	0.592623	0.691157	32.4056	72.4884	110.203	5.29e-71	70.2765	6.94616	70.2765	up	--	--	Biological Process: regulation of DNA recombination (GO:0000018);; Biological Process: cell morphogenesis (GO:0000902);; Biological Process: cell activation (GO:0001775);; Biological Process: regulation of leukocyte mediated cytotoxicity (GO:0001910);; Biological Process: negative regulation of leukocyte mediated cytotoxicity (GO:0001911);; Biological Process: regulation of T cell mediated cytoto…	K05072|3.2e-265|hsa:3575|K05072 interleukin 7 receptor | (RefSeq) IL7R, CD127, CDW127, IL-7R-alpha, IL7RA, ILRA; interleukin 7 receptor	Cytokine-cytokine receptor interaction (ko04060);; FoxO signaling pathway (ko04068);; PI3K-Akt signaling pathway (ko04151);; JAK-STAT signaling pathway (ko04630);; Hematopoietic cell lineage (ko04640);; Pathways in cancer (ko05200);; Primary immunodeficiency (ko05340)	--	--	Fibronectin type III domain	Interleukin-7 receptor subunit alpha OS=Homo sapiens OX=9606 GN=IL7R PE=1 SV=3	T	Signal transduction mechanisms	interleukin-7 receptor subunit alpha precursor [Homo sapiens]
ENSG00000121060	TRIM25	2239	2198	2271	12381	14599	18691	8.57767	9.67604	10.3058	53.7732	60.4904	78.7787	6.72e-71	70.1726	3.05402	70.1726	up	--	--	Molecular Function: metal ion binding (GO:0046872);;	K10652|0.0e+00|hsa:7706|K10652 tripartite motif-containing protein 25 [EC:2.3.2.27] | (RefSeq) TRIM25, EFP, RNF147, Z147, ZNF147; tripartite motif containing 25	NF-kappa B signaling pathway (ko04064);; RIG-I-like receptor signaling pathway (ko04622);; Influenza A (ko05164)	[O]	Posttranslational modification, protein turnover, chaperones	SPRY domain	E3 ubiquitin/ISG15 ligase TRIM25 OS=Homo sapiens OX=9606 GN=TRIM25 PE=1 SV=2	O	Posttranslational modification, protein turnover, chaperones	E3 ubiquitin/ISG15 ligase TRIM25 [Homo sapiens]
ENSG00000070190	DAPP1	777	864	772	3519	4110	3917	5.83787	8.24018	7.44086	32.6819	35.8576	35.472	2.96e-70	69.5287	2.54742	69.5287	up	--	--	Molecular Function: molecular_function (GO:0003674);; Molecular Function: binding (GO:0005488);; Molecular Function: protein binding (GO:0005515);; Molecular Function: phospholipid binding (GO:0005543);; Molecular Function: phosphatidylinositol-3,4,5-trisphosphate binding (GO:0005547);; Cellular Component: cellular_component (GO:0005575);; Cellular Component: intracellular (GO:0005622);; Cellular…	K12229|1.1e-150|ptr:461398|K12229 dual adapter for phosphotyrosine and 3-phosphotyrosine and 3-phosphoinositide | (RefSeq) DAPP1; dual adapter for phosphotyrosine and 3-phosphotyrosine and 3-phosphoinositide isoform X2	B cell receptor signaling pathway (ko04662)	--	--	SH2 domain	Dual adapter for phosphotyrosine and 3-phosphotyrosine and 3-phosphoinositide OS=Homo sapiens OX=9606 GN=DAPP1 PE=1 SV=1	T	Signal transduction mechanisms	B lymphocyte adapter protein BAM32 [Homo sapiens]
ENSG00000180616	SSTR2	455	460	491	3370	3863	5179	1.29931	1.50793	1.65807	10.8979	11.907	16.2541	1.07e-69	68.9706	3.42723	68.9706	up	--	--	Molecular Function: somatostatin receptor activity (GO:0004994);; Cellular Component: integral component of membrane (GO:0016021);;	K04218|2.5e-204|hsa:6752|K04218 somatostatin receptor 2 | (RefSeq) SSTR2; somatostatin receptor 2	cAMP signaling pathway (ko04024);; Neuroactive ligand-receptor interaction (ko04080);; Growth hormone synthesis, secretion and action (ko04935);; Gastric acid secretion (ko04971)	[R]	General function prediction only	7 transmembrane receptor (rhodopsin family)	Somatostatin receptor type 2 OS=Homo sapiens OX=9606 GN=SSTR2 PE=1 SV=1	T	Signal transduction mechanisms	somatostatin receptor type 2 [Homo sapiens]
ENSG00000115009	CCL20	7	7	4	2550	1122	2562	0.176452	0.208352	0.118305	78.8759	33.1227	77.1235	3.44e-69	68.4634	8.74098	68.4634	up	--	--	Molecular Function: G protein-coupled receptor binding (GO:0001664);; Biological Process: regulation of cytokine production (GO:0001817);; Biological Process: positive regulation of cytokine production (GO:0001819);; Biological Process: cell killing (GO:0001906);; Biological Process: regulation of protein phosphorylation (GO:0001932);; Biological Process: positive regulation of protein phosphoryl…	K14625|2.3e-48|ptr:459991|K14625 C-C motif chemokine 20 | (RefSeq) CCL20; C-C motif chemokine 20 isoform X2	Cytokine-cytokine receptor interaction (ko04060);; Viral protein interaction with cytokine and cytokine receptor (ko04061);; Chemokine signaling pathway (ko04062);; IL-17 signaling pathway (ko04657);; TNF signaling pathway (ko04668);; Rheumatoid arthritis (ko05323)	--	--	Small cytokines (intecrine/chemokine), interleukin-8 like	C-C motif chemokine 20 OS=Homo sapiens OX=9606 GN=CCL20 PE=1 SV=1	G	Carbohydrate transport and metabolism	C-C motif chemokine 20 isoform 2 precursor [Homo sapiens]
ENSG00000185338	SOCS1	95	84	56	954	1378	1240	1.67087	1.63867	1.15255	18.2288	26.4291	23.4444	8.48e-69	68.0716	4.22461	68.0716	up	--	--	Cellular Component: nucleoplasm (GO:0005654);; Biological Process: receptor signaling pathway via JAK-STAT (GO:0007259);; Biological Process: regulation of activation of Janus kinase activity (GO:0010533);; Biological Process: protein ubiquitination (GO:0016567);; Molecular Function: kinase inhibitor activity (GO:0019210);; Biological Process: cytokine-mediated signaling pathway (GO:0019221);; Bi…	K04694|1.3e-99|cjc:100402275|K04694 suppressor of cytokine signaling 1 | (RefSeq) SOCS1; suppressor of cytokine signaling 1	Ubiquitin mediated proteolysis (ko04120);; Osteoclast differentiation (ko04380);; JAK-STAT signaling pathway (ko04630);; Insulin signaling pathway (ko04910);; Prolactin signaling pathway (ko04917);; Type II diabetes mellitus (ko04930);; Growth hormone synthesis, secretion and action (ko04935);; Toxoplasmosis (ko05145);; MicroRNAs in cancer (ko05206)	[T]	Signal transduction mechanisms	SH2 domain	Suppressor of cytokine signaling 1 OS=Homo sapiens OX=9606 GN=SOCS1 PE=1 SV=1	T	Signal transduction mechanisms	suppressor of cytokine signaling 1 [Pan troglodytes]
NewGene_407	NewGene_407	4	0	8	868	1149	1091	0.011732	0	0.028798	3.88644	5.75992	4.93104	2.06e-68	67.6861	8.31109	67.6861	up	--	--	Molecular Function: GTPase activity (GO:0003924);; Molecular Function: GTP binding (GO:0005525);;	K20899|1.85e-44|cfr:102520597|K20899 guanylate-binding protein 1/3/4/7 | (RefSeq) LOW QUALITY PROTEIN: guanylate-binding protein 1	NOD-like receptor signaling pathway (ko04621)	[R]	General function prediction only	Guanylate-binding protein, C-terminal domain	Guanylate-binding protein 1 OS=Homo sapiens OX=9606 GN=GBP1 PE=1 SV=2	S	Function unknown	guanylate-binding protein 1-like [Hylobates moloch]
ENSG00000166016	ABTB2	106	72	99	1695	3391	3538	0.472097	0.370093	0.520592	8.5879	16.3806	17.4054	5.36e-68	67.2708	5.25035	67.2708	up	--	--	Cellular Component: ubiquitin ligase complex (GO:0000151);; Molecular Function: molecular_function (GO:0003674);; Molecular Function: binding (GO:0005488);; Molecular Function: protein binding (GO:0005515);; Cellular Component: cellular_component (GO:0005575);; Cellular Component: intracellular (GO:0005622);; Cellular Component: obsolete cell (GO:0005623);; Cellular Component: nucleus (GO:0005634…	K10521|0.0e+00|hsa:25841|K10521 ankyrin repeat and BTB/POZ domain-containing protein 2 | (RefSeq) ABTB2, ABTB2A, BTBD22; ankyrin repeat and BTB domain containing 2	--	--	--	BTB/POZ domain	Ankyrin repeat and BTB/POZ domain-containing protein 2 OS=Homo sapiens OX=9606 GN=ABTB2 PE=2 SV=2	S	Function unknown	ankyrin repeat and BTB/POZ domain-containing protein 2 [Homo sapiens]
ENSG00000133101	CCNA1	1031	976	815	4992	6545	7451	12.7587	13.5973	11.7487	68.3959	85.5751	99.2538	6.66e-68	67.1765	3.04219	67.1765	up	--	--	Cellular Component: host cell nucleus (GO:0042025);;	K06627|6.7e-271|hsa:8900|K06627 cyclin-A | (RefSeq) CCNA1, CT146; cyclin A1	Cell cycle (ko04110);; AMPK signaling pathway (ko04152);; Cellular senescence (ko04218);; Progesterone-mediated oocyte maturation (ko04914);; Hepatitis B (ko05161);; Human papillomavirus infection (ko05165);; Human T-cell leukemia virus 1 infection (ko05166);; Epstein-Barr virus infection (ko05169);; Pathways in cancer (ko05200);; Transcriptional misregulation in cancer (ko05202);; Viral carcinog…	[D]	Cell cycle control, cell division, chromosome partitioning	Cyclin, N-terminal domain	Cyclin-A1 OS=Homo sapiens OX=9606 GN=CCNA1 PE=1 SV=1	D	Cell cycle control, cell division, chromosome partitioning	cyclin-A1 isoform a [Homo sapiens]
NewGene_1972	NewGene_1972	188	139	176	1031	973	1104	1.80225	1.54119	2.09308	12.482	10.8645	12.7812	2.57e-67	66.5901	2.92767	66.5901	up	--	--	Biological Process: mitochondrial genome maintenance (GO:0000002);; Cellular Component: organellar ribosome (GO:0000313);; Cellular Component: organellar large ribosomal subunit (GO:0000315);; Molecular Function: molecular_function (GO:0003674);; Molecular Function: structural constituent of ribosome (GO:0003735);; Molecular Function: structural molecule activity (GO:0005198);; Cellular Component…	--	--	--	--	--	--	J	Translation, ribosomal structure and biogenesis	--
ENSG00000154451	GBP5	735	290	687	15853	21878	21509	6.0113	2.875	7.21665	157.241	209.59	211.088	6.04e-67	66.219	5.42005	66.219	up	--	--	Molecular Function: GTPase activity (GO:0003924);; Molecular Function: GTP binding (GO:0005525);;	K20898|1.2e-275|hsa:115362|K20898 guanylate-binding protein 5 | (RefSeq) GBP5, GBP-5; guanylate binding protein 5	NOD-like receptor signaling pathway (ko04621)	[R]	General function prediction only	Guanylate-binding protein, N-terminal domain	Guanylate-binding protein 5 OS=Homo sapiens OX=9606 GN=GBP5 PE=1 SV=1	Z	Cytoskeleton	CTCL tumor antigen GBP-5ta, partial [Homo sapiens]
ENSG00000135148	TRAFD1	1293	1147	1241	4976	6887	5977	10.2567	10.3388	11.2444	42.1054	56.8845	51.2807	6.91e-67	66.1605	2.56944	66.1605	up	--	--	Biological Process: negative regulation of innate immune response (GO:0045824);;	--	--	--	--	--	TRAF-type zinc finger domain-containing protein 1 OS=Homo sapiens OX=9606 GN=TRAFD1 PE=1 SV=1	S	Function unknown	TRAF-type zinc finger domain-containing protein 1 [Homo sapiens]
ENSG00000134326	CMPK2	131	134	338	13131	15404	18107	1.03659	1.20177	3.09626	114.846	127.825	154.291	3.69e-66	65.433	6.54257	65.433	up	--	--	Molecular Function: kinase activity (GO:0016301);;	K13809|5.3e-249|hsa:129607|K13809 UMP-CMP kinase 2, mitochondrial [EC:2.7.4.14] | (RefSeq) CMPK2, NDK, TMPK2, TYKi, UMP-CMPK2; cytidine/uridine monophosphate kinase 2	Pyrimidine metabolism (ko00240)	[F]	Nucleotide transport and metabolism	Thymidylate kinase	UMP-CMP kinase 2, mitochondrial OS=Homo sapiens OX=9606 GN=CMPK2 PE=1 SV=3	F	Nucleotide transport and metabolism	UMP-CMP kinase 2, mitochondrial isoform 1 precursor [Homo sapiens]
ENSG00000185745	IFIT1	769	380	1431	79052	87479	95525	8.43393	3.11097	11.3747	1018.21	1079.01	1205.59	4.85e-66	65.3143	6.95274	65.3143	up	--	--	Biological Process: immune system process (GO:0002376);; Biological Process: regulation of immune system process (GO:0002682);; Biological Process: negative regulation of immune system process (GO:0002683);; Biological Process: regulation of immune effector process (GO:0002697);; Biological Process: negative regulation of immune effector process (GO:0002698);; Biological Process: regulation of re…	K14217|7.7e-256|hsa:3434|K14217 interferon-induced protein with tetratricopeptide repeats 1 | (RefSeq) IFIT1, C56, G10P1, IFI-56, IFI-56K, IFI56, IFIT-1, IFNAI1, ISG56, P56, RNM561; interferon induced protein with tetratricopeptide repeats 1	Hepatitis C (ko05160)	[R]	General function prediction only	Tetratricopeptide repeat	Interferon-induced protein with tetratricopeptide repeats 1 OS=Homo sapiens OX=9606 GN=IFIT1 PE=1 SV=2	S	Function unknown	interferon-induced protein with tetratricopeptide repeats 1 isoform 2 [Homo sapiens]
ENSG00000136514	RTP4	87	96	115	981	981	925	1.22102	1.54442	1.90636	15.6798	14.9429	14.3452	2.53e-65	64.5969	3.56627	64.5969	up	--	--	Biological Process: detection of chemical stimulus involved in sensory perception of bitter taste (GO:0001580);; Molecular Function: G protein-coupled receptor binding (GO:0001664);; Biological Process: immune effector process (GO:0002252);; Biological Process: immune system process (GO:0002376);; Biological Process: system process (GO:0003008);; Molecular Function: molecular_function (GO:0003674…	--	--	--	--	Zinc-binding domain	Receptor-transporting protein 4 OS=Homo sapiens OX=9606 GN=RTP4 PE=1 SV=3	U	Intracellular trafficking, secretion, and vesicular transport	receptor-transporting protein 4 [Homo sapiens]
ENSG00000114127	XRN1	899	837	743	4808	7700	6750	2.2814	2.37026	2.1746	12.7579	19.4421	17.3639	2.77e-65	64.5575	3.249	64.5575	up	--	--	Biological Process: nuclear-transcribed mRNA catabolic process (GO:0000956);; Cellular Component: cytosol (GO:0005829);; Cellular Component: plasma membrane (GO:0005886);; Molecular Function: 5'-3' exonuclease activity (GO:0008409);;	K12618|0.0e+00|hsa:54464|K12618 5'-3' exoribonuclease 1 [EC:3.1.13.-] | (RefSeq) XRN1, SEP1; 5'-3' exoribonuclease 1	Ribosome biogenesis in eukaryotes (ko03008);; RNA degradation (ko03018)	[LD]	Replication, recombination and repair;; Cell cycle control, cell division, chromosome partitioning	Xrn1 helical domain	5'-3' exoribonuclease 1 OS=Homo sapiens OX=9606 GN=XRN1 PE=1 SV=1	--	--	5'-3' exoribonuclease 1 isoform a [Homo sapiens]
ENSG00000243649	CFB	249	162	220	1473	1783	1486	1.93955	1.4204	2.01296	12.8406	14.8579	12.6182	4.74e-65	64.3242	3.21303	64.3242	up	[O]	Posttranslational modification, protein turnover, chaperones	Molecular Function: serine-type endopeptidase activity (GO:0004252);; Cellular Component: extracellular region (GO:0005576);; Biological Process: complement activation (GO:0006956);;	K01335|0.0e+00|hsa:629|K01335 complement factor B [EC:3.4.21.47] | (RefSeq) CFB, AHUS4, ARMD14, BF, BFD, CFAB, CFBD, FB, FBI12, GBG, H2-Bf, PBF2; complement factor B	Complement and coagulation cascades (ko04610);; Staphylococcus aureus infection (ko05150)	[E]	Amino acid transport and metabolism	Trypsin	Complement factor B OS=Homo sapiens OX=9606 GN=CFB PE=1 SV=2	E	Amino acid transport and metabolism	complement factor B preproprotein [Homo sapiens]
ENSG00000196684	HSH2D	16	9	6	1271	714	1133	0.181307	0.092755	0.062764	18.375	10.1315	15.6704	1.25e-64	63.9031	6.96924	63.9031	up	--	--	Biological Process: signal transduction (GO:0007165);;	K06069|3.3e-09|sbq:101037993|K06069 atypical protein kinase C iota type [EC:2.7.11.13] | (RefSeq) PRKCI; protein kinase C iota type	Rap1 signaling pathway (ko04015);; Endocytosis (ko04144);; Hippo signaling pathway (ko04390);; Tight junction (ko04530);; Platelet activation (ko04611);; Insulin signaling pathway (ko04910);; Human papillomavirus infection (ko05165)	--	--	--	Hematopoietic SH2 domain-containing protein OS=Homo sapiens OX=9606 GN=HSH2D PE=1 SV=1	T	Signal transduction mechanisms	HSH2D isoform 3 [Pan troglodytes]
ENSG00000161133	USP41	7	6	1	835	633	775	0.138899	0.120082	0.018625	19.252	13.9086	17.3478	3.44e-61	60.4634	7.63018	60.4634	up	--	--	Biological Process: ubiquitin-dependent protein catabolic process (GO:0006511);; Biological Process: protein deubiquitination (GO:0016579);; Molecular Function: thiol-dependent ubiquitinyl hydrolase activity (GO:0036459);;	K11846|7.1e-196|hsa:373856|K11846 ubiquitin carboxyl-terminal hydrolase 18/41 [EC:3.4.19.12] | (RefSeq) USP41; ubiquitin specific peptidase 41	--	[O]	Posttranslational modification, protein turnover, chaperones	Ubiquitin carboxyl-terminal hydrolase	Putative ubiquitin carboxyl-terminal hydrolase 41 OS=Homo sapiens OX=9606 GN=USP41 PE=1 SV=2	O	Posttranslational modification, protein turnover, chaperones	RecName: Full=Putative ubiquitin carboxyl-terminal hydrolase 41; AltName: Full=Deubiquitinating enzyme 41; AltName: Full=Ubiquitin thioesterase 41; AltName: Full=Ubiquitin-specific-processing protease 41 [Homo sapiens]
ENSG00000137947	GTF2B	1238	877	976	3631	3568	3998	20.1157	16.3706	18.7522	66.784	62.5392	72.6347	1.45e-59	58.8386	2.16162	58.8386	up	[K]	Transcription	Cellular Component: nucleoplasm (GO:0005654);; Cellular Component: nuclear body (GO:0016604);; Molecular Function: TBP-class protein binding (GO:0017025);; Molecular Function: metal ion binding (GO:0046872);; Biological Process: transcription preinitiation complex assembly (GO:0070897);;	K03124|8.5e-177|aju:106968045|K03124 transcription initiation factor TFIIB | (RefSeq) GTF2B; transcription initiation factor IIB	Basal transcription factors (ko03022);; Spinocerebellar ataxia (ko05017);; Viral carcinogenesis (ko05203)	[K]	Transcription	Transcription factor TFIIB repeat	Transcription initiation factor IIB OS=Homo sapiens OX=9606 GN=GTF2B PE=1 SV=1	K	Transcription	transcription initiation factor IIB [Pongo abelii]
ENSG00000130813	C19orf66	1032	773	1049	4019	4343	4701	11.4048	9.61707	13.272	49.9806	51.7108	57.2097	1.81e-59	58.7423	2.49114	58.7423	up	--	--	Biological Process: immune effector process (GO:0002252);; Biological Process: immune system process (GO:0002376);; Molecular Function: molecular_function (GO:0003674);; Molecular Function: nucleic acid binding (GO:0003676);; Molecular Function: RNA binding (GO:0003723);; Molecular Function: binding (GO:0005488);; Cellular Component: cellular_component (GO:0005575);; Cellular Component: intracell…	--	--	--	--	Uncharacterised protein UPF0515	Shiftless antiviral inhibitor of ribosomal frameshifting protein OS=Homo sapiens OX=9606 GN=SHFL PE=1 SV=2	S	Function unknown	shiftless antiviral inhibitor of ribosomal frameshifting protein isoform X1 [Homo sapiens]
ENSG00000173786	CNP	2206	1827	2168	8090	9014	11151	9.57449	8.95432	10.8742	41.1983	47.101	58.0159	3.13e-59	58.5045	2.48072	58.5045	up	--	--	Molecular Function: RNA binding (GO:0003723);; Molecular Function: 2',3'-cyclic-nucleotide 3'-phosphodiesterase activity (GO:0004113);; Cellular Component: nucleoplasm (GO:0005654);; Cellular Component: cytosol (GO:0005829);; Biological Process: cyclic nucleotide catabolic process (GO:0009214);; Cellular Component: membrane (GO:0016020);; Cellular Component: melanosome (GO:0042470);;	K01121|8.3e-244|hsa:1267|K01121 2',3'-cyclic-nucleotide 3'-phosphodiesterase [EC:3.1.4.37] | (RefSeq) CNP, CNP1; 2',3'-cyclic nucleotide 3' phosphodiesterase	--	[L]	Replication, recombination and repair	2',3'-cyclic nucleotide 3'-phosphodiesterase (CNP or CNPase)	2',3'-cyclic-nucleotide 3'-phosphodiesterase OS=Homo sapiens OX=9606 GN=CNP PE=1 SV=2	F	Nucleotide transport and metabolism	2',3'-cyclic-nucleotide 3'-phosphodiesterase isoform 1 [Homo sapiens]
ENSG00000164136	IL15	56	63	89	991	1516	1545	0.512873	0.682932	0.8319	13.368	17.3493	19.6984	3.13e-58	57.5045	4.56126	57.5045	up	--	--	Biological Process: angiogenesis (GO:0001525);; Biological Process: blood vessel development (GO:0001568);; Biological Process: cell activation (GO:0001775);; Biological Process: natural killer cell differentiation (GO:0001779);; Biological Process: regulation of cytokine production (GO:0001817);; Biological Process: positive regulation of cytokine production (GO:0001819);; Biological Process: NK…	K05433|1.1e-64|hsa:3600|K05433 interleukin 15 | (RefSeq) IL15, IL-15; interleukin 15	Cytokine-cytokine receptor interaction (ko04060);; JAK-STAT signaling pathway (ko04630);; TNF signaling pathway (ko04668);; Intestinal immune network for IgA production (ko04672);; Human T-cell leukemia virus 1 infection (ko05166);; Pathways in cancer (ko05200);; Rheumatoid arthritis (ko05323)	--	--	Interleukin 15	Interleukin-15 OS=Homo sapiens OX=9606 GN=IL15 PE=1 SV=1	K	Transcription	interleukin-15 isoform 2 preproprotein [Homo sapiens]
ENSG00000132109	TRIM21	1557	1490	1540	4679	4619	5452	21.5368	19.7822	20.7853	73.2551	57.6193	68.3759	5.9e-58	57.2291	1.9777	57.2291	up	--	--	Biological Process: protein polyubiquitination (GO:0000209);; Biological Process: regulation of cytokine production (GO:0001817);; Biological Process: immune system process (GO:0002376);; Molecular Function: molecular_function (GO:0003674);; Molecular Function: catalytic activity (GO:0003824);; Molecular Function: ubiquitin-protein transferase activity (GO:0004842);; Molecular Function: binding (…	K10651|4.0e-279|hsa:6737|K10651 tripartite motif-containing protein 21 [EC:2.3.2.27] | (RefSeq) TRIM21, RNF81, RO52, Ro/SSA, SSA, SSA1; tripartite motif containing 21	Systemic lupus erythematosus (ko05322)	[O]	Posttranslational modification, protein turnover, chaperones	SPRY-associated domain	E3 ubiquitin-protein ligase TRIM21 OS=Homo sapiens OX=9606 GN=TRIM21 PE=1 SV=1	O	Posttranslational modification, protein turnover, chaperones	E3 ubiquitin-protein ligase TRIM21 [Homo sapiens]
ENSG00000146872	TLK2	1254	1124	1102	2830	3302	3388	8.34067	8.50838	8.64202	21.1595	23.5802	24.6298	8.72e-58	57.0595	1.74694	57.0595	up	[M]	Cell wall/membrane/envelope biogenesis	Molecular Function: protein serine/threonine kinase activity (GO:0004674);; Molecular Function: ATP binding (GO:0005524);; Cellular Component: nucleus (GO:0005634);;	K08864|0.0e+00|biu:109574084|K08864 tousled-like kinase [EC:2.7.11.1] | (RefSeq) TLK2; serine/threonine-protein kinase tousled-like 2 isoform X1	--	[T]	Signal transduction mechanisms	Protein kinase domain	Serine/threonine-protein kinase tousled-like 2 OS=Homo sapiens OX=9606 GN=TLK2 PE=1 SV=2	T	Signal transduction mechanisms	serine/threonine-protein kinase tousled-like 2 isoform X1 [Pan paniscus]
ENSG00000168016	TRANK1	717	716	833	3909	3691	4727	1.35358	1.71545	2.06385	9.24285	7.49561	10.9959	2.1e-57	56.6778	2.73203	56.6778	up	[R]	General function prediction only	--	--	--	--	--	Ankyrin repeats (3 copies)	TPR and ankyrin repeat-containing protein 1 OS=Homo sapiens OX=9606 GN=TRANK1 PE=2 SV=4	O	Posttranslational modification, protein turnover, chaperones	TPR and ankyrin repeat-containing protein 1 isoform X1 [Homo sapiens]
ENSG00000196371	FUT4	867	754	789	2191	2383	2679	3.14289	3.14046	3.38144	8.98285	9.31495	10.6598	3.4e-57	56.4685	1.88476	56.4685	up	--	--	Cellular Component: Golgi membrane (GO:0000139);; Molecular Function: molecular_function (GO:0003674);; Molecular Function: catalytic activity (GO:0003824);; Cellular Component: cellular_component (GO:0005575);; Cellular Component: intracellular (GO:0005622);; Cellular Component: obsolete cell (GO:0005623);; Cellular Component: cytoplasm (GO:0005737);; Cellular Component: Golgi apparatus (GO:0005…	K07632|0.0e+00|hsa:2526|K07632 galactoside alpha-1,3-fucosyltransferase 4 [EC:2.4.1.-] | (RefSeq) FUT4, CD15, ELFT, FCT3A, FUC-TIV, FUTIV, LeX, SSEA-1; fucosyltransferase 4	Mannose type O-glycan biosynthesis (ko00515);; Glycosphingolipid biosynthesis - lacto and neolacto series (ko00601)	[GE]	Carbohydrate transport and metabolism;; Amino acid transport and metabolism	Glycosyltransferase family 10 (fucosyltransferase) C-term	Alpha-(1,3)-fucosyltransferase 4 OS=Homo sapiens OX=9606 GN=FUT4 PE=2 SV=3	G	Carbohydrate transport and metabolism	alpha-(1,3)-fucosyltransferase 4 [Homo sapiens]
ENSG00000134470	IL15RA	144	68	178	3045	4030	4573	2.01136	1.06039	3.09704	51.185	69.5987	76.8826	3.61e-57	56.4425	5.19529	56.4425	up	--	--	Molecular Function: interleukin-15 receptor activity (GO:0042010);;	K05074|1.7e-121|hsa:3601|K05074 interleukin 15 receptor alpha | (RefSeq) IL15RA, CD215; interleukin 15 receptor subunit alpha	Cytokine-cytokine receptor interaction (ko04060);; JAK-STAT signaling pathway (ko04630);; Intestinal immune network for IgA production (ko04672);; Human T-cell leukemia virus 1 infection (ko05166);; Pathways in cancer (ko05200)	--	--	--	Interleukin-15 receptor subunit alpha OS=Homo sapiens OX=9606 GN=IL15RA PE=1 SV=1	T	Signal transduction mechanisms	interleukin-15 receptor subunit alpha isoform X11 [Homo sapiens]
ENSG00000156587	UBE2L6	4358	3623	4015	9294	10136	11055	69.6395	66.53	76.5599	168.568	175.318	195.039	3.96e-57	56.4023	1.64181	56.4023	up	--	--	Molecular Function: ATP binding (GO:0005524);;	K04553|4.8e-45|hsa:9246|K04553 ubiquitin-conjugating enzyme E2 L6 [EC:2.3.2.23] | (RefSeq) UBE2L6, RIG-B, UBCH8; ubiquitin conjugating enzyme E2 L6	Ubiquitin mediated proteolysis (ko04120);; Parkinson disease (ko05012)	[O]	Posttranslational modification, protein turnover, chaperones	Ubiquitin-conjugating enzyme	Ubiquitin/ISG15-conjugating enzyme E2 L6 OS=Homo sapiens OX=9606 GN=UBE2L6 PE=1 SV=4	O	Posttranslational modification, protein turnover, chaperones	ubiquitin conjugating enzyme [Homo sapiens]
ENSG00000196092	PAX5	11	2	5	448	546	557	0.0265	0.005644	0.012064	1.29141	1.5006	1.55749	4.98e-57	56.3028	6.73471	56.3028	up	--	--	Cellular Component: fibrillar center (GO:0001650);; Molecular Function: DNA binding (GO:0003677);; Cellular Component: nucleoplasm (GO:0005654);; Cellular Component: cytosol (GO:0005829);; Biological Process: regulation of transcription, DNA-templated (GO:0006355);; Cellular Component: intracellular membrane-bounded organelle (GO:0043231);;	K09383|2.0e-223|cjc:100389113|K09383 paired box protein 5 | (RefSeq) PAX5; paired box 5	Transcriptional misregulation in cancer (ko05202)	[K]	Transcription	'Paired box' domain	Paired box protein Pax-5 OS=Homo sapiens OX=9606 GN=PAX5 PE=1 SV=1	K	Transcription	paired box protein Pax-5 isoform 1 [Homo sapiens]
ENSG00000213533	STIMATE	1391	1341	1195	3661	3631	3730	7.3815	7.68759	7.03623	20.7266	19.8679	20.1606	1.36e-56	55.8665	1.78575	55.8665	up	--	--	Biological Process: chondrocyte differentiation (GO:0002062);; Molecular Function: calcium channel regulator activity (GO:0005246);; Cellular Component: nucleus (GO:0005634);; Cellular Component: membrane (GO:0016020);; Cellular Component: integral component of membrane (GO:0016021);; Biological Process: activation of store-operated calcium channel activity (GO:0032237);; Cellular Component: cort…	K20179|8.8e-51|tsp:Tsp_09249|K20179 vacuolar protein sorting-associated protein 11 | (RefSeq) transmembrane protein 110	--	--	--	STIMATE family	Store-operated calcium entry regulator STIMATE OS=Homo sapiens OX=9606 GN=STIMATE PE=1 SV=1	S	Function unknown	store-operated calcium entry regulator STIMATE [Homo sapiens]
ENSG00000078081	LAMP3	16	8	7	844	2772	2380	0.098186	0.058824	0.046561	6.21199	19.4493	17.0017	1.55e-56	55.8097	7.89454	55.8097	up	--	--	Cellular Component: lysosomal membrane (GO:0005765);; Cellular Component: integral component of membrane (GO:0016021);;	K06562|8.0e-215|hsa:27074|K06562 lysosomal-associated membrane protein 3 | (RefSeq) LAMP3, CD208, DC_LAMP, DC-LAMP, DCLAMP, LAMP, LAMP-3, TSC403; lysosomal associated membrane protein 3	Lysosome (ko04142)	[R]	General function prediction only	Lysosome-associated membrane glycoprotein (Lamp)	Lysosome-associated membrane glycoprotein 3 OS=Homo sapiens OX=9606 GN=LAMP3 PE=1 SV=3	S	Function unknown	lysosome-associated membrane glycoprotein 3 precursor [Homo sapiens]
ENSG00000168394	TAP1	5309	3510	4047	20665	24648	30663	39.4033	29.932	35.5342	173.548	197.296	249.908	6.27e-56	55.2027	2.86418	55.2027	up	[V]	Defense mechanisms	Biological Process: antigen processing and presentation of exogenous peptide antigen via MHC class I, TAP-dependent (GO:0002479);; Molecular Function: ATP binding (GO:0005524);; Cellular Component: endoplasmic reticulum (GO:0005783);; Biological Process: defense response (GO:0006952);; Molecular Function: ATPase-coupled peptide antigen transmembrane transporter activity (GO:0015433);; Molecular F…	K05653|0.0e+00|hsa:6890|K05653 ATP-binding cassette, subfamily B (MDR/TAP), member 2 | (RefSeq) TAP1, ABC17, ABCB2, APT1, D6S114E, PSF-1, PSF1, RING4, TAP1*0102N, TAP1N; transporter 1, ATP binding cassette subfamily B member	ABC transporters (ko02010);; Phagosome (ko04145);; Antigen processing and presentation (ko04612);; Human cytomegalovirus infection (ko05163);; Herpes simplex virus 1 infection (ko05168);; Epstein-Barr virus infection (ko05169);; Human immunodeficiency virus 1 infection (ko05170);; Primary immunodeficiency (ko05340)	[U]	Intracellular trafficking, secretion, and vesicular transport	ABC transporter transmembrane region	Antigen peptide transporter 1 OS=Homo sapiens OX=9606 GN=TAP1 PE=1 SV=2	U	Intracellular trafficking, secretion, and vesicular transport	RecName: Full=Antigen peptide transporter 1; Short=APT1; AltName: Full=ATP-binding cassette sub-family B member 2; AltName: Full=Peptide supply factor 1; AltName: Full=Peptide transporter PSF1; Short=PSF-1; AltName: Full=Peptide transporter TAP1; AltName: Full=Peptide transporter involved in antigen processing 1; AltName: Full=Really interesting new gene 4 protein [Homo sapiens]
ENSG00000123610	TNFAIP6	244	106	95	7203	16295	7185	3.75624	1.86476	1.73164	125.699	271.03	121.673	1.16e-55	54.9355	6.43468	54.9355	up	--	--	Molecular Function: metalloendopeptidase activity (GO:0004222);; Molecular Function: calcium ion binding (GO:0005509);; Molecular Function: hyaluronic acid binding (GO:0005540);; Biological Process: cell adhesion (GO:0007155);; Molecular Function: zinc ion binding (GO:0008270);;	K19018|3.5e-166|hsa:7130|K19018 tumor necrosis factor-inducible gene 6 protein | (RefSeq) TNFAIP6, TSG-6, TSG6; TNF alpha induced protein 6	--	[O]	Posttranslational modification, protein turnover, chaperones	CUB domain	Tumor necrosis factor-inducible gene 6 protein OS=Homo sapiens OX=9606 GN=TNFAIP6 PE=1 SV=2	--	--	tumor necrosis factor-inducible gene 6 protein precursor [Homo sapiens]
ENSG00000162772	ATF3	12853	8837	10631	39720	38282	38079	189.446	132.951	170.439	592.197	575.288	562.592	1.39e-55	54.857	2.15146	54.857	up	--	--	Molecular Function: DNA binding (GO:0003677);; Molecular Function: DNA-binding transcription factor activity (GO:0003700);; Cellular Component: nucleoplasm (GO:0005654);; Cellular Component: nucleolus (GO:0005730);; Biological Process: regulation of transcription by RNA polymerase II (GO:0006357);;	K09032|1.6e-90|ggo:101136328|K09032 activating transcription factor 3 | (RefSeq) ATF3; cyclic AMP-dependent transcription factor ATF-3	--	[K]	Transcription	bZIP transcription factor	Cyclic AMP-dependent transcription factor ATF-3 OS=Homo sapiens OX=9606 GN=ATF3 PE=1 SV=2	K	Transcription	cyclic AMP-dependent transcription factor ATF-3 isoform 1 [Homo sapiens]
ENSG00000164327	RICTOR	627	655	533	2181	2559	2434	1.51557	2.01258	1.49618	5.84255	6.38622	6.35234	6.54e-55	54.1844	2.27574	54.1844	up	--	--	Biological Process: TOR signaling (GO:0031929);; Cellular Component: TORC2 complex (GO:0031932);;	K08267|0.0e+00|hsa:253260|K08267 rapamycin-insensitive companion of mTOR | (RefSeq) RICTOR, AVO3, PIA, hAVO3; RPTOR independent companion of MTOR complex 2	mTOR signaling pathway (ko04150)	[D]	Cell cycle control, cell division, chromosome partitioning	Rapamycin-insensitive companion of mTOR, N-term	Rapamycin-insensitive companion of mTOR OS=Homo sapiens OX=9606 GN=RICTOR PE=1 SV=1	D	Cell cycle control, cell division, chromosome partitioning	rapamycin-insensitive companion of mTOR isoform 1 [Homo sapiens]
ENSG00000132256	TRIM5	678	465	634	2609	3018	3306	5.17226	3.9528	5.61394	22.0031	24.135	26.3431	1.25e-54	53.9031	2.62849	53.9031	up	--	--	Molecular Function: ubiquitin-protein transferase activity (GO:0004842);; Biological Process: autophagy (GO:0006914);; Molecular Function: zinc ion binding (GO:0008270);; Biological Process: innate immune response (GO:0045087);; Biological Process: defense response to virus (GO:0051607);;	K10648|1.9e-161|hsa:85363|K10648 tripartite motif-containing protein 5 [EC:2.3.2.27] | (RefSeq) TRIM5, RNF88, TRIM5alpha; tripartite motif containing 5	Human immunodeficiency virus 1 infection (ko05170)	[O]	Posttranslational modification, protein turnover, chaperones	RING-type zinc-finger	Tripartite motif-containing protein 5 OS=Homo sapiens OX=9606 GN=TRIM5 PE=1 SV=1	B	Chromatin structure and dynamics	tripartite motif-containing protein 5 isoform gamma [Homo sapiens]
ENSG00000060491	OGFR	3153	2727	2858	6844	7689	8538	28.0581	28.0025	28.7844	68.8257	74.2297	84.3301	2.13e-54	53.6716	1.69556	53.6716	up	--	--	Molecular Function: opioid receptor activity (GO:0004985);; Cellular Component: membrane (GO:0016020);;	--	--	--	--	Opioid growth factor receptor (OGFr) conserved region	Opioid growth factor receptor OS=Homo sapiens OX=9606 GN=OGFR PE=1 SV=3	K	Transcription	FLJ00084 protein, partial [Homo sapiens]
ENSG00000165806	CASP7	839	774	669	2802	3874	3483	7.71413	8.16225	7.24599	28.8129	38.7984	34.9004	1.46e-53	52.8356	2.44897	52.8356	up	--	--	Molecular Function: cysteine-type endopeptidase activity (GO:0004197);;	K04397|1.2e-175|hsa:840|K04397 caspase 7 [EC:3.4.22.60] | (RefSeq) CASP7, CASP-7, CMH-1, ICE-LAP3, LICE2, MCH3; caspase 7	Apoptosis (ko04210);; Apoptosis - multiple species (ko04215);; TNF signaling pathway (ko04668);; Non-alcoholic fatty liver disease (ko04932);; Alzheimer disease (ko05010);; Pathogenic Escherichia coli infection (ko05130);; Salmonella infection (ko05132);; Pertussis (ko05133);; Legionellosis (ko05134);; Pathways in cancer (ko05200)	[D]	Cell cycle control, cell division, chromosome partitioning	Caspase domain	Caspase-7 OS=Homo sapiens OX=9606 GN=CASP7 PE=1 SV=1	D	Cell cycle control, cell division, chromosome partitioning	caspase-7 isoform delta [Homo sapiens]
ENSG00000133106	EPSTI1	397	439	719	7660	10328	7927	3.00474	3.61119	5.96478	61.8381	78.9584	62.4533	7.51e-53	52.1244	4.33655	52.1244	up	--	--	--	--	--	--	--	--	Epithelial-stromal interaction protein 1 OS=Homo sapiens OX=9606 GN=EPSTI1 PE=2 SV=2	S	Function unknown	epithelial-stromal interaction protein 1 isoform 1 [Homo sapiens]
ENSG00000122641	INHBA	33	34	28	993	1086	2399	0.118179	0.140251	0.122985	4.14072	4.27146	9.56177	1.63e-52	51.7878	5.84156	51.7878	up	--	--	Biological Process: hematopoietic progenitor cell differentiation (GO:0002244);; Molecular Function: hormone activity (GO:0005179);; Molecular Function: growth factor activity (GO:0008083);; Molecular Function: inhibin binding (GO:0034711);; Cellular Component: inhibin A complex (GO:0043512);; Molecular Function: protein-containing complex binding (GO:0044877);; Biological Process: positive regul…	K04667|1.2e-226|ggo:101152285|K04667 inhibin beta A chain | (RefSeq) INHBA; inhibin beta A chain	Cytokine-cytokine receptor interaction (ko04060);; TGF-beta signaling pathway (ko04350);; Signaling pathways regulating pluripotency of stem cells (ko04550)	[T]	Signal transduction mechanisms	Transforming growth factor beta like domain	Inhibin beta A chain OS=Homo sapiens OX=9606 GN=INHBA PE=1 SV=2	T	Signal transduction mechanisms	inhibin beta A chain preproprotein [Homo sapiens]
ENSG00000187608	ISG15	707	365	1037	17454	21564	23073	24.0973	14.2466	42.2807	680.205	801.194	872.649	1.98e-52	51.7033	5.17072	51.7033	up	--	--	Biological Process: DNA synthesis involved in DNA repair (GO:0000731);; Biological Process: regulation of cytokine production (GO:0001817);; Biological Process: negative regulation of cytokine production (GO:0001818);; Biological Process: immune effector process (GO:0002252);; Biological Process: immune system process (GO:0002376);; Biological Process: regulation of immune system process (GO:0002…	K12159|8.0e-83|hsa:9636|K12159 ubiquitin cross-reactive protein | (RefSeq) ISG15, G1P2, IFI15, IMD38, IP17, UCRP, hUCRP; ISG15 ubiquitin like modifier	RIG-I-like receptor signaling pathway (ko04622);; Human papillomavirus infection (ko05165);; Epstein-Barr virus infection (ko05169)	[OR]	Posttranslational modification, protein turnover, chaperones;; General function prediction only	Ubiquitin family	Ubiquitin-like protein ISG15 OS=Homo sapiens OX=9606 GN=ISG15 PE=1 SV=5	K	Transcription	ubiquitin-like protein ISG15 [Homo sapiens]
ENSG00000038210	PI4K2B	1339	1254	1082	3668	4535	4054	8.30712	8.93763	7.94183	25.7473	30.3421	27.6124	2.28e-52	51.6421	2.03392	51.6421	up	--	--	Molecular Function: 1-phosphatidylinositol 4-kinase activity (GO:0004430);;	K13711|4.1e-287|hsa:55300|K13711 phosphatidylinositol 4-kinase type 2 [EC:2.7.1.67] | (RefSeq) PI4K2B, PI4KIIB, PIK42B; phosphatidylinositol 4-kinase type 2 beta	Inositol phosphate metabolism (ko00562);; Phosphatidylinositol signaling system (ko04070)	[T]	Signal transduction mechanisms	Phosphatidylinositol 3- and 4-kinase	Phosphatidylinositol 4-kinase type 2-beta OS=Homo sapiens OX=9606 GN=PI4K2B PE=1 SV=1	T	Signal transduction mechanisms	phosphatidylinositol 4-kinase type 2-beta [Homo sapiens]
ENSG00000062194	GPBP1	1868	1579	1669	4311	5405	4878	11.8595	10.4189	11.5178	34.4397	39.1559	35.4072	5.23e-52	51.2815	1.80865	51.2815	up	--	--	Molecular Function: DNA-binding transcription factor activity (GO:0003700);; Cellular Component: nucleus (GO:0005634);; Cellular Component: cytosol (GO:0005829);; Cellular Component: plasma membrane (GO:0005886);; Biological Process: transcription, DNA-templated (GO:0006351);; Cellular Component: intracellular membrane-bounded organelle (GO:0043231);; Biological Process: positive regulation of tr…	--	--	--	--	Vascular protein family Vasculin-like 1	Vasculin OS=Homo sapiens OX=9606 GN=GPBP1 PE=1 SV=1	K	Transcription	vasculin isoform 5 [Homo sapiens]
ENSG00000115415	STAT1	9023	6814	9659	40376	57283	53182	49.9747	42.6465	65.0825	291.061	390.45	381.773	6.11e-52	51.214	2.85691	51.214	up	--	--	Biological Process: negative regulation of transcription by RNA polymerase II (GO:0000122);; Cellular Component: nuclear chromosome (GO:0000228);; Cellular Component: chromatin (GO:0000785);; Cellular Component: nuclear chromatin (GO:0000790);; Molecular Function: transcription regulatory region sequence-specific DNA binding (GO:0000976);; Molecular Function: RNA polymerase II transcription regul…	K11220|0.0e+00|ggo:101131770|K11220 signal transducer and activator of transcription 1 | (RefSeq) STAT1; signal transducer and activator of transcription 1-alpha/beta	Chemokine signaling pathway (ko04062);; Necroptosis (ko04217);; Osteoclast differentiation (ko04380);; Toll-like receptor signaling pathway (ko04620);; NOD-like receptor signaling pathway (ko04621);; C-type lectin receptor signaling pathway (ko04625);; JAK-STAT signaling pathway (ko04630);; Th1 and Th2 cell differentiation (ko04658);; Th17 cell differentiation (ko04659);; Prolactin signaling path…	[KT]	Transcription;; Signal transduction mechanisms	STAT protein, all-alpha domain	Signal transducer and activator of transcription 1-alpha/beta OS=Homo sapiens OX=9606 GN=STAT1 PE=1 SV=2	K	Transcription	signal transducer and activator of transcription 1-alpha/beta isoform 2 [Homo sapiens]
ENSG00000138755	CXCL9	7	4	8	855	4166	3483	0.05061	0.036167	0.066824	7.74843	36.0059	30.6532	6.64e-52	51.1778	9.08559	51.1778	up	--	--	Cellular Component: extracellular space (GO:0005615);; Biological Process: defense response (GO:0006952);; Biological Process: immune response (GO:0006955);; Molecular Function: chemokine activity (GO:0008009);;	K05416|2.3e-56|hsa:4283|K05416 C-X-C motif chemokine 9 | (RefSeq) CXCL9, CMK, Humig, MIG, SCYB9, crg-10; C-X-C motif chemokine ligand 9	Cytokine-cytokine receptor interaction (ko04060);; Viral protein interaction with cytokine and cytokine receptor (ko04061);; Chemokine signaling pathway (ko04062);; Toll-like receptor signaling pathway (ko04620)	--	--	Small cytokines (intecrine/chemokine), interleukin-8 like	C-X-C motif chemokine 9 OS=Homo sapiens OX=9606 GN=CXCL9 PE=1 SV=1	T	Signal transduction mechanisms	C-X-C motif chemokine 9 precursor [Homo sapiens]
ENSG00000120217	CD274	970	946	613	9091	19812	17656	5.85199	6.54271	4.36878	62.444	130.115	118.355	6.71e-51	50.1733	4.49187	50.1733	up	--	--	Biological Process: regulation of cytokine production (GO:0001817);; Biological Process: negative regulation of cytokine production (GO:0001818);; Biological Process: positive regulation of cytokine production (GO:0001819);; Biological Process: immune system process (GO:0002376);; Biological Process: regulation of tolerance induction (GO:0002643);; Biological Process: positive regulation of toler…	K06745|5.5e-162|hsa:29126|K06745 programmed cell death 1 ligand 1 | (RefSeq) CD274, B7-H, B7H1, PD-L1, PDCD1L1, PDCD1LG1, PDL1, hPD-L1; CD274 molecule	Cell adhesion molecules (ko04514);; PD-L1 expression and PD-1 checkpoint pathway in cancer (ko05235)	--	--	Immunoglobulin domain	Programmed cell death 1 ligand 1 OS=Homo sapiens OX=9606 GN=CD274 PE=1 SV=1	T	Signal transduction mechanisms	programmed cell death 1 ligand 1 isoform a precursor [Homo sapiens]
ENSG00000073756	PTGS2	82	94	64	1141	2206	1355	0.394758	0.523001	0.362874	6.27845	11.571	7.23794	7.39e-51	50.1314	4.58051	50.1314	up	[QV]	Secondary metabolites biosynthesis, transport and catabolism;; Defense mechanisms	Molecular Function: peroxidase activity (GO:0004601);; Molecular Function: prostaglandin-endoperoxide synthase activity (GO:0004666);; Cellular Component: Golgi apparatus (GO:0005794);; Biological Process: inflammatory response (GO:0006954);; Biological Process: response to oxidative stress (GO:0006979);; Biological Process: regulation of blood pressure (GO:0008217);; Biological Process: cyclooxy…	K11987|0.0e+00|hsa:5743|K11987 prostaglandin-endoperoxide synthase 2 [EC:1.14.99.1] | (RefSeq) PTGS2, COX-2, COX2, GRIPGHS, PGG/HS, PGHS-2, PHS-2, hCox-2; prostaglandin-endoperoxide synthase 2	Arachidonic acid metabolism (ko00590);; NF-kappa B signaling pathway (ko04064);; VEGF signaling pathway (ko04370);; C-type lectin receptor signaling pathway (ko04625);; IL-17 signaling pathway (ko04657);; TNF signaling pathway (ko04668);; Retrograde endocannabinoid signaling (ko04723);; Serotonergic synapse (ko04726);; Ovarian steroidogenesis (ko04913);; Oxytocin signaling pathway (ko04921);; Reg…	[R]	General function prediction only	Animal haem peroxidase	Prostaglandin G/H synthase 2 OS=Homo sapiens OX=9606 GN=PTGS2 PE=1 SV=2	T	Signal transduction mechanisms	prostaglandin G/H synthase 2 precursor [Homo sapiens]
ENSG00000170581	STAT2	2720	1692	2341	9592	10666	11772	18.6395	13.4581	18.9602	75.2358	79.3146	89.6463	2.89e-49	48.5391	2.54952	48.5391	up	--	--	Molecular Function: DNA binding (GO:0003677);; Molecular Function: DNA-binding transcription factor activity (GO:0003700);; Cellular Component: nucleus (GO:0005634);; Cellular Component: cytosol (GO:0005829);; Cellular Component: plasma membrane (GO:0005886);; Biological Process: signal transduction (GO:0007165);;	K11221|0.0e+00|hsa:6773|K11221 signal transducer and activator of transcription 2 | (RefSeq) STAT2, IMD44, ISGF-3, P113, PTORCH3, STAT113; signal transducer and activator of transcription 2	Chemokine signaling pathway (ko04062);; Necroptosis (ko04217);; Osteoclast differentiation (ko04380);; NOD-like receptor signaling pathway (ko04621);; C-type lectin receptor signaling pathway (ko04625);; JAK-STAT signaling pathway (ko04630);; Hepatitis C (ko05160);; Hepatitis B (ko05161);; Measles (ko05162);; Influenza A (ko05164);; Human papillomavirus infection (ko05165);; Kaposi sarcoma-associ…	[KT]	Transcription;; Signal transduction mechanisms	STAT protein, all-alpha domain	Signal transducer and activator of transcription 2 OS=Homo sapiens OX=9606 GN=STAT2 PE=1 SV=1	K	Transcription	signal transducer and activator of transcription 2 isoform 1 [Homo sapiens]
ENSG00000116663	FBXO6	641	696	593	2201	2754	2668	9.25583	11.5497	10.1213	35.9715	42.904	42.5785	1.36e-48	47.8665	2.2709	47.8665	up	--	--	Biological Process: cell cycle checkpoint (GO:0000075);; Biological Process: DNA damage checkpoint (GO:0000077);; Cellular Component: ubiquitin ligase complex (GO:0000151);; Biological Process: protein polyubiquitination (GO:0000209);; Molecular Function: molecular_function (GO:0003674);; Molecular Function: catalytic activity (GO:0003824);; Molecular Function: ubiquitin-protein transferase activ…	K10100|1.6e-177|hsa:26270|K10100 F-box protein 6 | (RefSeq) FBXO6, FBG2, FBS2, FBX6, Fbx6b; F-box protein 6	Protein processing in endoplasmic reticulum (ko04141)	--	--	F-box associated region	F-box only protein 6 OS=Homo sapiens OX=9606 GN=FBXO6 PE=1 SV=1	L	Replication, recombination and repair	F-box only protein 6 [Homo sapiens]
ENSG00000169136	ATF5	3025	2849	2296	9019	11974	10824	35.6721	38.1576	31.0937	117.218	147.189	135.049	1.76e-48	47.7545	2.25695	47.7545	up	--	--	Molecular Function: chromatin binding (GO:0003682);; Molecular Function: DNA-binding transcription factor activity (GO:0003700);; Cellular Component: nucleoplasm (GO:0005654);; Cellular Component: transcription regulator complex (GO:0005667);; Cellular Component: cytosol (GO:0005829);; Biological Process: regulation of transcription by RNA polymerase II (GO:0006357);; Biological Process: circadia…	K09044|2.9e-136|hsa:22809|K09044 activating transcription factor 5 | (RefSeq) ATF5, ATFX, HMFN0395; activating transcription factor 5	--	[K]	Transcription	bZIP transcription factor	Cyclic AMP-dependent transcription factor ATF-5 OS=Homo sapiens OX=9606 GN=ATF5 PE=1 SV=4	K	Transcription	cyclic AMP-dependent transcription factor ATF-5 [Homo sapiens]
ENSG00000123609	NMI	1044	920	1023	2630	3162	2856	14.2634	14.4013	16.4746	40.3605	46.3173	42.6725	3.99e-48	47.399	1.82817	47.399	up	--	--	Molecular Function: transcription coregulator activity (GO:0003712);; Biological Process: transcription by RNA polymerase II (GO:0006366);; Biological Process: interferon-gamma-mediated signaling pathway (GO:0060333);;	--	--	--	--	Nmi/IFP 35 domain (NID)	N-myc-interactor OS=Homo sapiens OX=9606 GN=NMI PE=1 SV=2	K	Transcription	N-myc-interactor [Homo sapiens]
ENSG00000169871	TRIM56	1130	1013	1140	3279	3424	4127	2.3186	2.38846	2.76767	7.52805	7.55734	9.14937	4.88e-48	47.3116	2.01424	47.3116	up	--	--	Molecular Function: zinc ion binding (GO:0008270);;	K12026|0.0e+00|hsa:81844|K12026 tripartite motif-containing protein 56 [EC:2.3.2.27] | (RefSeq) TRIM56, RNF109; tripartite motif containing 56	--	[O]	Posttranslational modification, protein turnover, chaperones	RING-type zinc-finger	E3 ubiquitin-protein ligase TRIM56 OS=Homo sapiens OX=9606 GN=TRIM56 PE=1 SV=3	O	Posttranslational modification, protein turnover, chaperones	E3 ubiquitin-protein ligase TRIM56 [Homo sapiens]
ENSG00000182782	HCAR2	27	22	48	1128	805	1526	0.285083	0.260941	0.603203	13.6608	9.28984	17.9331	6.83e-48	47.1656	5.44163	47.1656	up	--	--	Molecular Function: G protein-coupled receptor activity (GO:0004930);; Cellular Component: integral component of membrane (GO:0016021);;	K08402|1.1e-212|hsa:338442|K08402 hydroxycarboxylic acid receptor 2/3 | (RefSeq) HCAR2, GPR109A, HCA2, HM74a, HM74b, NIACR1, PUMAG, Puma-g; hydroxycarboxylic acid receptor 2	cAMP signaling pathway (ko04024)	--	--	7 transmembrane receptor (rhodopsin family)	Hydroxycarboxylic acid receptor 2 OS=Homo sapiens OX=9606 GN=HCAR2 PE=1 SV=1	T	Signal transduction mechanisms	hydroxycarboxylic acid receptor 2 [Homo sapiens]
ENSG00000196116	TDRD7	954	930	1003	3982	6075	5910	5.46102	6.11717	6.79628	25.8064	37.5301	37.1698	9.34e-48	47.0297	2.75286	47.0297	up	--	--	Biological Process: reproduction (GO:0000003);; Biological Process: eye development (GO:0001654);; Biological Process: lens development in camera-type eye (GO:0002088);; Biological Process: lens morphogenesis in camera-type eye (GO:0002089);; Biological Process: developmental process involved in reproduction (GO:0003006);; Molecular Function: molecular_function (GO:0003674);; Molecular Function: …	K18405|0.0e+00|hsa:23424|K18405 tudor domain-containing protein 1/4/6/7 | (RefSeq) TDRD7, CATC4, PCTAIRE2BP, TRAP; tudor domain containing 7	--	[K]	Transcription	Tudor domain	Tudor domain-containing protein 7 OS=Homo sapiens OX=9606 GN=TDRD7 PE=1 SV=2	K	Transcription	tudor domain-containing protein 7 isoform 1 [Homo sapiens]
ENSG00000173193	PARP14	3497	3006	4101	20262	33267	25624	9.69796	9.57784	13.4577	63.0564	99.7702	77.0589	9.72e-48	47.0123	3.18726	47.0123	up	[J]	Translation, ribosomal structure and biogenesis	--	K15261|0.0e+00|hsa:54625|K15261 poly [ADP-ribose] polymerase 10/14/15 [EC:2.4.2.30] | (RefSeq) PARP14, ARTD8, BAL2, PARP-14, pART8; poly(ADP-ribose) polymerase family member 14	--	--	--	Macro domain	Protein mono-ADP-ribosyltransferase PARP14 OS=Homo sapiens OX=9606 GN=PARP14 PE=1 SV=3	--	--	B-aggressive lymphoma 2A [Homo sapiens]
ENSG00000102034	ELF4	1980	1835	1647	4447	5043	5550	10.5104	11.1786	10.332	26.769	28.871	32.5397	1.08e-47	46.9666	1.75606	46.9666	up	--	--	Molecular Function: DNA-binding transcription factor activity, RNA polymerase II-specific (GO:0000981);; Biological Process: natural killer cell proliferation (GO:0001787);; Biological Process: NK T cell proliferation (GO:0001866);; Cellular Component: nucleoplasm (GO:0005654);; Cellular Component: nuclear body (GO:0016604);; Molecular Function: sequence-specific DNA binding (GO:0043565);; Biolog…	K09428|0.0e+00|hsa:2000|K09428 E74-like factor 1/2/4 | (RefSeq) ELF4, ELFR, MEF; E74 like ETS transcription factor 4	--	[K]	Transcription	Ets-domain	ETS-related transcription factor Elf-4 OS=Homo sapiens OX=9606 GN=ELF4 PE=1 SV=1	K	Transcription	ETS-related transcription factor Elf-4 [Homo sapiens]
ENSG00000105967	TFEC	5185	4440	4279	10904	13907	13728	23.2619	21.0263	21.1083	58.6658	62.3444	69.2221	1.92e-47	46.7167	1.76692	46.7167	up	--	--	Biological Process: regulation of transcription, DNA-templated (GO:0006355);; Molecular Function: protein dimerization activity (GO:0046983);;	K15591|2.3e-191|hsa:22797|K15591 transcription factor EC | (RefSeq) TFEC, TCFEC, TFE-C, TFEC-L, TFECL, bHLHe34, hTFEC-L; transcription factor EC	--	[K]	Transcription	Domain of unknown function (DUF3371)	Transcription factor EC OS=Homo sapiens OX=9606 GN=TFEC PE=1 SV=1	K	Transcription	transcription factor EC isoform a [Homo sapiens]
ENSG00000272886	DCP1A	500	606	528	2456	3269	3341	1.83129	2.55652	2.28741	10.3885	13.0349	13.5658	1.98e-47	46.7033	2.75454	46.7033	up	--	--	Biological Process: deadenylation-dependent decapping of nuclear-transcribed mRNA (GO:0000290);; Molecular Function: enzyme activator activity (GO:0008047);;	K12610|0.0e+00|hsa:55802|K12610 mRNA-decapping enzyme 1A [EC:3.-.-.-] | (RefSeq) DCP1A, HSA275986, Nbla00360, SMAD4IP1, SMIF; decapping mRNA 1A	RNA degradation (ko03018)	[KA]	Transcription;; RNA processing and modification	Dcp1-like decapping family	mRNA-decapping enzyme 1A OS=Homo sapiens OX=9606 GN=DCP1A PE=1 SV=3	--	--	mRNA-decapping enzyme 1A isoform a [Homo sapiens]
ENSG00000087074	PPP1R15A	3388	2912	2749	6070	6200	6583	31.5611	31.2784	30.5585	64.0933	62.3357	67.3446	2.09e-47	46.6799	1.35858	46.6799	up	--	--	Biological Process: negative regulation of transcription by RNA polymerase II (GO:0000122);; Cellular Component: protein phosphatase type 1 complex (GO:0000164);; Biological Process: regulation of protein phosphorylation (GO:0001932);; Biological Process: negative regulation of protein phosphorylation (GO:0001933);; Biological Process: positive regulation of protein phosphorylation (GO:0001934);;…	K14019|5.7e-279|hsa:23645|K14019 protein phosphatase 1 regulatory subunit 15A | (RefSeq) PPP1R15A, GADD34; protein phosphatase 1 regulatory subunit 15A	Protein processing in endoplasmic reticulum (ko04141)	--	--	Phosphatase-1 catalytic subunit binding region	Protein phosphatase 1 regulatory subunit 15A OS=Homo sapiens OX=9606 GN=PPP1R15A PE=1 SV=1	K	Transcription	protein phosphatase 1 regulatory subunit 15A [Homo sapiens]
ENSG00000163874	ZC3H12A	969	651	837	3645	4803	3757	7.99568	6.21763	8.22179	33.9937	42.6633	33.8894	3.1e-47	46.5086	2.61552	46.5086	up	--	--	Biological Process: nuclear-transcribed mRNA catabolic process, endonucleolytic cleavage-dependent decay (GO:0000294);; Cellular Component: P-body (GO:0000932);; Biological Process: nuclear-transcribed mRNA catabolic process (GO:0000956);; Biological Process: response to acid chemical (GO:0001101);; Biological Process: regulation of neurotransmitter levels (GO:0001505);; Biological Process: regul…
ENSG00000096968	JAK2	807	743	698	3110	5071	4501	3.57225	3.69449	3.5676	15.0542	24.0066	20.5697	2.37e-46	45.6253	2.78645	45.6253	up	[T]	Signal transduction mechanisms	Molecular Function: non-membrane spanning protein tyrosine kinase activity (GO:0004715);; Molecular Function: ATP binding (GO:0005524);; Cellular Component: cytoskeleton (GO:0005856);; Cellular Component: membrane (GO:0016020);; Biological Process: intracellular signal transduction (GO:0035556);; Molecular Function: histone binding (GO:0042393);;	K04447|0.0e+00|hsa:3717|K04447 Janus kinase 2 [EC:2.7.10.2] | (RefSeq) JAK2, JTK10, THCYT3; Janus kinase 2	EGFR tyrosine kinase inhibitor resistance (ko01521);; Chemokine signaling pathway (ko04062);; PI3K-Akt signaling pathway (ko04151);; Necroptosis (ko04217);; Signaling pathways regulating pluripotency of stem cells (ko04550);; JAK-STAT signaling pathway (ko04630);; Th1 and Th2 cell differentiation (ko04658);; Th17 cell differentiation (ko04659);; Cholinergic synapse (ko04725);; Prolactin signaling…	[T]	Signal transduction mechanisms	Protein tyrosine and serine/threonine kinase	Tyrosine-protein kinase JAK2 OS=Homo sapiens OX=9606 GN=JAK2 PE=1 SV=2	T	Signal transduction mechanisms	tyrosine-protein kinase JAK2 isoform a [Homo sapiens]
ENSG00000239713	APOBEC3G	530	425	567	1919	1924	2200	6.34067	5.84131	8.02174	26.0023	24.8374	28.9268	3.45e-45	44.4622	2.28436	44.4622	up	--	--	Molecular Function: cytidine deaminase activity (GO:0004126);; Molecular Function: zinc ion binding (GO:0008270);; Biological Process: base conversion or substitution editing (GO:0016553);; Biological Process: innate immune response (GO:0045087);;	K18750|3.7e-243|hsa:60489|K18750 C->U-editing enzyme APOBEC3 [EC:3.5.4.-] | (RefSeq) APOBEC3G, A3G, ARCD, ARP-9, ARP9, CEM-15, CEM15, MDS019, bK150C2.7, dJ494G10.1; apolipoprotein B mRNA editing enzyme catalytic subunit 3G	Human immunodeficiency virus 1 infection (ko05170)	--	--	Novel AID APOBEC clade 2	DNA dC->dU-editing enzyme APOBEC-3G OS=Homo sapiens OX=9606 GN=APOBEC3G PE=1 SV=1	L	Replication, recombination and repair	DNA dC->dU-editing enzyme APOBEC-3G isoform 1 [Homo sapiens]
ENSG00000108771	DHX58	589	413	679	3105	3564	3492	5.21074	4.44432	7.22916	31.1879	34.9923	33.2889	5.82e-45	44.2351	2.89095	44.2351	up	[L]	Replication, recombination and repair	Molecular Function: DNA binding (GO:0003677);; Molecular Function: double-stranded RNA binding (GO:0003725);; Molecular Function: ATP binding (GO:0005524);; Cellular Component: cytoplasm (GO:0005737);; Molecular Function: zinc ion binding (GO:0008270);; Biological Process: response to virus (GO:0009615);; Biological Process: response to bacterium (GO:0009617);; Molecular Function: hydrolase activ…	K12649|0.0e+00|hsa:79132|K12649 ATP-dependent RNA helicase DHX58 [EC:3.6.4.13] | (RefSeq) DHX58, D11LGP2, D11lgp2e, LGP2, RLR-3; DExH-box helicase 58	RIG-I-like receptor signaling pathway (ko04622)	[R]	General function prediction only	C-terminal domain of RIG-I	Probable ATP-dependent RNA helicase DHX58 OS=Homo sapiens OX=9606 GN=DHX58 PE=1 SV=1	A	RNA processing and modification	probable ATP-dependent RNA helicase DHX58 [Homo sapiens]
ENSG00000163568	AIM2	4	3	8	342	462	596	0.047215	0.049516	0.125868	5.54671	7.14462	9.39997	8.51e-45	44.0701	6.82999	44.0701	up	--	--	Biological Process: activation of innate immune response (GO:0002218);; Cellular Component: nucleoplasm (GO:0005654);; Cellular Component: mitochondrion (GO:0005739);; Biological Process: cellular response to interferon-beta (GO:0035458);;	K12966|1.3e-183|hsa:9447|K12966 absent in melanoma 2 | (RefSeq) AIM2, PYHIN4; absent in melanoma 2	NOD-like receptor signaling pathway (ko04621);; Cytosolic DNA-sensing pathway (ko04623)	--	--	HIN-200/IF120x domain	Interferon-inducible protein AIM2 OS=Homo sapiens OX=9606 GN=AIM2 PE=1 SV=1	K	Transcription	interferon-inducible protein AIM2 isoform 1 [Homo sapiens]
ENSG00000163734	CXCL3	103	35	54	2330	1354	1825	2.09882	0.800224	1.28476	53.8397	29.827	40.9403	9.61e-45	44.0173	5.1785	44.0173	up	--	--	Cellular Component: extracellular space (GO:0005615);; Biological Process: defense response (GO:0006952);; Biological Process: immune response (GO:0006955);; Molecular Function: chemokine activity (GO:0008009);;	K05505|4.1e-46|hsa:2921|K05505 C-X-C motif chemokine 1/2/3 | (RefSeq) CXCL3, CINC-2b, GRO3, GROg, MIP-2b, MIP2B, SCYB3; C-X-C motif chemokine ligand 3	Cytokine-cytokine receptor interaction (ko04060);; Viral protein interaction with cytokine and cytokine receptor (ko04061);; Chemokine signaling pathway (ko04062);; NF-kappa B signaling pathway (ko04064);; NOD-like receptor signaling pathway (ko04621);; IL-17 signaling pathway (ko04657);; TNF signaling pathway (ko04668);; Epithelial cell signaling in Helicobacter pylori infection (ko05120);; Legi…	--	--	Small cytokines (intecrine/chemokine), interleukin-8 like	C-X-C motif chemokine 3 OS=Homo sapiens OX=9606 GN=CXCL3 PE=1 SV=1	O	Posttranslational modification, protein turnover, chaperones	C-X-C motif chemokine 3 precursor [Homo sapiens]
ENSG00000110218	PANX1	858	762	645	2897	4387	4200	6.80083	6.94341	6.04462	25.9986	37.525	36.5788	3.94e-44	43.4045	2.63619	43.4045	up	--	--	Molecular Function: protease binding (GO:0002020);; Biological Process: response to ischemia (GO:0002931);; Molecular Function: structural molecule activity (GO:0005198);; Molecular Function: gap junction channel activity (GO:0005243);; Cellular Component: plasma membrane (GO:0005886);; Cellular Component: gap junction (GO:0005921);; Biological Process: cation transport (GO:0006812);; Biological …	K03443|2.4e-235|hsa:24145|K03443 pannexin 1 | (RefSeq) PANX1, MRS1, OOMD7, PX1, UNQ2529; pannexin 1	NOD-like receptor signaling pathway (ko04621)	--	--	Innexin	Pannexin-1 OS=Homo sapiens OX=9606 GN=PANX1 PE=1 SV=4	P	Inorganic ion transport and metabolism	pannexin-1 [Homo sapiens]
ENSG00000004468	CD38	86	33	39	996	2030	1806	0.331825	0.192104	0.174447	4.45095	8.61307	7.86904	4.24e-44	43.3726	5.25204	43.3726	up	--	--	Molecular Function: NAD+ nucleosidase activity (GO:0003953);; Cellular Component: integral component of membrane (GO:0016021);; Molecular Function: NAD(P)+ nucleosidase activity (GO:0050135);;	K01242|1.9e-178|hsa:952|K01242 ADP-ribosyl cyclase 1 [EC:3.2.2.6 2.4.99.20] | (RefSeq) CD38, ADPRC_1, ADPRC1; CD38 molecule	Nicotinate and nicotinamide metabolism (ko00760);; Calcium signaling pathway (ko04020);; Hematopoietic cell lineage (ko04640);; Oxytocin signaling pathway (ko04921);; Salivary secretion (ko04970);; Pancreatic secretion (ko04972)	--	--	ADP-ribosyl cyclase	ADP-ribosyl cyclase/cyclic ADP-ribose hydrolase 1 OS=Homo sapiens OX=9606 GN=CD38 PE=1 SV=2	T	Signal transduction mechanisms	ADP-ribosyl cyclase/cyclic ADP-ribose hydrolase 1 [Homo sapiens]
ENSG00000104312	RIPK2	2160	1344	1795	6683	6871	7048	20.3486	14.5819	19.1549	71.8938	69.9494	74.8351	7.34e-44	43.1343	2.26605	43.1343	up	--		Biological Process: positive regulation of cytokine-mediated signaling pathway (GO:0001961);; Biological Process: adaptive immune response (GO:0002250);; Molecular Function: protein serine/threonine kinase activity (GO:0004674);; Molecular Function: ATP binding (GO:0005524);; Cellular Component: cytosol (GO:0005829);; Biological Process: I-kappaB kinase/NF-kappaB signaling (GO:0007249);; Biologic…	K08846|0.0e+00|hsa:8767|K08846 receptor-interacting serine/threonine-protein kinase 2 [EC:2.7.11.1] | (RefSeq) RIPK2, CARD3, CARDIAK, CCK, GIG30, RICK, RIP2; receptor interacting serine/threonine kinase 2	NOD-like receptor signaling pathway (ko04621);; Neurotrophin signaling pathway (ko04722);; Shigellosis (ko05131);; Salmonella infection (ko05132);; Tuberculosis (ko05152)	[T]	Signal transduction mechanisms	Protein tyrosine and serine/threonine kinase	Receptor-interacting serine/threonine-protein kinase 2 OS=Homo sapiens OX=9606 GN=RIPK2 PE=1 SV=2	T	Signal transduction mechanisms	receptor-interacting serine/threonine-protein kinase 2 isoform 1 [Homo sapiens]
ENSG00000183486	MX2	1455	1262	2285	15182	23552	22850	10.8998	10.6472	19.9904	125.678	185.921	183.385	8.45e-44	43.0731	3.90077	43.0731	up	--	--	Molecular Function: GTPase activity (GO:0003924);; Molecular Function: GTP binding (GO:0005525);;	K14754|0.0e+00|hsa:4600|K14754 interferon-induced GTP-binding protein Mx | (RefSeq) MX2, MXB; MX dynamin like GTPase 2	Hepatitis C (ko05160);; Measles (ko05162);; Influenza A (ko05164);; Human papillomavirus infection (ko05165)	[UR]	Intracellular trafficking, secretion, and vesicular transport;; General function prediction only	Dynamin central region	Interferon-induced GTP-binding protein Mx2 OS=Homo sapiens OX=9606 GN=MX2 PE=1 SV=1	U	Intracellular trafficking, secretion, and vesicular transport	interferon-induced GTP-binding protein Mx2 [Homo sapiens]
ENSG00000188313	PLSCR1	989	873	1376	6638	8282	9389	14.0067	11.4745	23.7876	102.082	134.606	137.239	1.77e-43	42.752	3.19147	42.752	up	[S]	Function unknown	Molecular Function: phospholipid scramblase activity (GO:0017128);;	--	--	[M]	Cell wall/membrane/envelope biogenesis	Scramblase	Phospholipid scramblase 1 OS=Homo sapiens OX=9606 GN=PLSCR1 PE=1 SV=1	K	Transcription	phospholipid scramblase 1 isoform 1 [Homo sapiens]
ENSG00000105835	NAMPT	1430	1336	1507	10722	24399	24399	6.91326	7.39333	8.60481	58.3212	126.642	129.032	1.87e-43	42.7282	4.07957	42.7282	up	[H]	Coenzyme transport and metabolism	Biological Process: microglial cell activation (GO:0001774);; Molecular Function: nicotinate-nucleotide diphosphorylase (carboxylating) activity (GO:0004514);; Molecular Function: cytokine activity (GO:0005125);; Cellular Component: extracellular space (GO:0005615);; Cellular Component: cytoplasm (GO:0005737);; Cellular Component: plasma membrane (GO:0005886);; Biological Process: female pregnanc…	K03462|1.2e-289|ggo:101151211|K03462 nicotinamide phosphoribosyltransferase [EC:2.4.2.12] | (RefSeq) NAMPT; nicotinamide phosphoribosyltransferase	Nicotinate and nicotinamide metabolism (ko00760);; NOD-like receptor signaling pathway (ko04621)	--	--	Nicotinate phosphoribosyltransferase (NAPRTase) family	Nicotinamide phosphoribosyltransferase OS=Homo sapiens OX=9606 GN=NAMPT PE=1 SV=1	K	Transcription	nicotinamide phosphoribosyltransferase precursor [Homo sapiens]
ENSG00000140511	HAPLN3	8	19	15	640	2090	2261	0.061118	0.23189	0.125787	7.6493	23.91	26.8694	1.96e-43	42.7077	7.14863	42.7077	up	--	--	Biological Process: skeletal system development (GO:0001501);; Molecular Function: molecular_function (GO:0003674);; Molecular Function: structural molecule activity (GO:0005198);; Molecular Function: extracellular matrix structural constituent (GO:0005201);; Molecular Function: binding (GO:0005488);; Molecular Function: glycosaminoglycan binding (GO:0005539);; Molecular Function: hyaluronic acid…	K06852|5.5e-91|hsa:145864|K06852 hyaluronan and proteoglycan link protein 3 | (RefSeq) HAPLN3, EXLD1, HsT19883; hyaluronan and proteoglycan link protein 3	--	--	--	Immunoglobulin V-set domain	Hyaluronan and proteoglycan link protein 3 OS=Homo sapiens OX=9606 GN=HAPLN3 PE=2 SV=1	T	Signal transduction mechanisms	hyaluronan and proteoglycan link protein 3, isoform CRA_b [Homo sapiens]
ENSG00000159202	UBE2Z	4858	3872	4055	9270	8894	10065	34.4605	31.5448	33.9074	74.0753	67.8643	78.2224	3.89e-43	42.4101	1.44403	42.4101	up	--	--	Molecular Function: molecular_function (GO:0003674);; Molecular Function: catalytic activity (GO:0003824);; Molecular Function: ubiquitin-protein transferase activity (GO:0004842);; Molecular Function: binding (GO:0005488);; Molecular Function: protein binding (GO:0005515);; Cellular Component: cellular_component (GO:0005575);; Cellular Component: intracellular (GO:0005622);; Cellular Component: …	K10585|3.2e-188|cjc:100396538|K10585 ubiquitin-conjugating enzyme E2 Z [EC:2.3.2.23] | (RefSeq) UBE2Z; ubiquitin conjugating enzyme E2 Z	Ubiquitin mediated proteolysis (ko04120)	[O]	Posttranslational modification, protein turnover, chaperones	Ubiquitin-conjugating enzyme	Ubiquitin-conjugating enzyme E2 Z OS=Homo sapiens OX=9606 GN=UBE2Z PE=1 SV=2	O	Posttranslational modification, protein turnover, chaperones	ubiquitin-conjugating enzyme E2 Z [Homo sapiens]
ENSG00000130066	SAT1	19209	16710	20731	51201	58243	62279	404.556	404.696	515.867	1222.2	1324.19	1438.77	4.19e-43	42.3778	1.89127	42.3778	up	[J]	Translation, ribosomal structure and biogenesis	Molecular Function: diamine N-acetyltransferase activity (GO:0004145);; Cellular Component: cytosol (GO:0005829);; Biological Process: polyamine catabolic process (GO:0006598);; Molecular Function: spermidine binding (GO:0019809);; Biological Process: spermidine acetylation (GO:0032918);; Biological Process: regulation of cell population proliferation (GO:0042127);;	K00657|3.6e-97|ggo:101139591|K00657 diamine N-acetyltransferase [EC:2.3.1.57] | (RefSeq) SAT1; diamine acetyltransferase 1 isoform X2	Arginine and proline metabolism (ko00330);; Ferroptosis (ko04216)	[E]	Amino acid transport and metabolism	Acetyltransferase (GNAT) family	Diamine acetyltransferase 1 OS=Homo sapiens OX=9606 GN=SAT1 PE=1 SV=1	E	Amino acid transport and metabolism	diamine acetyltransferase 1 [Homo sapiens]
ENSG00000101017	CD40	1905	1962	1832	7818	13118	11767	24.3634	28.7504	27.8875	116.695	183.275	170.475	4.53e-43	42.3439	2.80563	42.3439	up	--	--	Biological Process: immune response-regulating cell surface receptor signaling pathway (GO:0002768);; Molecular Function: antigen binding (GO:0003823);; Cellular Component: extracellular space (GO:0005615);; Cellular Component: cytoplasm (GO:0005737);; Biological Process: cellular calcium ion homeostasis (GO:0006874);; Biological Process: inflammatory response (GO:0006954);; Cellular Component: e…	K03160|1.8e-154|hsa:958|K03160 tumor necrosis factor receptor superfamily member 5 | (RefSeq) CD40, Bp50, CDW40, TNFRSF5, p50; CD40 molecule	Cytokine-cytokine receptor interaction (ko04060);; NF-kappa B signaling pathway (ko04064);; Cell adhesion molecules (ko04514);; Toll-like receptor signaling pathway (ko04620);; Intestinal immune network for IgA production (ko04672);; Malaria (ko05144);; Toxoplasmosis (ko05145);; Human T-cell leukemia virus 1 infection (ko05166);; Epstein-Barr virus infection (ko05169);; Transcriptional misregulat…	--	--	TNFR/NGFR cysteine-rich region	Tumor necrosis factor receptor superfamily member 5 OS=Homo sapiens OX=9606 GN=CD40 PE=1 SV=1	T	Signal transduction mechanisms	tumor necrosis factor receptor superfamily member 5 isoform 1 precursor [Homo sapiens]
ENSG00000003400	CASP10	763	632	691	1681	2043	1901	3.05038	2.84897	3.38535	7.67231	9.63676	9.08254	5.09e-43	42.2933	1.72788	42.2933	up	--	--	Biological Process: regulation of apoptotic process (GO:0042981);; Molecular Function: cysteine-type endopeptidase activity involved in apoptotic signaling pathway (GO:0097199);;	K04400|1.8e-293|pps:100972863|K04400 caspase 10 [EC:3.4.22.63] | (RefSeq) CASP10; caspase 10	Apoptosis (ko04210);; RIG-I-like receptor signaling pathway (ko04622);; TNF signaling pathway (ko04668);; Tuberculosis (ko05152);; Hepatitis B (ko05161)	[D]	Cell cycle control, cell division, chromosome partitioning	Caspase domain	Caspase-10 OS=Homo sapiens OX=9606 GN=CASP10 PE=1 SV=3	D	Cell cycle control, cell division, chromosome partitioning	caspase-10 isoform 1 preproprotein [Homo sapiens]
ENSG00000163840	DTX3L	2124	2161	1819	8174	13293	11039	7.95289	9.29023	8.05038	34.615	53.6706	45.3928	6.61e-43	42.1798	2.70168	42.1798	up	--	--	Biological Process: Notch signaling pathway (GO:0007219);; Biological Process: protein ubiquitination (GO:0016567);;	K06058|0.0e+00|hsa:151636|K06058 deltex [EC:2.3.2.27] | (RefSeq) DTX3L, BBAP, RNF143; deltex E3 ubiquitin ligase 3L	Notch signaling pathway (ko04330)	--	--	Deltex C-terminal domain	E3 ubiquitin-protein ligase DTX3L OS=Homo sapiens OX=9606 GN=DTX3L PE=1 SV=1	L	Replication, recombination and repair	E3 ubiquitin-protein ligase DTX3L [Homo sapiens]
ENSG00000172432	GTPBP2	1547	1362	1520	3181	3419	3356	12.4839	11.995	14.3747	27.6568	28.2267	28.5931	1.89e-42	41.7235	1.46411	41.7235	up	[R]	General function prediction only	Molecular Function: GTPase activity (GO:0003924);; Molecular Function: GTP binding (GO:0005525);; Cellular Component: intracellular membrane-bounded organelle (GO:0043231);; Biological Process: nuclear-transcribed mRNA catabolic process, no-go decay (GO:0070966);; Biological Process: rescue of stalled ribosome (GO:0072344);;	K00471|8.1e-51|spu:583892|K00471 gamma-butyrobetaine dioxygenase [EC:1.14.11.1] | (RefSeq) gamma-butyrobetaine dioxygenase	Lysine degradation (ko00310)	[J]	Translation, ribosomal structure and biogenesis	Elongation factor Tu GTP binding domain	GTP-binding protein 2 OS=Homo sapiens OX=9606 GN=GTPBP2 PE=1 SV=1	J	Translation, ribosomal structure and biogenesis	GTP-binding protein 2 isoform a [Homo sapiens]
ENSG00000178685	PARP10	1948	1487	1919	5356	5342	6187	12.8277	11.1145	14.8737	39.5169	37.6641	43.856	3.39e-42	41.4698	1.9547	41.4698	up	--	--	Molecular Function: NAD+ ADP-ribosyltransferase activity (GO:0003950);; Cellular Component: nucleolus (GO:0005730);; Cellular Component: Golgi apparatus (GO:0005794);; Cellular Component: cytosol (GO:0005829);;	K15261|0.0e+00|hsa:84875|K15261 poly [ADP-ribose] polymerase 10/14/15 [EC:2.4.2.30] | (RefSeq) PARP10, ARTD10; poly(ADP-ribose) polymerase family member 10	--	--	--	Poly(ADP-ribose) polymerase catalytic domain	Protein mono-ADP-ribosyltransferase PARP10 OS=Homo sapiens OX=9606 GN=PARP10 PE=1 SV=2	H	Coenzyme transport and metabolism	protein mono-ADP-ribosyltransferase PARP10 isoform 1 [Homo sapiens]
ENSG00000173821	RNF213	3490	4537	4713	30764	60601	55241	3.86692	6.34863	6.32997	38.885	77.4182	74.8306	3.74e-42	41.4271	3.79536	41.4271	up	--	--	Biological Process: angiogenesis (GO:0001525);; Molecular Function: ubiquitin-protein transferase activity (GO:0004842);; Cellular Component: nucleolus (GO:0005730);; Cellular Component: cytosol (GO:0005829);; Molecular Function: ATPase activity (GO:0016887);; Molecular Function: metal ion binding (GO:0046872);;	K22754|0.0e+00|hsa:57674|K22754 E3 ubiquitin-protein ligase RNF213 [EC:2.3.2.27] | (RefSeq) RNF213, ALO17, C17orf27, KIAA1618, MYMY2, MYSTR, NET57; ring finger protein 213	--	--	--	ATPase family associated with various cellular activities (AAA)	E3 ubiquitin-protein ligase RNF213 OS=Homo sapiens OX=9606 GN=RNF213 PE=1 SV=3	O	Posttranslational modification, protein turnover, chaperones	E3 ubiquitin-protein ligase RNF213 isoform 3 [Homo sapiens]
ENSG00000089692	LAG3	16	10	15	249	305	370	0.172173	0.117786	0.237964	3.26171	3.74692	4.57733	3.89e-42	41.4101	4.78947	41.4101	up	--	--	Biological Process: regulation of cytokine production (GO:0001817);; Biological Process: negative regulation of cytokine production (GO:0001818);; Biological Process: regulation of leukocyte mediated cytotoxicity (GO:0001910);; Biological Process: positive regulation of leukocyte mediated cytotoxicity (GO:0001912);; Biological Process: immune system process (GO:0002376);; Biological Process: anti…	K06565|1.5e-298|hsa:3902|K06565 lymphocyte-activation gene 3 protein | (RefSeq) LAG3, CD223; lymphocyte activating 3	--	--	--	Immunoglobulin V-set domain	Lymphocyte activation gene 3 protein OS=Homo sapiens OX=9606 GN=LAG3 PE=1 SV=5	T	Signal transduction mechanisms	lymphocyte activation gene 3 protein precursor [Homo sapiens]
ENSG00000163666	HESX1	19	26	38	475	839	752	0.394811	0.641789	1.12729	12.7598	21.7693	20.1032	5.49e-42	41.2604	4.91057	41.2604	up	--	--	Cellular Component: nucleus (GO:0005634);; Biological Process: regulation of transcription, DNA-templated (GO:0006355);; Biological Process: forebrain development (GO:0030900);; Molecular Function: sequence-specific DNA binding (GO:0043565);;	K09354|1.3e-103|hsa:8820|K09354 homeobox protein expressed in ES cells 1 | (RefSeq) HESX1, ANF, CPHD5, RPX; HESX homeobox 1	Signaling pathways regulating pluripotency of stem cells (ko04550)	[R]	General function prediction only	Homeodomain	Homeobox expressed in ES cells 1 OS=Homo sapiens OX=9606 GN=HESX1 PE=1 SV=1	K	Transcription	homeobox expressed in ES cells 1 [Homo sapiens]
ENSG00000118503	TNFAIP3	1926	1217	1134	6452	8726	7897	9.21811	8.02372	6.51301	37.5273	47.4414	41.9459	6.08e-42	41.2161	2.74244	41.2161	up	--	--	Molecular Function: DNA binding (GO:0003677);; Molecular Function: zinc ion binding (GO:0008270);; Biological Process: protein ubiquitination (GO:0016567);; Biological Process: protein deubiquitination (GO:0016579);;	K11859|0.0e+00|hsa:7128|K11859 tumor necrosis factor, alpha-induced protein 3 [EC:3.4.19.12] | (RefSeq) TNFAIP3, A20, AISBL, OTUD7C, TNFA1P2; TNF alpha induced protein 3	NF-kappa B signaling pathway (ko04064);; Necroptosis (ko04217);; NOD-like receptor signaling pathway (ko04621);; IL-17 signaling pathway (ko04657);; TNF signaling pathway (ko04668);; Measles (ko05162);; Epstein-Barr virus infection (ko05169)	[T]	Signal transduction mechanisms	A20-like zinc finger	Tumor necrosis factor alpha-induced protein 3 OS=Homo sapiens OX=9606 GN=TNFAIP3 PE=1 SV=1	K	Transcription	tumor necrosis factor alpha-induced protein 3 [Homo sapiens]
ENSG00000059378	PARP12	3967	3922	3564	8108	9052	9636	24.4738	27.5967	26.0988	57.792	60.2904	68.8286	8.61e-42	41.065	1.51878	41.065	up	--	--	Molecular Function: NAD+ ADP-ribosyltransferase activity (GO:0003950);; Molecular Function: metal ion binding (GO:0046872);;	K15259|0.0e+00|hsa:64761|K15259 poly [ADP-ribose] polymerase 7/11/12/13 [EC:2.4.2.30] | (RefSeq) PARP12, ARTD12, MST109, MSTP109, ZC3H1, ZC3HDC1; poly(ADP-ribose) polymerase family member 12	--	--	--	Poly(ADP-ribose) polymerase catalytic domain	Protein mono-ADP-ribosyltransferase PARP12 OS=Homo sapiens OX=9606 GN=PARP12 PE=1 SV=1	S	Function unknown	protein mono-ADP-ribosyltransferase PARP12 [Homo sapiens]
ENSG00000184014	DENND5A	708	648	721	2207	3050	3128	3.22949	3.32376	3.89138	11.1401	15.2162	15.4548	1.32e-41	40.8794	2.30196	40.8794	up	--	--	Molecular Function: molecular_function (GO:0003674);; Molecular Function: guanyl-nucleotide exchange factor activity (GO:0005085);; Molecular Function: Ras guanyl-nucleotide exchange factor activity (GO:0005088);; Molecular Function: transporter activity (GO:0005215);; Molecular Function: ion channel activity (GO:0005216);; Molecular Function: cation channel activity (GO:0005261);; Molecular Func…	K20164|0.0e+00|hsa:23258|K20164 DENN domain-containing protein 5 | (RefSeq) DENND5A, EIEE49, RAB6IP1; DENN domain containing 5A	--	[T]	Signal transduction mechanisms	DENN (AEX-3) domain	DENN domain-containing protein 5A OS=Homo sapiens OX=9606 GN=DENND5A PE=1 SV=2	T	Signal transduction mechanisms	DENN domain-containing protein 5A isoform 1 [Homo sapiens]
ENSG00000003402	CFLAR	7465	6496	6012	16693	22849	20465	25.3476	21.7872	24.0541	66.6444	90.156	86.9619	3.14e-41	40.5031	1.88319	40.5031	up	--	--	Molecular Function: cysteine-type endopeptidase activity (GO:0004197);; Biological Process: regulation of apoptotic process (GO:0042981);;	K04724|1.8e-274|hsa:8837|K04724 CASP8 and FADD-like apoptosis regulator | (RefSeq) CFLAR, CASH, CASP8AP1, CLARP, Casper, FLAME, FLAME-1, FLAME1, FLIP, I-FLICE, MRIT, c-FLIP, c-FLIPL, c-FLIPR, c-FLIPS, cFLIP; CASP8 and FADD like apoptosis regulator	NF-kappa B signaling pathway (ko04064);; Autophagy - animal (ko04140);; Apoptosis (ko04210);; Necroptosis (ko04217);; TNF signaling pathway (ko04668);; Chagas disease (ko05142);; Hepatitis C (ko05160)	[D]	Cell cycle control, cell division, chromosome partitioning	Death effector domain	CASP8 and FADD-like apoptosis regulator OS=Homo sapiens OX=9606 GN=CFLAR PE=1 SV=1	K	Transcription	CASP8 and FADD-like apoptosis regulator isoform 1 [Homo sapiens]
ENSG00000002549	LAP3	5278	4976	5485	17292	26300	25355	60.2483	63.0902	74.2811	216.194	323.334	318.739	7.19e-41	40.1433	2.41749	40.1433	up	[E]	Amino acid transport and metabolism	Molecular Function: aminopeptidase activity (GO:0004177);; Cellular Component: cytoplasm (GO:0005737);; Molecular Function: metalloexopeptidase activity (GO:0008235);; Molecular Function: manganese ion binding (GO:0030145);;	K11142|3.4e-300|ggo:101126256|K11142 cytosol aminopeptidase [EC:3.4.11.1 3.4.11.5] | (RefSeq) LAP3; cytosol aminopeptidase	Arginine and proline metabolism (ko00330);; Glutathione metabolism (ko00480)	[R]	General function prediction only	Cytosol aminopeptidase family, catalytic domain	Cytosol aminopeptidase OS=Homo sapiens OX=9606 GN=LAP3 PE=1 SV=3	E	Amino acid transport and metabolism	cytosol aminopeptidase [Pan troglodytes]
ENSG00000137200	CMTR1	1385	1250	1469	3866	3681	4256	7.99382	8.20211	10.1754	24.7643	22.5785	26.664	2.91e-40	39.5361	1.81762	39.5361	up	--	--	Molecular Function: nucleic acid binding (GO:0003676);; Molecular Function: mRNA (nucleoside-2'-O-)-methyltransferase activity (GO:0004483);; Cellular Component: nucleoplasm (GO:0005654);; Cellular Component: cytosol (GO:0005829);; Biological Process: 7-methylguanosine mRNA capping (GO:0006370);;	K14589|0.0e+00|ggo:101137720|K14589 cap1 methyltransferase [EC:2.1.1.57] | (RefSeq) CMTR1; cap-specific mRNA (nucleoside-2'-O-)-methyltransferase 1	--	[A]	RNA processing and modification	FtsJ-like methyltransferase	Cap-specific mRNA (nucleoside-2'-O-)-methyltransferase 1 OS=Homo sapiens OX=9606 GN=CMTR1 PE=1 SV=1	A	RNA processing and modification	cap-specific mRNA (nucleoside-2'-O-)-methyltransferase 1 [Pongo abelii]
ENSG00000160791	CCR5	2953	2631	2366	5751	7100	6910	18.8294	19.2847	17.8683	41.4648	48.8057	48.3529	4.64e-40	39.3335	1.61009	39.3335	up	--	--	Biological Process: chemotaxis (GO:0006935);; Biological Process: inflammatory response (GO:0006954);; Biological Process: immune response (GO:0006955);; Cellular Component: external side of plasma membrane (GO:0009897);; Cellular Component: integral component of membrane (GO:0016021);; Molecular Function: C-C chemokine receptor activity (GO:0016493);; Molecular Function: C-C chemokine binding (G…	K04180|1.1e-196|hsa:1234|K04180 C-C chemokine receptor type 5 | (RefSeq) CCR5, CC-CKR-5, CCCKR5, CCR-5, CD195, CKR-5, CKR5, CMKBR5, IDDM22; C-C motif chemokine receptor 5	Cytokine-cytokine receptor interaction (ko04060);; Viral protein interaction with cytokine and cytokine receptor (ko04061);; Chemokine signaling pathway (ko04062);; Endocytosis (ko04144);; Toxoplasmosis (ko05145);; Human cytomegalovirus infection (ko05163);; Kaposi sarcoma-associated herpesvirus infection (ko05167);; Human immunodeficiency virus 1 infection (ko05170);; Viral carcinogenesis (ko052…	--	--	7 transmembrane receptor (rhodopsin family)	C-C chemokine receptor type 5 OS=Homo sapiens OX=9606 GN=CCR5 PE=1 SV=1	T	Signal transduction mechanisms	C-C chemokine receptor type 5 [Homo sapiens]
ENSG00000124882	EREG	169	77	193	2110	4154	3303	0.799402	0.417172	1.08337	11.3487	21.3011	17.2441	5.31e-40	39.2749	4.74109	39.2749	up	--	--	Biological Process: reproduction (GO:0000003);; Biological Process: MAPK cascade (GO:0000165);; Biological Process: nuclear division (GO:0000280);; Biological Process: ovarian follicle development (GO:0001541);; Biological Process: antral ovarian follicle growth (GO:0001547);; Biological Process: ovarian cumulus expansion (GO:0001550);; Biological Process: oocyte maturation (GO:0001556);; Biologi…	K09784|2.0e-92|hsa:2069|K09784 epiregulin | (RefSeq) EREG, EPR, ER, Ep; epiregulin	MAPK signaling pathway (ko04010);; ErbB signaling pathway (ko04012);; PI3K-Akt signaling pathway (ko04151);; Colorectal cancer (ko05210)	--	--	--	Proepiregulin OS=Homo sapiens OX=9606 GN=EREG PE=1 SV=1	T	Signal transduction mechanisms	proepiregulin preproprotein [Homo sapiens]
ENSG00000122257	RBBP6	1374	1123	1077	3217	4152	3431	4.88226	4.52732	4.52897	12.9659	15.2098	12.5911	1.18e-39	38.9281	1.89566	38.9281	up	--	--	Molecular Function: nucleic acid binding (GO:0003676);; Biological Process: mRNA processing (GO:0006397);; Molecular Function: zinc ion binding (GO:0008270);; Molecular Function: ubiquitin protein ligase activity (GO:0061630);;	K10624|0.0e+00|hsa:5930|K10624 E3 ubiquitin-protein ligase RBBP6 [EC:2.3.2.27] | (RefSeq) RBBP6, MY038, P2P-R, PACT, RBQ-1, SNAMA; RB binding protein 6, ubiquitin ligase	--	[O]	Posttranslational modification, protein turnover, chaperones	DWNN domain	E3 ubiquitin-protein ligase RBBP6 OS=Homo sapiens OX=9606 GN=RBBP6 PE=1 SV=1	K	Transcription	E3 ubiquitin-protein ligase RBBP6 isoform 1 [Homo sapiens]
ENSG00000102794	ACOD1	3	0	0	1855	4753	5610	0.02834	0	0	21.2887	52.0038	62.5762	1.23e-39	38.9101	12.287	38.9101	up	[G]	Carbohydrate transport and metabolism	Molecular Function: lyase activity (GO:0016829);;	K17724|3.8e-277|hsa:730249|K17724 aconitate decarboxylase [EC:4.1.1.6] | (RefSeq) ACOD1, CAD, IRG1; aconitate decarboxylase 1	--	--	--	MmgE/PrpD family	Cis-aconitate decarboxylase OS=Homo sapiens OX=9606 GN=ACOD1 PE=1 SV=1	K	Transcription	cis-aconitate decarboxylase [Homo sapiens]
ENSG00000234127	TRIM26	1737	1343	1451	4074	3846	4859	16.1581	12.7158	12.3566	39.7164	27.9072	36.2867	7.89e-39	38.1029	1.79653	38.1029	up	--	--	Cellular Component: cytoplasm (GO:0005737);; Molecular Function: zinc ion binding (GO:0008270);;	K12008|7.5e-290|hsa:7726|K12008 tripartite motif-containing protein 26 | (RefSeq) TRIM26, AFP, RNF95, ZNF173; tripartite motif containing 26	--	[O]	Posttranslational modification, protein turnover, chaperones	SPRY-associated domain	Tripartite motif-containing protein 26 OS=Homo sapiens OX=9606 GN=TRIM26 PE=1 SV=1	K	Transcription	tripartite motif-containing protein 26 [Homo sapiens]
ENSG00000157601	MX1	1247	1113	3455	59681	76223	81840	9.54699	9.91267	31.6602	524.771	638.325	698.516	8.98e-39	38.0467	5.49457	38.0467	up	--	--	Molecular Function: GTPase activity (GO:0003924);; Molecular Function: GTP binding (GO:0005525);; Cellular Component: cytosol (GO:0005829);; Cellular Component: nuclear membrane (GO:0031965);;	K14754|0.0e+00|hsa:4599|K14754 interferon-induced GTP-binding protein Mx | (RefSeq) MX1, IFI-78K, IFI78, MX, MxA, lncMX1-215; MX dynamin like GTPase 1	Hepatitis C (ko05160);; Measles (ko05162);; Influenza A (ko05164);; Human papillomavirus infection (ko05165)	[UR]	Intracellular trafficking, secretion, and vesicular transport;; General function prediction only	Dynamin central region	Interferon-induced GTP-binding protein Mx1 OS=Homo sapiens OX=9606 GN=MX1 PE=1 SV=4	U	Intracellular trafficking, secretion, and vesicular transport	interferon-induced GTP-binding protein Mx1 isoform a [Homo sapiens]
ENSG00000112096	SOD2	37582	22911	29146	155806	280914	298118	136.652	96.3382	117.816	656.249	1704.92	1500.36	1.99e-38	37.7011	3.33403	37.7011	up	[P]	Inorganic ion transport and metabolism	Molecular Function: superoxide dismutase activity (GO:0004784);; Molecular Function: metal ion binding (GO:0046872);;	K04564|7.2e-130|hsa:6648|K04564 superoxide dismutase, Fe-Mn family [EC:1.15.1.1] | (RefSeq) SOD2, GClnc1, IPO-B, IPOB, MNSOD, MVCD6, Mn-SOD; superoxide dismutase 2	FoxO signaling pathway (ko04068);; Peroxisome (ko04146);; Longevity regulating pathway (ko04211);; Longevity regulating pathway - multiple species (ko04213);; Huntington disease (ko05016)	[P]	Inorganic ion transport and metabolism	Iron/manganese superoxide dismutases, C-terminal domain	Superoxide dismutase [Mn], mitochondrial OS=Homo sapiens OX=9606 GN=SOD2 PE=1 SV=3	C	Energy production and conversion	superoxide dismutase [Mn], mitochondrial isoform A precursor [Homo sapiens]
ENSG00000143384	MCL1	5967	4542	5628	16035	16981	21908	33.3782	29.2905	37.3304	101.71	103.345	135.441	6.49e-38	37.1878	2.06297	37.1878	up	--	--	Cellular Component: integral component of membrane (GO:0016021);; Biological Process: regulation of apoptotic process (GO:0042981);;	K02539|4.7e-192|hsa:4170|K02539 myeloid leukemia cell differntiation protein MCL-1 | (RefSeq) MCL1, BCL2L3, EAT, MCL1-ES, MCL1L, MCL1S, Mcl-1, TM, bcl2-L-3, mcl1/EAT; MCL1 apoptosis regulator, BCL2 family member	PI3K-Akt signaling pathway (ko04151);; Apoptosis (ko04210);; JAK-STAT signaling pathway (ko04630);; MicroRNAs in cancer (ko05206)	--	--	Apoptosis regulator proteins, Bcl-2 family	Induced myeloid leukemia cell differentiation protein Mcl-1 OS=Homo sapiens OX=9606 GN=MCL1 PE=1 SV=3	T	Signal transduction mechanisms	induced myeloid leukemia cell differentiation protein Mcl-1 isoform 1 [Homo sapiens]
ENSG00000132530	XAF1	536	426	913	6267	8511	8332	3.33947	3.21486	6.68259	45.0211	60.2098	60.7681	7.61e-38	37.1186	3.90424	37.1186	up	--	--	Biological Process: apoptotic process (GO:0006915);;	--	--	--	--	XIAP-associated factor 1 C-terminal domain	XIAP-associated factor 1 OS=Homo sapiens OX=9606 GN=XAF1 PE=1 SV=1	K	Transcription	XIAP-associated factor 1 isoform 1 [Homo sapiens]
ENSG00000140853	NLRC5	1297	1388	1481	4135	5245	5349	4.40933	5.3949	5.83162	15.4557	19.7357	22.0038	1.01e-37	36.9957	2.10647	36.9957	up	--	--	Cellular Component: centrosome (GO:0005813);;	K22615|0.0e+00|hsa:84166|K22615 NLR family CARD domain containing 5 | (RefSeq) NLRC5, CLR16.1, NOD27, NOD4; NLR family CARD domain containing 5	--	[S]	Function unknown	Atypical caspase recruitment domain	Protein NLRC5 OS=Homo sapiens OX=9606 GN=NLRC5 PE=1 SV=3	S	Function unknown	protein NLRC5 isoform 1 [Homo sapiens]
ENSG00000266028	SRGAP2	1769	1874	1978	5106	6091	5655	11.1751	12.8296	13.899	35.5244	37.7145	36.4968	1.12e-37	36.9508	1.87156	36.9508	up	--	--	Molecular Function: GTPase activator activity (GO:0005096);; Cellular Component: nucleoplasm (GO:0005654);; Cellular Component: cytosol (GO:0005829);; Biological Process: signal transduction (GO:0007165);;	K07526|0.0e+00|hsa:23380|K07526 SLIT-ROBO Rho GTPase activating protein | (RefSeq) SRGAP2, ARHGAP34, FNBP2, SRGAP2A, SRGAP3; SLIT-ROBO Rho GTPase activating protein 2	Axon guidance (ko04360)	[Z]	Cytoskeleton	RhoGAP domain	SLIT-ROBO Rho GTPase-activating protein 2 OS=Homo sapiens OX=9606 GN=SRGAP2 PE=1 SV=3	Z	Cytoskeleton	SLIT-ROBO Rho GTPase-activating protein 2 isoform a [Homo sapiens]
NewGene_4596	NewGene_4596	249	190	288	1813	1316	1622	3.52075	3.06975	4.84975	28.8918	20.166	25.2601	3.17e-37	36.4989	3.00819	36.4989	up	--	--	Cellular Component: cytoplasm (GO:0005737);; Molecular Function: superoxide-generating NADPH oxidase activity (GO:0016175);; Molecular Function: phosphatidylinositol binding (GO:0035091);;	K08011|5.08e-262|hsa:653361|K08011 neutrophil cytosolic factor 1 | (RefSeq) NCF1, CGD1, NCF1A, NOXO2, SH3PXD1A, p47phox; neutrophil cytosolic factor 1	Chemokine signaling pathway (ko04062);; Phagosome (ko04145);; Osteoclast differentiation (ko04380);; Fc gamma R-mediated phagocytosis (ko04666);; Leukocyte transendothelial migration (ko04670);; Prion disease (ko05020);; Leishmaniasis (ko05140);; Fluid shear stress and atherosclerosis (ko05418)	[C]	Energy production and conversion	SH3 domain	Putative neutrophil cytosol factor 1B OS=Homo sapiens OX=9606 GN=NCF1B PE=5 SV=2	C	Energy production and conversion	PUTATIVE PSEUDOGENE: RecName: Full=Putative neutrophil cytosol factor 1B; Short=NCF-1B; AltName: Full=Putative SH3 and PX domain-containing protein 1B [Homo sapiens]
ENSG00000137965	IFI44	905	654	1380	8410	12152	11307	11.8656	9.86185	21.4346	125.106	172.249	163.723	3.94e-37	36.4045	3.72295	36.4045	up	--	--	Biological Process: biological_process (GO:0008150);; Biological Process: response to external stimulus (GO:0009605);; Biological Process: response to biotic stimulus (GO:0009607);; Biological Process: response to virus (GO:0009615);; Biological Process: response to external biotic stimulus (GO:0043207);; Biological Process: response to stimulus (GO:0050896);; Biological Process: multi-organism p…	--	--	--	--	TLD	Interferon-induced protein 44 OS=Homo sapiens OX=9606 GN=IFI44 PE=1 SV=2	S	Function unknown	interferon-induced protein 44 [Homo sapiens]
ENSG00000106785	TRIM14	2007	1836	2010	4837	6282	6643	9.95903	10.5154	12.1163	27.2519	33.9418	41.2496	4.62e-37	36.3354	1.89107	36.3354	up	--	--	Molecular Function: zinc ion binding (GO:0008270);;	K12004|8.1e-258|hsa:9830|K12004 tripartite motif-containing protein 14 | (RefSeq) TRIM14; tripartite motif containing 14	--	--	--	SPRY domain	Tripartite motif-containing protein 14 OS=Homo sapiens OX=9606 GN=TRIM14 PE=1 SV=2	S	Function unknown	tripartite motif-containing protein 14 [Homo sapiens]
ENSG00000146425	DYNLT1	836	741	867	2064	2595	2456	25.2678	25.7556	30.9945	70.6478	84.6523	81.5565	8.6e-37	36.0655	1.83346	36.0655	up	--	--	Biological Process: establishment of mitotic spindle orientation (GO:0000132);; Biological Process: microtubule cytoskeleton organization (GO:0000226);; Biological Process: mitotic cell cycle (GO:0000278);; Biological Process: cell activation (GO:0001775);; Biological Process: immune effector process (GO:0002252);; Biological Process: cell activation involved in immune response (GO:0002263);; Bio…	K10420|2.6e-59|aju:106982674|K10420 dynein light chain Tctex-type 1 | (RefSeq) DYNLT1; dynein light chain Tctex-type 1	Salmonella infection (ko05132)	[N]	Cell motility	Tctex-1 family	Dynein light chain Tctex-type 1 OS=Homo sapiens OX=9606 GN=DYNLT1 PE=1 SV=1	N	Cell motility	dynein light chain Tctex-type 1 isoform 1 [Homo sapiens]
ENSG00000124256	ZBP1	3	0	6	501	366	733	0.023416	0	0.067238	6.59042	4.53666	10.685	2.8e-36	35.5528	7.76844	35.5528	up	--	--	Molecular Function: DNA binding (GO:0003677);; Biological Process: positive regulation of type I interferon-mediated signaling pathway (GO:0060340);;	K12965|5.1e-249|hsa:81030|K12965 Z-DNA binding protein 1 | (RefSeq) ZBP1, C20orf183, DAI, DLM-1, DLM1; Z-DNA binding protein 1	Necroptosis (ko04217);; Cytosolic DNA-sensing pathway (ko04623)	--	--	Adenosine deaminase z-alpha domain	Z-DNA-binding protein 1 OS=Homo sapiens OX=9606 GN=ZBP1 PE=1 SV=2	K	Transcription	Z-DNA-binding protein 1 isoform a [Homo sapiens]
ENSG00000152061	RABGAP1L	1781	1390	1570	3216	3262	3530	11.9382	10.4077	12.3957	23.7646	25.5935	26.0044	3.3e-36	35.4815	1.37797	35.4815	up	--	--	--	K20284|9.1e-162|csab:103230556|K20284 Rab GTPase-activating protein 1 | (RefSeq) RABGAP1L; RAB GTPase activating protein 1 like	--	[R]	General function prediction only	--	Rab GTPase-activating protein 1-like, isoform 10 OS=Homo sapiens OX=9606 GN=RABGAP1L PE=1 SV=1	S	Function unknown	rab GTPase-activating protein 1-like isoform C [Homo sapiens]
ENSG00000271503	CCL5	1845	716	584	15774	20053	24114	30.4396	13.2938	11.3063	303.837	385.512	467.38	1.48e-35	34.8297	4.58719	34.8297	up	--	--	Cellular Component: extracellular space (GO:0005615);; Cellular Component: cytoplasm (GO:0005737);; Biological Process: inflammatory response (GO:0006954);; Biological Process: immune response (GO:0006955);; Molecular Function: chemokine activity (GO:0008009);; Molecular Function: CCR1 chemokine receptor binding (GO:0031726);; Biological Process: response to tumor necrosis factor (GO:0034612);; B…	K12499|1.1e-44|hsa:6352|K12499 C-C motif chemokine 5 | (RefSeq) CCL5, D17S136E, RANTES, SCYA5, SIS-delta, SISd, TCP228, eoCP; C-C motif chemokine ligand 5	Cytokine-cytokine receptor interaction (ko04060);; Viral protein interaction with cytokine and cytokine receptor (ko04061);; Chemokine signaling pathway (ko04062);; Toll-like receptor signaling pathway (ko04620);; NOD-like receptor signaling pathway (ko04621);; Cytosolic DNA-sensing pathway (ko04623);; TNF signaling pathway (ko04668);; Prion disease (ko05020);; Epithelial cell signaling in Helico…	--	--	Small cytokines (intecrine/chemokine), interleukin-8 like	C-C motif chemokine 5 OS=Homo sapiens OX=9606 GN=CCL5 PE=1 SV=3	T	Signal transduction mechanisms	C-C motif chemokine 5 isoform 1 precursor [Homo sapiens]
ENSG00000068079	IFI35	907	646	1102	4454	5266	6284	16.1118	13.159	23.1882	89.6222	101	122.719	1.74e-35	34.7595	2.88205	34.7595	up	--	--	Biological Process: immune system process (GO:0002376);; Molecular Function: transcription coregulator activity (GO:0003712);; Cellular Component: cellular_component (GO:0005575);; Cellular Component: intracellular (GO:0005622);; Cellular Component: obsolete cell (GO:0005623);; Cellular Component: nucleus (GO:0005634);; Cellular Component: cytoplasm (GO:0005737);; Cellular Component: cytosol (GO:…	--	--	--	--	Nmi/IFP 35 domain (NID)	Interferon-induced 35 kDa protein OS=Homo sapiens OX=9606 GN=IFI35 PE=1 SV=5	S	Function unknown	interferon-induced 35 kDa protein isoform 2 [Homo sapiens]
ENSG00000083799	CYLD	2177	1950	1911	4633	6420	5836	9.77806	9.81466	11.9787	25.1674	25.8471	31.4504	3.01e-35	34.5214	1.7773	34.5214	up	--	--	Biological Process: ubiquitin-dependent protein catabolic process (GO:0006511);; Biological Process: protein deubiquitination (GO:0016579);; Molecular Function: thiol-dependent ubiquitinyl hydrolase activity (GO:0036459);;	K08601|0.0e+00|hsa:1540|K08601 ubiquitin carboxyl-terminal hydrolase CYLD [EC:3.4.19.12] | (RefSeq) CYLD, BRSS, CDMT, CYLD1, CYLDI, EAC, MFT, MFT1, SBS, TEM, USPL2; CYLD lysine 63 deubiquitinase	NF-kappa B signaling pathway (ko04064);; Necroptosis (ko04217);; Osteoclast differentiation (ko04380);; RIG-I-like receptor signaling pathway (ko04622);; C-type lectin receptor signaling pathway (ko04625)	[R]	General function prediction only	Phosphorylation region of CYLD, unstructured	Ubiquitin carboxyl-terminal hydrolase CYLD OS=Homo sapiens OX=9606 GN=CYLD PE=1 SV=1	O	Posttranslational modification, protein turnover, chaperones	ubiquitin carboxyl-terminal hydrolase CYLD isoform 1 [Homo sapiens]
ENSG00000138166	DUSP5	944	434	763	5408	4744	6390	8.10469	4.27681	7.7445	52.5567	43.9442	60.2597	3.51e-35	34.4547	3.26293	34.4547	up	[T]	Signal transduction mechanisms	Molecular Function: protein tyrosine phosphatase activity (GO:0004725);; Molecular Function: MAP kinase tyrosine/serine/threonine phosphatase activity (GO:0017017);;	K04459|9.3e-218|hsa:1847|K04459 dual specificity MAP kinase phosphatase [EC:3.1.3.16 3.1.3.48] | (RefSeq) DUSP5, DUSP, HVH3; dual specificity phosphatase 5	MAPK signaling pathway (ko04010)	[V]	Defense mechanisms	Dual specificity phosphatase, catalytic domain	Dual specificity protein phosphatase 5 OS=Homo sapiens OX=9606 GN=DUSP5 PE=1 SV=2	V	Defense mechanisms	dual specificity protein phosphatase 5 [Homo sapiens]
ENSG00000131459	GFPT2	14	38	27	637	936	1558	0.096911	0.3038	0.225589	5.18784	7.17274	12.1647	3.66e-35	34.4365	5.56479	34.4365	up	[M]	Cell wall/membrane/envelope biogenesis	Molecular Function: glutamine-fructose-6-phosphate transaminase (isomerizing) activity (GO:0004360);; Molecular Function: carbohydrate derivative binding (GO:0097367);; Biological Process: carbohydrate derivative biosynthetic process (GO:1901137);; Biological Process: cellular response to leukemia inhibitory factor (GO:1990830);;	K00820|0.0e+00|hsa:9945|K00820 glutamine---fructose-6-phosphate transaminase (isomerizing) [EC:2.6.1.16] | (RefSeq) GFPT2, GFAT, GFAT_2, GFAT2; glutamine-fructose-6-phosphate transaminase 2	Alanine, aspartate and glutamate metabolism (ko00250);; Amino sugar and nucleotide sugar metabolism (ko00520);; Insulin resistance (ko04931)	[M]	Cell wall/membrane/envelope biogenesis	SIS domain	Glutamine--fructose-6-phosphate aminotransferase [isomerizing] 2 OS=Homo sapiens OX=9606 GN=GFPT2 PE=1 SV=3	M	Cell wall/membrane/envelope biogenesis	glutamine--fructose-6-phosphate aminotransferase [isomerizing] 2 [Homo sapiens]
ENSG00000164691	TAGAP	539	628	565	1810	2223	1978	3.07507	4.09852	4.06567	12.1358	13.8509	12.5715	9.28e-35	34.0325	2.08213	34.0325	up	--	--	Biological Process: signal transduction (GO:0007165);;	K20654|0.0e+00|hsa:117289|K20654 T-cell activation Rho GTPase-activating protein | (RefSeq) TAGAP, ARHGAP47, FKSG15, IDDM21, TAGAP1; T cell activation RhoGTPase activating protein	--	[T]	Signal transduction mechanisms	RhoGAP domain	T-cell activation Rho GTPase-activating protein OS=Homo sapiens OX=9606 GN=TAGAP PE=1 SV=1	T	Signal transduction mechanisms	T-cell activation Rho GTPase-activating protein isoform b [Homo sapiens]
ENSG00000196843	ARID5A	1577	1299	1317	3787	4076	5381	16.4593	15.2813	15.8173	43.9177	45.9467	60.6268	1.45e-34	33.8386	1.95523	33.8386	up	--	--	Molecular Function: DNA binding (GO:0003677);; Cellular Component: nucleus (GO:0005634);;	K06676|2.6e-13|gfr:102034316|K06676 condensin complex subunit 2 | (RefSeq) NCAPH; non-SMC condensin I complex subunit H	--	[K]	Transcription	ARID/BRIGHT DNA binding domain	AT-rich interactive domain-containing protein 5A OS=Homo sapiens OX=9606 GN=ARID5A PE=1 SV=2	K	Transcription	AT-rich interactive domain-containing protein 5A isoform X2 [Homo sapiens]
ENSG00000169248	CXCL11	2	0	2	672	2605	3569	0.026807	0	0.026102	10.3907	38.4112	53.5803	1.76e-34	33.7545	11.0233	33.7545	up	--	--	Cellular Component: extracellular region (GO:0005576);; Biological Process: inflammatory response (GO:0006954);; Biological Process: immune response (GO:0006955);; Molecular Function: chemokine activity (GO:0008009);;	K12672|3.9e-45|ggo:101148155|K12672 C-X-C motif chemokine 11 | (RefSeq) CXCL11; C-X-C motif chemokine 11 isoform X2	Cytokine-cytokine receptor interaction (ko04060);; Viral protein interaction with cytokine and cytokine receptor (ko04061);; Chemokine signaling pathway (ko04062);; Toll-like receptor signaling pathway (ko04620)	--	--	Small cytokines (intecrine/chemokine), interleukin-8 like	C-X-C motif chemokine 11 OS=Homo sapiens OX=9606 GN=CXCL11 PE=1 SV=1	O	Posttranslational modification, protein turnover, chaperones	C-X-C motif chemokine 11 isoform 1 precursor [Homo sapiens]
ENSG00000117091	CD48	4352	4149	3782	9572	12580	10478	83.9282	91.5818	85.6197	207.779	260.853	220.132	2.12e-34	33.6737	1.70358	33.6737	up	--	--	Biological Process: regulation of adaptive immune response (GO:0002819);; Molecular Function: antigen binding (GO:0003823);; Molecular Function: signaling receptor activity (GO:0038023);;	K06479|3.9e-67|ggo:101141570|K06479 CD48 antigen | (RefSeq) CD48; CD48 antigen isoform X2	Natural killer cell mediated cytotoxicity (ko04650)	--	--	Immunoglobulin V-set domain	CD48 antigen OS=Homo sapiens OX=9606 GN=CD48 PE=1 SV=2	T	Signal transduction mechanisms	CD48 protein [Homo sapiens]
ENSG00000240065	PSMB9	974	688	884	2357	2512	2350	27.3816	22.2038	29.4054	74.8995	76.1423	72.4697	2.78e-34	33.556	1.80617	33.556	up	[O]	Posttranslational modification, protein turnover, chaperones	Biological Process: immune system process (GO:0002376);; Molecular Function: threonine-type endopeptidase activity (GO:0004298);; Cellular Component: nucleus (GO:0005634);; Cellular Component: cytosol (GO:0005829);; Cellular Component: proteasome core complex (GO:0005839);; Biological Process: proteolysis involved in cellular protein catabolic process (GO:0051603);;	K02741|2.9e-106|hsa:5698|K02741 20S proteasome subunit beta 9 [EC:3.4.25.1] | (RefSeq) PSMB9, LMP2, PRAAS3, PSMB6i, RING12, beta1i; proteasome 20S subunit beta 9	Proteasome (ko03050)	[O]	Posttranslational modification, protein turnover, chaperones	Proteasome subunit	Proteasome subunit beta type-9 OS=Homo sapiens OX=9606 GN=PSMB9 PE=1 SV=2	O	Posttranslational modification, protein turnover, chaperones	proteasome subunit beta type-9 precursor [Homo sapiens]
ENSG00000116514	RNF19B	699	792	694	3780	6909	8297	6.03725	7.79968	7.10317	36.6227	63.8559	77.8931	3.02e-34	33.52	3.39638	33.52	up	--	--	Cellular Component: ubiquitin ligase complex (GO:0000151);; Biological Process: protein polyubiquitination (GO:0000209);; Cellular Component: lytic vacuole (GO:0000323);; Biological Process: cytokine production (GO:0001816);; Biological Process: cell killing (GO:0001906);; Biological Process: leukocyte mediated cytotoxicity (GO:0001909);; Biological Process: natural killer cell mediated immunity …	K11973|1.5e-304|hsa:127544|K11973 E3 ubiquitin-protein ligase RNF19B [EC:2.3.2.31] | (RefSeq) RNF19B, IBRDC3, NKLAM; ring finger protein 19B	--	[O]	Posttranslational modification, protein turnover, chaperones	IBR domain, a half RING-finger domain	E3 ubiquitin-protein ligase RNF19B OS=Homo sapiens OX=9606 GN=RNF19B PE=1 SV=2	O	Posttranslational modification, protein turnover, chaperones	E3 ubiquitin-protein ligase RNF19B isoform b [Homo sapiens]
ENSG00000134321	RSAD2	450	174	968	112446	144059	186664	2.88176	1.24136	7.39459	797.486	971.148	1283.68	3.19e-34	33.4962	8.39978	33.4962	up	[R]	General function prediction only	Molecular Function: catalytic activity (GO:0003824);; Molecular Function: iron-sulfur cluster binding (GO:0051536);;	K15045|1.4e-212|hsa:91543|K15045 radical S-adenosyl methionine domain-containing protein 2 | (RefSeq) RSAD2, 2510004L01Rik, cig33, cig5, vig1; radical S-adenosyl methionine domain containing 2	Hepatitis C (ko05160);; Influenza A (ko05164)	--	--	Radical SAM superfamily	Radical S-adenosyl methionine domain-containing protein 2 OS=Homo sapiens OX=9606 GN=RSAD2 PE=1 SV=1	H	Coenzyme transport and metabolism	radical S-adenosyl methionine domain-containing protein 2 [Homo sapiens]
ENSG00000184557	SOCS3	243	249	208	3321	15643	20003	1.95169	2.29372	1.97447	30.1843	135.518	176.439	3.61e-34	33.4425	6.06973	33.4425	up	--	--	Molecular Function: phosphotyrosine residue binding (GO:0001784);; Biological Process: regulation of protein phosphorylation (GO:0001932);; Biological Process: receptor signaling pathway via JAK-STAT (GO:0007259);; Biological Process: protein ubiquitination (GO:0016567);; Biological Process: intracellular signal transduction (GO:0035556);; Biological Process: negative regulation of apoptotic proc…	K04696|3.2e-125|csab:103243658|K04696 suppressor of cytokine signaling 3 | (RefSeq) SOCS3; suppressor of cytokine signaling 3	Ubiquitin mediated proteolysis (ko04120);; Osteoclast differentiation (ko04380);; JAK-STAT signaling pathway (ko04630);; TNF signaling pathway (ko04668);; Insulin signaling pathway (ko04910);; Prolactin signaling pathway (ko04917);; Adipocytokine signaling pathway (ko04920);; Type II diabetes mellitus (ko04930);; Insulin resistance (ko04931);; Non-alcoholic fatty liver disease (ko04932);; Growth …	[T]	Signal transduction mechanisms	SH2 domain	Suppressor of cytokine signaling 3 OS=Homo sapiens OX=9606 GN=SOCS3 PE=1 SV=1	T	Signal transduction mechanisms	suppressor of cytokine signaling 3 [Macaca mulatta]
ENSG00000102524	TNFSF13B	887	1223	1185	5440	7300	8930	7.53323	11.9147	11.9124	52.2507	66.8767	83.2787	3.91e-34	33.4078	2.99002	33.4078	up	--	--	Biological Process: B cell homeostasis (GO:0001782);; Biological Process: positive regulation of germinal center formation (GO:0002636);; Molecular Function: tumor necrosis factor receptor binding (GO:0005164);; Biological Process: immune response (GO:0006955);; Cellular Component: integral component of membrane (GO:0016021);; Biological Process: positive regulation of B cell proliferation (GO:00…	K05476|2.7e-139|hsa:10673|K05476 tumor necrosis factor ligand superfamily member 13B | (RefSeq) TNFSF13B, BAFF, BLYS, CD257, DTL, TALL-1, TALL1, THANK, TNFSF20, TNLG7A, ZTNF4; TNF superfamily member 13b	Cytokine-cytokine receptor interaction (ko04060);; NF-kappa B signaling pathway (ko04064);; Intestinal immune network for IgA production (ko04672);; Rheumatoid arthritis (ko05323)	--	--	TNF(Tumour Necrosis Factor) family	Tumor necrosis factor ligand superfamily member 13B OS=Homo sapiens OX=9606 GN=TNFSF13B PE=1 SV=1	U	Intracellular trafficking, secretion, and vesicular transport	tumor necrosis factor ligand superfamily member 13B isoform 2 [Homo sapiens]
ENSG00000043143	JADE2	705	650	654	1920	2380	1841	3.06783	3.14924	3.16432	8.99357	10.8314	8.8757	4.64e-34	33.3335	1.90784	33.3335	up	--	--	Molecular Function: metal ion binding (GO:0046872);;	K22155|0.0e+00|hsa:23338|K22155 E3 ubiquitin-protein ligase Jade-2 [EC:2.3.2.27] | (RefSeq) JADE2, JADE-2, PHF15; jade family PHD finger 2	--	[R]	General function prediction only	PHD-zinc-finger like domain	E3 ubiquitin-protein ligase Jade-2 OS=Homo sapiens OX=9606 GN=JADE2 PE=1 SV=2	S	Function unknown	E3 ubiquitin-protein ligase Jade-2 isoform 3 [Homo sapiens]
ENSG00000100226	GTPBP1	803	607	756	2223	2710	3324	3.59212	3.07465	3.8836	11.0249	13.1393	16.1279	6.01e-34	33.2211	2.22473	33.2211	up	[R]	General function prediction only	Molecular Function: GTPase activity (GO:0003924);; Molecular Function: GTP binding (GO:0005525);;	K00471|4.3e-77|spu:583892|K00471 gamma-butyrobetaine dioxygenase [EC:1.14.11.1] | (RefSeq) gamma-butyrobetaine dioxygenase	Lysine degradation (ko00310)	[R]	General function prediction only	Elongation factor Tu GTP binding domain	GTP-binding protein 1 OS=Homo sapiens OX=9606 GN=GTPBP1 PE=1 SV=3	F	Nucleotide transport and metabolism	GTP-binding protein 1 [Homo sapiens]
ENSG00000104320	NBN	2972	2438	2336	10000	18139	12566	14.1862	13.5274	13.1577	59.0739	99.0118	70.077	1.67e-33	32.7773	2.68983	32.7773	up	--	--	Biological Process: double-strand break repair (GO:0006302);; Biological Process: mitotic G2 DNA damage checkpoint (GO:0007095);; Cellular Component: Mre11 complex (GO:0030870);;	K10867|1.3e-25|ggo:101125962|K10867 nibrin | (RefSeq) NBN; nibrin	Homologous recombination (ko03440);; Cellular senescence (ko04218)	--	--	FHA domain	Nibrin OS=Homo sapiens OX=9606 GN=NBN PE=1 SV=1	B	Chromatin structure and dynamics	NBN isoform 1 [Pan troglodytes]
ENSG00000179021	C3orf38	1185	1120	1094	2495	3293	3047	9.96457	10.7329	10.794	23.5461	29.6155	28.0277	2e-33	32.699	1.67004	32.699	up	--	--	Cellular Component: cellular_component (GO:0005575);; Cellular Component: intracellular (GO:0005622);; Cellular Component: obsolete cell (GO:0005623);; Cellular Component: nucleus (GO:0005634);; Biological Process: biological_process (GO:0008150);; Biological Process: regulation of cell death (GO:0010941);; Biological Process: positive regulation of cell death (GO:0010942);; Biological Process: r…	--	--	--	--	Domain of unknown function (DUF4518)	Uncharacterized protein C3orf38 OS=Homo sapiens OX=9606 GN=C3orf38 PE=1 SV=1	S	Function unknown	uncharacterized protein C3orf38 [Homo sapiens]
ENSG00000102921	N4BP1	2053	1633	2025	4822	6462	6519	6.34364	5.79675	7.40236	16.8606	21.5375	22.1215	2.01e-33	32.6968	1.93328	32.6968	up	--	--	Cellular Component: cellular_component (GO:0005575);; Cellular Component: intracellular (GO:0005622);; Cellular Component: obsolete cell (GO:0005623);; Cellular Component: nucleus (GO:0005634);; Cellular Component: nucleoplasm (GO:0005654);; Cellular Component: nucleolus (GO:0005730);; Biological Process: biological_process (GO:0008150);; Biological Process: response to radiation (GO:0009314);; B…	K18668|5.6e-48|epa:110240170|K18668 ribonuclease ZC3H12 [EC:3.1.-.-] | (RefSeq) protein KHNYN	--	[S]	Function unknown	Zc3h12a-like Ribonuclease NYN domain	NEDD4-binding protein 1 OS=Homo sapiens OX=9606 GN=N4BP1 PE=1 SV=4	S	Function unknown	NEDD4-binding protein 1 [Homo sapiens]
ENSG00000141682	PMAIP1	107	123	121	531	497	561	1.19687	1.59835	1.60051	6.8253	6.32119	7.00513	2.96e-33	32.5287	2.46862	32.5287	up	--	--	Biological Process: release of cytochrome c from mitochondria (GO:0001836);; Biological Process: activation of cysteine-type endopeptidase activity involved in apoptotic process (GO:0006919);; Biological Process: cellular response to DNA damage stimulus (GO:0006974);;	K10131|5.4e-23|ggo:101152154|K10131 phorbol-12-myristate-13-acetate-induced protein 1 | (RefSeq) PMAIP1; phorbol-12-myristate-13-acetate-induced protein 1 isoform X2	Platinum drug resistance (ko01524);; p53 signaling pathway (ko04115);; Apoptosis (ko04210);; Apoptosis - multiple species (ko04215);; Pathways in cancer (ko05200);; Viral carcinogenesis (ko05203);; Colorectal cancer (ko05210)	--	--	Phorbol-12-myristate-13-acetate-induced	Phorbol-12-myristate-13-acetate-induced protein 1 OS=Homo sapiens OX=9606 GN=PMAIP1 PE=1 SV=1	K	Transcription	phorbol-12-myristate-13-acetate-induced protein 1 isoform 6 [Homo sapiens]
ENSG00000221914	PPP2R2A	1711	1411	1415	2980	3581	3175	9.55674	9.10447	9.33294	20.8864	21.6407	23.2534	9.95e-33	32.0022	1.40105	32.0022	up	--	--	Cellular Component: protein phosphatase type 2A complex (GO:0000159);; Molecular Function: protein phosphatase regulator activity (GO:0019888);;	K04354|2.5e-262|aml:100480910|K04354 serine/threonine-protein phosphatase 2A regulatory subunit B | (RefSeq) PPP2R2A; serine/threonine-protein phosphatase 2A 55 kDa regulatory subunit B alpha isoform isoform X10	mRNA surveillance pathway (ko03015);; Sphingolipid signaling pathway (ko04071);; PI3K-Akt signaling pathway (ko04151);; AMPK signaling pathway (ko04152);; Adrenergic signaling in cardiomyocytes (ko04261);; Hippo signaling pathway (ko04390);; Tight junction (ko04530);; Dopaminergic synapse (ko04728);; Chagas disease (ko05142);; Hepatitis C (ko05160);; Human papillomavirus infection (ko05165)	[T]	Signal transduction mechanisms	WD domain, G-beta repeat	Serine/threonine-protein phosphatase 2A 55 kDa regulatory subunit B alpha isoform OS=Homo sapiens OX=9606 GN=PPP2R2A PE=1 SV=1	T	Signal transduction mechanisms	serine/threonine-protein phosphatase 2A 55 kDa regulatory subunit B alpha isoform isoform X1 [Otolemur garnettii]
ENSG00000172936	MYD88	9582	8759	7242	19788	18926	20054	91.2971	83.8692	68.7427	192.035	164.635	202.56	1.67e-32	31.7773	1.50061	31.7773	up	--	--	Biological Process: response to molecule of fungal origin (GO:0002238);; Biological Process: MyD88-dependent toll-like receptor signaling pathway (GO:0002755);; Molecular Function: Toll binding (GO:0005121);; Molecular Function: interleukin-1 receptor binding (GO:0005149);; Cellular Component: cytosol (GO:0005829);; Cellular Component: plasma membrane (GO:0005886);; Biological Process: phagocytos…	K04729|1.7e-166|hsa:4615|K04729 myeloid differentiation primary response protein MyD88 | (RefSeq) MYD88, IMD68, MYD88D; MYD88 innate immune signal transduction adaptor	MAPK signaling pathway (ko04010);; NF-kappa B signaling pathway (ko04064);; Toll-like receptor signaling pathway (ko04620);; NOD-like receptor signaling pathway (ko04621);; Pathogenic Escherichia coli infection (ko05130);; Shigellosis (ko05131);; Salmonella infection (ko05132);; Pertussis (ko05133);; Legionellosis (ko05134);; Yersinia infection (ko05135);; Leishmaniasis (ko05140);; Chagas disease…	--	--	TIR domain	Myeloid differentiation primary response protein MyD88 OS=Homo sapiens OX=9606 GN=MYD88 PE=1 SV=1	K	Transcription	myeloid differentiation primary response protein MyD88 isoform 2 [Homo sapiens]
ENSG00000188820	CALHM6	40	22	24	303	466	317	0.780667	0.495445	0.557751	6.75288	9.87547	6.86508	3.86e-32	31.4134	3.96712	31.4134	up	--	--	Cellular Component: integral component of membrane (GO:0016021);;	K19739|2.0e-29|oaa:100081241|K19739 calcium homeostasis modulator protein 2 | (RefSeq) CALHM2; calcium homeostasis modulator protein 2	--	--	--	Calcium homeostasis modulator	Calcium homeostasis modulator protein 6 OS=Homo sapiens OX=9606 GN=CALHM6 PE=1 SV=1	P	Inorganic ion transport and metabolism	calcium homeostasis modulator protein 6 isoform 1 [Homo sapiens]
ENSG00000117090	SLAMF1	131	49	101	1362	5007	4852	0.713812	0.306337	0.649723	8.76253	30.2141	29.7401	4.3e-32	31.3665	5.61898	31.3665	up	--	--	Cellular Component: cell surface (GO:0009986);; Cellular Component: integral component of membrane (GO:0016021);; Molecular Function: signaling receptor activity (GO:0038023);; Biological Process: lymphocyte activation (GO:0046649);;	K06536|5.8e-192|hsa:6504|K06536 signaling lymphocytic activation molecule family member 1 | (RefSeq) SLAMF1, CD150, CDw150, SLAM; signaling lymphocytic activation molecule family member 1	Measles (ko05162)	--	--	Signaling lymphocytic activation molecule (SLAM) protein	Signaling lymphocytic activation molecule OS=Homo sapiens OX=9606 GN=SLAMF1 PE=1 SV=1	T	Signal transduction mechanisms	signaling lymphocytic activation molecule isoform b precursor [Homo sapiens]
ENSG00000010818	HIVEP2	219	56	149	2138	3384	3431	0.477434	0.138511	0.384869	5.29536	8.01014	8.25316	5.98e-32	31.2233	4.7202	31.2233	up	--	--	Molecular Function: transcription regulatory region sequence-specific DNA binding (GO:0000976);; Molecular Function: RNA polymerase II transcription regulatory region sequence-specific DNA binding (GO:0000977);; Molecular Function: RNA polymerase II cis-regulatory region sequence-specific DNA binding (GO:0000978);; Molecular Function: DNA-binding transcription factor activity, RNA polymerase II-s…	K09239|0.0e+00|hsa:3097|K09239 human immunodeficiency virus type I enhancer-binding protein | (RefSeq) HIVEP2, HIV-EP2, MBP-2, MIBP1, MRD43, SHN2, ZAS2, ZNF40B; HIVEP zinc finger 2	--	[R]	General function prediction only	Zinc finger, C2H2 type	Transcription factor HIVEP2 OS=Homo sapiens OX=9606 GN=HIVEP2 PE=1 SV=2	K	Transcription	transcription factor HIVEP2 [Homo sapiens]
ENSG00000187257	RSBN1L	511	498	440	1184	1330	1531	1.74657	2.03101	1.86709	4.79182	4.96561	5.78291	8.65e-32	31.063	1.7738	31.063	up	--	--	Cellular Component: nucleus (GO:0005634);;	K22610|0.0e+00|hsa:222194|K22610 lysine-specific demethylase 9 [EC:1.14.11.-] | (RefSeq) RSBN1L; round spermatid basic protein 1 like	--	[S]	Function unknown	--	Lysine-specific demethylase RSBN1L OS=Homo sapiens OX=9606 GN=RSBN1L PE=1 SV=2	S	Function unknown	lysine-specific demethylase RSBN1L [Homo sapiens]
ENSG00000110324	IL10RA	6617	6197	7007	16264	22956	22380	43.1733	43.5516	51.9392	118.439	159.099	152.783	9.64e-32	31.0159	1.92321	31.0159	up	--	--	Cellular Component: integral component of membrane (GO:0016021);;	K05134|0.0e+00|hsa:3587|K05134 interleukin 10 receptor alpha | (RefSeq) IL10RA, CD210, CD210a, CDW210A, HIL-10R, IL-10R1, IL10R; interleukin 10 receptor subunit alpha	Cytokine-cytokine receptor interaction (ko04060);; Viral protein interaction with cytokine and cytokine receptor (ko04061);; JAK-STAT signaling pathway (ko04630);; Toxoplasmosis (ko05145);; Tuberculosis (ko05152);; Human cytomegalovirus infection (ko05163)	--	--	Tissue factor	Interleukin-10 receptor subunit alpha OS=Homo sapiens OX=9606 GN=IL10RA PE=1 SV=2	T	Signal transduction mechanisms	interleukin-10 receptor subunit alpha precursor [Homo sapiens]
NewGene_3230	NewGene_3230	21	51	14	715	1582	1489	0.112739	0.433781	0.087306	6.61661	14.3275	13.9863	1.03e-31	30.9872	5.72452	30.9872	up	--	--	--	K12581|3.81e-29|nle:100584332|K12581 CCR4-NOT transcription complex subunit 7/8 | (RefSeq) CNOT8; CCR4-NOT transcription complex subunit 8 isoform X1	RNA degradation (ko03018)	--	--	--	Protein GVQW1 OS=Homo sapiens OX=9606 GN=GVQW1 PE=2 SV=1	--	--	unnamed protein product [Homo sapiens]
ENSG00000160326	SLC2A6	2024	1457	1665	4112	5485	4754	18.1029	14.9113	17.5529	41.7113	53.0714	46.413	1.92e-31	30.7167	1.78078	30.7167	up	[G]	Carbohydrate transport and metabolism	Cellular Component: integral component of membrane (GO:0016021);; Molecular Function: transmembrane transporter activity (GO:0022857);;	K08144|5.8e-284|hsa:11182|K08144 MFS transporter, SP family, solute carrier family 2 (facilitated glucose transporter), member 6 | (RefSeq) SLC2A6, GLUT6, GLUT9, HSA011372; solute carrier family 2 member 6	--	[R]	General function prediction only	Sugar (and other) transporter	Solute carrier family 2, facilitated glucose transporter member 6 OS=Homo sapiens OX=9606 GN=SLC2A6 PE=1 SV=2	P	Inorganic ion transport and metabolism	solute carrier family 2, facilitated glucose transporter member 6 isoform 1 [Homo sapiens]
ENSG00000086061	DNAJA1	6087	5428	5189	13159	17672	20017	56.1467	57.5288	56.621	137.335	175.793	202.742	2.29e-31	30.6402	1.89763	30.6402	up	[O]	Posttranslational modification, protein turnover, chaperones	Biological Process: protein folding (GO:0006457);; Molecular Function: heat shock protein binding (GO:0031072);; Molecular Function: metal ion binding (GO:0046872);; Molecular Function: unfolded protein binding (GO:0051082);;	K09502|4.0e-216|aju:106976027|K09502 DnaJ homolog subfamily A member 1 | (RefSeq) DNAJA1; dnaJ homolog subfamily A member 1	Protein processing in endoplasmic reticulum (ko04141)	[O]	Posttranslational modification, protein turnover, chaperones	DnaJ C terminal domain	DnaJ homolog subfamily A member 1 OS=Homo sapiens OX=9606 GN=DNAJA1 PE=1 SV=2	O	Posttranslational modification, protein turnover, chaperones	dnaJ homolog subfamily A member 1 [Pan troglodytes]
ENSG00000168404	MLKL	1594	1464	1270	2891	3074	3383	14.3539	15.0159	13.7611	29.3392	29.9897	33.4915	2.33e-31	30.6326	1.40796	30.6326	up	[M]	Cell wall/membrane/envelope biogenesis	Molecular Function: protein kinase activity (GO:0004672);; Molecular Function: ATP binding (GO:0005524);; Biological Process: cell surface receptor signaling pathway (GO:0007166);;	K08849|6.0e-267|hsa:197259|K08849 mixed lineage kinase domain-like [EC:2.7.11.1] | (RefSeq) MLKL, hMLKL; mixed lineage kinase domain like pseudokinase	Necroptosis (ko04217);; TNF signaling pathway (ko04668);; Salmonella infection (ko05132)	--	--	Protein tyrosine and serine/threonine kinase	Mixed lineage kinase domain-like protein OS=Homo sapiens OX=9606 GN=MLKL PE=1 SV=1	T	Signal transduction mechanisms	mixed lineage kinase domain-like protein isoform 1 [Homo sapiens]
ENSG00000116863	ADPRHL2	1073	969	1223	2911	2982	3313	14.1282	14.6543	19.0455	43.366	42.3355	47.8905	2.51e-31	30.6003	1.78672	30.6003	up	[O]	Posttranslational modification, protein turnover, chaperones	Molecular Function: hydrolase activity (GO:0016787);;	K11687|1.0e-197|hsa:54936|K11687 poly(ADP-ribose) glycohydrolase ARH3 [EC:3.2.1.143] | (RefSeq) ADPRS, ADPRHL2, ARH3, CONDSIAS; ADP-ribosylserine hydrolase	--	--	--	ADP-ribosylglycohydrolase	ADP-ribose glycohydrolase ARH3 OS=Homo sapiens OX=9606 GN=ADPRS PE=1 SV=1	O	Posttranslational modification, protein turnover, chaperones	poly(ADP-ribose) glycohydrolase ARH3 [Pongo abelii]
ENSG00000132274	TRIM22	2840	1801	2676	7605	8956	9133	20.875	15.2588	23.3165	64.1861	71.9572	75.2534	3.04e-31	30.5171	2.1132	30.5171	up	--	--	Molecular Function: zinc ion binding (GO:0008270);;	K11999|3.6e-286|hsa:10346|K11999 tripartite motif-containing protein 6/22/34 | (RefSeq) TRIM22, GPSTAF50, RNF94, STAF50; tripartite motif containing 22	--	[O]	Posttranslational modification, protein turnover, chaperones	zinc finger of C3HC4-type, RING	E3 ubiquitin-protein ligase TRIM22 OS=Homo sapiens OX=9606 GN=TRIM22 PE=1 SV=1	K	Transcription	E3 ubiquitin-protein ligase TRIM22 isoform 1 [Homo sapiens]
ENSG00000067066	SP100	2762	2059	2619	6352	7040	8612	26.775	22.8273	30.2671	65.8827	66.5927	89.6909	4.29e-31	30.3675	1.86053	30.3675	up	--	--	Molecular Function: DNA binding (GO:0003677);; Cellular Component: nucleus (GO:0005634);;	K15413|0.0e+00|hsa:6672|K15413 nuclear autoantigen Sp-100 | (RefSeq) SP100, lysp100b; SP100 nuclear antigen	Herpes simplex virus 1 infection (ko05168);; Viral carcinogenesis (ko05203)	[O]	Posttranslational modification, protein turnover, chaperones	HSR domain	Nuclear autoantigen Sp-100 OS=Homo sapiens OX=9606 GN=SP100 PE=1 SV=3	K	Transcription	nuclear autoantigen Sp-100 isoform 2 [Homo sapiens]
ENSG00000107262	BAG1	2944	2607	2499	4322	4441	4657	30.4682	29.0576	28.7724	48.4402	55.9473	63.3427	4.54e-31	30.3429	1.03542	30.3429	up	--	--	Molecular Function: chaperone binding (GO:0051087);;	K09555|4.0e-143|hsa:573|K09555 BCL2-associated athanogene 1 | (RefSeq) BAG1, BAG-1, HAP, RAP46; BAG cochaperone 1	Protein processing in endoplasmic reticulum (ko04141)	--	--	Ubiquitin family	BAG family molecular chaperone regulator 1 OS=Homo sapiens OX=9606 GN=BAG1 PE=1 SV=4	O	Posttranslational modification, protein turnover, chaperones	BAG family molecular chaperone regulator 1 isoform BAG-1L [Homo sapiens]
ENSG00000100567	PSMA3	2420	1992	2090	3562	4030	4168	55.0693	53.4323	56.2174	91.9362	98.8685	105.393	5.18e-31	30.2857	1.15275	30.2857	up	[O]	Posttranslational modification, protein turnover, chaperones	Molecular Function: threonine-type endopeptidase activity (GO:0004298);; Cellular Component: nucleus (GO:0005634);; Cellular Component: cytoplasm (GO:0005737);; Biological Process: ubiquitin-dependent protein catabolic process (GO:0006511);; Cellular Component: proteasome core complex, alpha-subunit complex (GO:0019773);; Cellular Component: synapse (GO:0045202);;	K02727|8.8e-140|cjc:100398028|K02727 20S proteasome subunit alpha 7 [EC:3.4.25.1] | (RefSeq) PSMA3; proteasome subunit alpha 3	Proteasome (ko03050);; Alzheimer disease (ko05010);; Parkinson disease (ko05012);; Amyotrophic lateral sclerosis (ko05014);; Huntington disease (ko05016);; Spinocerebellar ataxia (ko05017);; Prion disease (ko05020)	[O]	Posttranslational modification, protein turnover, chaperones	Proteasome subunit	Proteasome subunit alpha type-3 OS=Homo sapiens OX=9606 GN=PSMA3 PE=1 SV=2	O	Posttranslational modification, protein turnover, chaperones	proteasome subunit alpha type-3 [Macaca mulatta]
ENSG00000206190	ATP10A	11	15	38	577	1082	1525	0.032723	0.052717	0.145165	2.37871	3.82241	5.94769	6.42e-31	30.1925	5.89321	30.1925	up	--	--	Molecular Function: molecular_function (GO:0003674);; Molecular Function: catalytic activity (GO:0003824);; Molecular Function: ATPase-coupled intramembrane lipid transporter activity (GO:0004012);; Molecular Function: transporter activity (GO:0005215);; Molecular Function: lipid transporter activity (GO:0005319);; Molecular Function: phospholipid transporter activity (GO:0005548);; Cellular Comp…	K01530|0.0e+00|hsa:57194|K01530 phospholipid-translocating ATPase [EC:7.6.2.1] | (RefSeq) ATP10A, ATP10C, ATPVA, ATPVC; ATPase phospholipid transporting 10A (putative)	--	[R]	General function prediction only	Phospholipid-translocating ATPase N-terminal	Probable phospholipid-transporting ATPase VA OS=Homo sapiens OX=9606 GN=ATP10A PE=2 SV=2	P	Inorganic ion transport and metabolism	probable phospholipid-transporting ATPase VA isoform X2 [Homo sapiens]
ENSG00000171943	SRGAP2C	646	438	655	2042	2351	2054	1.96907	1.56368	2.46426	7.21156	8.07462	7.03762	7.63e-31	30.1175	2.19072	30.1175	up	--	--	Biological Process: microtubule cytoskeleton organization (GO:0000226);; Biological Process: cell morphogenesis (GO:0000902);; Biological Process: cell morphogenesis involved in differentiation (GO:0000904);; Biological Process: ameboidal-type cell migration (GO:0001667);; Biological Process: lamellipodium assembly involved in ameboidal cell migration (GO:0003363);; Molecular Function: molecular_…	K07526|3.1e-244|biu:109570436|K07526 SLIT-ROBO Rho GTPase activating protein | (RefSeq) SRGAP2; SLIT-ROBO Rho GTPase-activating protein 2 isoform X1	Axon guidance (ko04360)	[Z]	Cytoskeleton	Fes/CIP4, and EFC/F-BAR homology domain	SLIT-ROBO Rho GTPase-activating protein 2C OS=Homo sapiens OX=9606 GN=SRGAP2C PE=1 SV=1	Z	Cytoskeleton	SLIT-ROBO Rho GTPase-activating protein 2C isoform 1 [Homo sapiens]
ENSG00000134460	IL2RA	24	20	12	409	2721	1873	0.160587	0.157439	0.093375	3.19401	20.6765	14.4055	1.12e-30	29.9508	6.768	29.9508	up	--	--	Molecular Function: interleukin-2 receptor activity (GO:0004911);; Cellular Component: integral component of membrane (GO:0016021);; Molecular Function: interleukin-2 binding (GO:0019976);;	K05068|3.6e-155|hsa:3559|K05068 interleukin 2 receptor alpha | (RefSeq) IL2RA, CD25, IDDM10, IL2R, IMD41, TCGFR, p55; interleukin 2 receptor subunit alpha	Cytokine-cytokine receptor interaction (ko04060);; Viral protein interaction with cytokine and cytokine receptor (ko04061);; Endocytosis (ko04144);; PI3K-Akt signaling pathway (ko04151);; JAK-STAT signaling pathway (ko04630);; Hematopoietic cell lineage (ko04640);; Th1 and Th2 cell differentiation (ko04658);; Th17 cell differentiation (ko04659);; Measles (ko05162);; Human T-cell leukemia virus 1 …	--	--	Sushi repeat (SCR repeat)	Interleukin-2 receptor subunit alpha OS=Homo sapiens OX=9606 GN=IL2RA PE=1 SV=1	T	Signal transduction mechanisms	interleukin-2 receptor subunit alpha isoform 1 precursor [Homo sapiens]
ENSG00000166881	NEMP1	749	590	624	1410	1559	1791	2.94908	2.65775	2.9202	6.27423	6.73208	7.74783	1.42e-30	29.8477	1.57632	29.8477	up	--	--	Cellular Component: cellular_component (GO:0005575);; Cellular Component: intracellular (GO:0005622);; Cellular Component: obsolete cell (GO:0005623);; Cellular Component: nucleus (GO:0005634);; Cellular Component: nuclear envelope (GO:0005635);; Cellular Component: endomembrane system (GO:0012505);; Cellular Component: integral component of membrane (GO:0016021);; Cellular Component: organelle e…	--	--	[S]	Function unknown	NEMP family	Nuclear envelope integral membrane protein 1 OS=Homo sapiens OX=9606 GN=NEMP1 PE=1 SV=2	S	Function unknown	nuclear envelope integral membrane protein 1 isoform a precursor [Homo sapiens]
ENSG00000137198	GMPR	495	352	592	2267	2443	3262	7.17437	5.85584	10.1436	37.1813	38.1925	51.9232	2.09e-30	29.6799	2.76088	29.6799	up	[F]	Nucleotide transport and metabolism	Molecular Function: GMP reductase activity (GO:0003920);; Molecular Function: IMP dehydrogenase activity (GO:0003938);; Biological Process: purine nucleobase metabolic process (GO:0006144);; Biological Process: purine nucleotide biosynthetic process (GO:0006164);; Molecular Function: metal ion binding (GO:0046872);; Cellular Component: GMP reductase complex (GO:1902560);;	K00364|3.6e-197|hsa:2766|K00364 GMP reductase [EC:1.7.1.7] | (RefSeq) GMPR, GMPR_1, GMPR1; guanosine monophosphate reductase	Purine metabolism (ko00230)	[F]	Nucleotide transport and metabolism	IMP dehydrogenase / GMP reductase domain	GMP reductase 1 OS=Homo sapiens OX=9606 GN=GMPR PE=1 SV=1	F	Nucleotide transport and metabolism	GMP reductase 1 [Homo sapiens]
ENSG00000122557	HERPUD2	943	873	797	1676	1978	2002	7.15708	7.87348	7.36157	14.2079	16.015	16.7593	2.4e-30	29.6198	1.40907	29.6198	up	--	--	Biological Process: spermatogenesis (GO:0007283);; Cellular Component: integral component of membrane (GO:0016021);;	K14027|7.6e-69|lcm:102364304|K14027 homocysteine-responsive endoplasmic reticulum-resident ubiquitin-like domain member 1 protein | (RefSeq) HERPUD1; homocysteine inducible ER protein with ubiquitin like domain 1	Protein processing in endoplasmic reticulum (ko04141)	[O]	Posttranslational modification, protein turnover, chaperones	Ubiquitin family	Homocysteine-responsive endoplasmic reticulum-resident ubiquitin-like domain member 2 protein OS=Homo sapiens OX=9606 GN=HERPUD2 PE=1 SV=2	O	Posttranslational modification, protein turnover, chaperones	homocysteine-responsive endoplasmic reticulum-resident ubiquitin-like domain member 2 protein [Homo sapiens]
ENSG00000089351	GRAMD1A	2528	1778	2122	6468	10236	10615	23.78	19.6818	23.6289	62.8097	94.2839	102.752	2.54e-30	29.5952	2.38345	29.5952	up	--	--	Cellular Component: cytosol (GO:0005829);; Cellular Component: plasma membrane (GO:0005886);; Cellular Component: integral component of membrane (GO:0016021);;	K19951|2.3e-08|eee:113591848|K19951 TBC1 domain family member 8/9 | (RefSeq) tbc1d9; TBC1 domain family member 9 isoform X1	--	[S]	Function unknown	VAD1 Analog of StAR-related lipid transfer domain	Protein Aster-A OS=Homo sapiens OX=9606 GN=GRAMD1A PE=1 SV=2	S	Function unknown	protein Aster-A isoform X3 [Homo sapiens]
ENSG00000180628	PCGF5	1557	1587	1198	3625	4344	4344	4.86647	5.70331	4.42668	12.8251	14.6483	14.9202	3.77e-30	29.4237	1.79759	29.4237	up	--	--	Cellular Component: cellular_component (GO:0005575);; Cellular Component: intracellular (GO:0005622);; Cellular Component: obsolete cell (GO:0005623);; Cellular Component: nucleus (GO:0005634);; Cellular Component: nucleolus (GO:0005730);; Cellular Component: centrosome (GO:0005813);; Cellular Component: microtubule organizing center (GO:0005815);; Cellular Component: cytoskeleton (GO:0005856);; …	K11489|9.4e-150|csab:103216246|K11489 polycomb group RING finger protein 5 | (RefSeq) PCGF5; polycomb group ring finger 5	Signaling pathways regulating pluripotency of stem cells (ko04550)	[S]	Function unknown	RAWUL domain RING finger- and WD40-associated ubiquitin-like	Polycomb group RING finger protein 5 OS=Homo sapiens OX=9606 GN=PCGF5 PE=1 SV=1	O	Posttranslational modification, protein turnover, chaperones	polycomb group RING finger protein 5 [Homo sapiens]
ENSG00000122068	FYTTD1	2778	2171	2203	4429	5385	5472	9.47995	8.52599	8.63534	18.0913	19.352	21.2958	4.58e-30	29.3391	1.39543	29.3391	up	--	--	Molecular Function: mRNA binding (GO:0003729);; Biological Process: mRNA export from nucleus (GO:0006406);; Cellular Component: nuclear speck (GO:0016607);;	--	--	--	--	Forty-two-three protein	UAP56-interacting factor OS=Homo sapiens OX=9606 GN=FYTTD1 PE=1 SV=3	K	Transcription	UAP56-interacting factor isoform 1 [Homo sapiens]
ENSG00000198355	PIM3	2457	2251	2171	7472	13855	13302	22.7797	23.9788	23.8118	78.3773	138.525	135.405	7.93e-30	29.1007	2.61866	29.1007	up	[T]	Signal transduction mechanisms	Molecular Function: protein serine/threonine kinase activity (GO:0004674);; Molecular Function: ATP binding (GO:0005524);; Cellular Component: nucleolus (GO:0005730);; Cellular Component: cytosol (GO:0005829);; Molecular Function: manganese ion binding (GO:0030145);; Biological Process: hyaluronan metabolic process (GO:0030212);; Biological Process: negative regulation of apoptotic process (GO:00…	K08807|5.0e-188|hsa:415116|K08807 proto-oncogene serine/threonine-protein kinase Pim-3 [EC:2.7.11.1] | (RefSeq) PIM3, pim-3; Pim-3 proto-oncogene, serine/threonine kinase	--	[T]	Signal transduction mechanisms	Protein kinase domain	Serine/threonine-protein kinase pim-3 OS=Homo sapiens OX=9606 GN=PIM3 PE=1 SV=3	T	Signal transduction mechanisms	serine/threonine-protein kinase pim-3 [Homo sapiens]
ENSG00000111335	OAS2	1423	740	2256	16938	21110	23154	7.73051	4.32868	13.8479	94.6553	111.417	124.037	1.05e-29	28.9788	4.07987	28.9788	up	--	--	Molecular Function: 2'-5'-oligoadenylate synthetase activity (GO:0001730);; Molecular Function: double-stranded RNA binding (GO:0003725);; Biological Process: defense response to virus (GO:0051607);;	K14216|0.0e+00|hsa:4939|K14216 2'-5'-oligoadenylate synthetase [EC:2.7.7.84] | (RefSeq) OAS2; 2'-5'-oligoadenylate synthetase 2	NOD-like receptor signaling pathway (ko04621);; Hepatitis C (ko05160);; Measles (ko05162);; Influenza A (ko05164);; Herpes simplex virus 1 infection (ko05168);; Epstein-Barr virus infection (ko05169)	--	--	2'-5'-oligoadenylate synthetase 1, domain 2, C-terminus	2'-5'-oligoadenylate synthase 2 OS=Homo sapiens OX=9606 GN=OAS2 PE=1 SV=3	L	Replication, recombination and repair	2'-5'-oligoadenylate synthase 2 isoform 2 [Homo sapiens]
ENSG00000047365	ARAP2	1091	946	778	2395	2890	3354	3.35403	3.4947	2.87021	8.91832	10.2073	12.5156	2.68e-29	28.5719	1.915	28.5719	up	--	--	Molecular Function: GTPase activator activity (GO:0005096);; Molecular Function: phosphatidylinositol-3,4,5-trisphosphate binding (GO:0005547);; Biological Process: signal transduction (GO:0007165);;	K18440|0.0e+00|hsa:116984|K18440 Arf-GAP with Rho-GAP domain, ANK repeat and PH domain-containing protein 2 | (RefSeq) ARAP2, CENTD1, PARX; ArfGAP with RhoGAP domain, ankyrin repeat and PH domain 2	Endocytosis (ko04144)	[TZ]	Signal transduction mechanisms;; Cytoskeleton	PH domain	Arf-GAP with Rho-GAP domain, ANK repeat and PH domain-containing protein 2 OS=Homo sapiens OX=9606 GN=ARAP2 PE=1 SV=3	T	Signal transduction mechanisms	arf-GAP with Rho-GAP domain, ANK repeat and PH domain-containing protein 2 [Homo sapiens]
ENSG00000111331	OAS3	2591	1331	3233	18753	20241	19290	8.54676	5.06454	12.6671	70.6366	73.4892	71.5519	3.44e-29	28.4634	3.326	28.4634	up	--	--	Molecular Function: 2'-5'-oligoadenylate synthetase activity (GO:0001730);; Molecular Function: double-stranded RNA binding (GO:0003725);; Biological Process: defense response to virus (GO:0051607);;	K14216|0.0e+00|hsa:4940|K14216 2'-5'-oligoadenylate synthetase [EC:2.7.7.84] | (RefSeq) OAS3, p100, p100OAS; 2'-5'-oligoadenylate synthetase 3	NOD-like receptor signaling pathway (ko04621);; Hepatitis C (ko05160);; Measles (ko05162);; Influenza A (ko05164);; Herpes simplex virus 1 infection (ko05168);; Epstein-Barr virus infection (ko05169)	--	--	2'-5'-oligoadenylate synthetase 1, domain 2, C-terminus	2'-5'-oligoadenylate synthase 3 OS=Homo sapiens OX=9606 GN=OAS3 PE=1 SV=3	L	Replication, recombination and repair	2'-5'-oligoadenylate synthase 3 [Homo sapiens]
ENSG00000160710	ADAR	7359	6517	7458	15511	20220	21945	24.8746	25.3645	29.7737	59.5607	74.233	81.654	3.58e-29	28.4461	1.7243	28.4461	up	--	--	Molecular Function: RNA binding (GO:0003723);; Molecular Function: double-stranded RNA adenosine deaminase activity (GO:0003726);; Biological Process: RNA processing (GO:0006396);;	K12968|0.0e+00|hsa:103|K12968 double-stranded RNA-specific adenosine deaminase [EC:3.5.4.37] | (RefSeq) ADAR, ADAR1, AGS6, DRADA, DSH, DSRAD, G1P1, IFI-4, IFI4, K88DSRBP, P136; adenosine deaminase RNA specific	Cytosolic DNA-sensing pathway (ko04623);; Measles (ko05162);; Influenza A (ko05164)	[A]	RNA processing and modification	Adenosine-deaminase (editase) domain	Double-stranded RNA-specific adenosine deaminase OS=Homo sapiens OX=9606 GN=ADAR PE=1 SV=4	A	RNA processing and modification	double-stranded RNA-specific adenosine deaminase isoform d [Homo sapiens]
ENSG00000198604	BAZ1A	1829	1807	1669	5094	8782	7617	6.84537	7.708	7.40004	21.3643	34.9128	30.8068	1.26e-28	27.8996	2.30536	27.8996	up	--	--	Cellular Component: nucleus (GO:0005634);; Biological Process: chromatin remodeling (GO:0006338);; Molecular Function: metal ion binding (GO:0046872);;	K11655|0.0e+00|hsa:11177|K11655 bromodomain adjacent to zinc finger domain protein 1A | (RefSeq) BAZ1A, ACF1, WALp1, WCRF180, hACF1; bromodomain adjacent to zinc finger domain 1A	--	[B]	Chromatin structure and dynamics	ATP-utilising chromatin assembly and remodelling N-terminal	Bromodomain adjacent to zinc finger domain protein 1A OS=Homo sapiens OX=9606 GN=BAZ1A PE=1 SV=2	B	Chromatin structure and dynamics	bromodomain adjacent to zinc finger domain protein 1A isoform a [Homo sapiens]
ENSG00000197632	SERPINB2	91	274	95	14273	30693	39600	1.02912	3.59898	1.28583	183.888	376.438	496.731	1.8e-28	27.7447	7.77067	27.7447	up	[O]	Posttranslational modification, protein turnover, chaperones	Molecular Function: serine-type endopeptidase inhibitor activity (GO:0004867);; Cellular Component: extracellular space (GO:0005615);; Biological Process: negative regulation of apoptotic process (GO:0043066);;	K19821|2.5e-237|hsa:5055|K19821 plasminogen activator inhibitor 2 | (RefSeq) SERPINB2, HsT1201, PAI, PAI-2, PAI2, PLANH2; serpin family B member 2	Complement and coagulation cascades (ko04610)	[V]	Defense mechanisms	Serpin (serine protease inhibitor)	Plasminogen activator inhibitor 2 OS=Homo sapiens OX=9606 GN=SERPINB2 PE=1 SV=2	V	Defense mechanisms	plasminogen activator inhibitor 2 [Homo sapiens]
ENSG00000168334	XIRP1	24	23	23	542	726	2525	0.078248	0.088707	0.090313	2.17715	2.77827	10.1481	3.06e-28	27.5143	6.03254	27.5143	up	--	--	Molecular Function: actin binding (GO:0003779);; Biological Process: actin cytoskeleton organization (GO:0030036);;	--	--	--	--	Xin repeat	Xin actin-binding repeat-containing protein 1 OS=Homo sapiens OX=9606 GN=XIRP1 PE=1 SV=1	Z	Cytoskeleton	xin actin-binding repeat-containing protein 1 isoform 1 [Homo sapiens]
ENSG00000175130	MARCKSL1	272	187	235	855	1350	1500	3.5099	2.77432	3.59281	12.4973	18.8194	21.2913	3.6e-28	27.4437	2.71114	27.4437	up	--	--	Molecular Function: calmodulin binding (GO:0005516);; Cellular Component: cellular_component (GO:0005575);; Cellular Component: obsolete cell (GO:0005623);; Cellular Component: plasma membrane (GO:0005886);; Cellular Component: membrane (GO:0016020);; Cellular Component: obsolete cell part (GO:0044464);; Cellular Component: cell periphery (GO:0071944);;	K13536|1.9e-86|ggo:101153999|K13536 MARCKS-related protein | (RefSeq) MARCKSL1; MARCKS-related protein	Fc gamma R-mediated phagocytosis (ko04666);; Leishmaniasis (ko05140)	--	--	MARCKS family	MARCKS-related protein OS=Homo sapiens OX=9606 GN=MARCKSL1 PE=1 SV=2	S	Function unknown	MARCKS-related protein [Macaca mulatta]
ENSG00000133805	AMPD3	8330	6442	7362	13574	16817	15189	52.3424	46.1313	56.0486	97.1621	113.711	105.16	7.37e-28	27.1325	1.34103	27.1325	up	[F]	Nucleotide transport and metabolism	Molecular Function: AMP deaminase activity (GO:0003876);; Biological Process: IMP salvage (GO:0032264);;	K01490|0.0e+00|hsa:272|K01490 AMP deaminase [EC:3.5.4.6] | (RefSeq) AMPD3; adenosine monophosphate deaminase 3	Purine metabolism (ko00230)	[F]	Nucleotide transport and metabolism	Adenosine/AMP deaminase	AMP deaminase 3 OS=Homo sapiens OX=9606 GN=AMPD3 PE=1 SV=1	F	Nucleotide transport and metabolism	AMP deaminase 3 isoform 1A [Homo sapiens]
ENSG00000136816	TOR1B	1571	1067	1402	4928	4086	6145	12.4545	9.72369	13.1523	44.219	34.9478	53.5141	1.48e-27	26.8297	2.20993	26.8297	up	--	--	Molecular Function: ATP binding (GO:0005524);; Cellular Component: nuclear envelope (GO:0005635);; Cellular Component: endoplasmic reticulum lumen (GO:0005788);; Biological Process: nuclear envelope organization (GO:0006998);; Biological Process: cell adhesion (GO:0007155);; Molecular Function: cytoskeletal protein binding (GO:0008092);; Biological Process: neuron projection development (GO:00311…	K22990|1.8e-193|hsa:27348|K22990 torsin-1 | (RefSeq) TOR1B, DQ1; torsin family 1 member B	--	[R]	General function prediction only	Torsin	Torsin-1B OS=Homo sapiens OX=9606 GN=TOR1B PE=1 SV=2	O	Posttranslational modification, protein turnover, chaperones	torsin-1B isoform 1 precursor [Homo sapiens]
ENSG00000166920	C15orf48	6491	4018	4435	13724	15182	13644	181.29	128.03	146.299	428.873	449.073	410.822	2.04e-27	26.6904	1.82186	26.6904	up	--	--	Biological Process: response to bacterium (GO:0009617);; Cellular Component: integral component of membrane (GO:0016021);;	--	--	--	--	NADH-ubiquinone reductase complex 1 MLRQ subunit	Normal mucosa of esophagus-specific gene 1 protein OS=Homo sapiens OX=9606 GN=NMES1 PE=2 SV=1	S	Function unknown	normal mucosa of esophagus-specific gene 1 protein [Pan troglodytes]
ENSG00000112308	C6orf62	9499	9008	8282	14009	15738	15336	50.5099	55.0561	52.2243	84.6988	90.2165	89.727	3.02e-27	26.52	1.04606	26.52	up	--	--	Cellular Component: cellular_component (GO:0005575);; Cellular Component: intracellular (GO:0005622);; Cellular Component: obsolete cell (GO:0005623);; Cellular Component: obsolete cell part (GO:0044464);;	--	--	--	--	Domain of unknown function (DUF4566)	Uncharacterized protein C6orf62 OS=Homo sapiens OX=9606 GN=C6orf62 PE=2 SV=1	S	Function unknown	uncharacterized protein C6orf62 homolog [Macaca mulatta]
ENSG00000112773	TENT5A	1547	1977	1303	6499	6033	5978	6.19027	8.90138	6.0366	29.0243	25.5809	25.7817	4.37e-27	26.3595	2.23059	26.3595	up	--	--	Molecular Function: RNA adenylyltransferase activity (GO:1990817);;	K23033|9.6e-262|mcc:693306|K23033 terminal nucleotidyltransferase 5A/B [EC:2.7.7.-] | (RefSeq) TENT5A; terminal nucleotidyltransferase 5A isoform X1	--	[S]	Function unknown	Nucleotidyltransferase	Terminal nucleotidyltransferase 5A OS=Homo sapiens OX=9606 GN=TENT5A PE=1 SV=2	S	Function unknown	terminal nucleotidyltransferase 5A [Hylobates moloch]
ENSG00000137275	RIPK1	1491	1518	1265	3043	3854	3945	7.97079	9.26319	8.16029	18.3528	22.1147	23.1904	4.66e-27	26.3316	1.6339	26.3316	up	[T]	Signal transduction mechanisms	Molecular Function: protein serine/threonine kinase activity (GO:0004674);; Molecular Function: death receptor binding (GO:0005123);; Molecular Function: ATP binding (GO:0005524);; Cellular Component: cytosol (GO:0005829);; Cellular Component: protein-containing complex (GO:0032991);; Molecular Function: protein homodimerization activity (GO:0042803);; Biological Process: positive regulation of I…	K02861|0.0e+00|hsa:8737|K02861 receptor-interacting serine/threonine-protein kinase 1 [EC:2.7.11.1] | (RefSeq) RIPK1, AIEFL, IMD57, RIP, RIP-1, RIP1; receptor interacting serine/threonine kinase 1	NF-kappa B signaling pathway (ko04064);; Apoptosis (ko04210);; Necroptosis (ko04217);; Toll-like receptor signaling pathway (ko04620);; NOD-like receptor signaling pathway (ko04621);; RIG-I-like receptor signaling pathway (ko04622);; Cytosolic DNA-sensing pathway (ko04623);; TNF signaling pathway (ko04668);; Pathogenic Escherichia coli infection (ko05130);; Shigellosis (ko05131);; Salmonella infe…	[T]	Signal transduction mechanisms	Protein tyrosine and serine/threonine kinase	Receptor-interacting serine/threonine-protein kinase 1 OS=Homo sapiens OX=9606 GN=RIPK1 PE=1 SV=3	T	Signal transduction mechanisms	receptor-interacting serine/threonine-protein kinase 1 isoform 1 [Homo sapiens]
ENSG00000153898	MCOLN2	229	136	94	1097	2473	2230	1.87682	1.23475	0.847841	10.25	25.867	22.6154	4.74e-27	26.3242	3.96964	26.3242	up	--	--	Molecular Function: cation channel activity (GO:0005261);; Cellular Component: integral component of membrane (GO:0016021);;	K04993|0.0e+00|hsa:255231|K04993 mucolipin 2 | (RefSeq) MCOLN2, TRP-ML2, TRPML2; mucolipin 2	Calcium signaling pathway (ko04020)	[P]	Inorganic ion transport and metabolism	Polycystin cation channel	Mucolipin-2 OS=Homo sapiens OX=9606 GN=MCOLN2 PE=1 SV=2	P	Inorganic ion transport and metabolism	mucolipin-2 isoform 1 [Homo sapiens]
ENSG00000155313	USP25	1915	1660	1913	3493	3574	3507	10.1542	10.287	11.8623	20.7437	19.5232	19.9358	5.19e-27	26.2848	1.24263	26.2848	up	--	--	Biological Process: ubiquitin-dependent protein catabolic process (GO:0006511);; Biological Process: protein deubiquitination (GO:0016579);; Molecular Function: thiol-dependent ubiquitinyl hydrolase activity (GO:0036459);;	K11849|0.0e+00|nle:100607808|K11849 ubiquitin carboxyl-terminal hydrolase 25 [EC:3.4.19.12] | (RefSeq) USP25; ubiquitin carboxyl-terminal hydrolase 25 isoform X4	IL-17 signaling pathway (ko04657)	[O]	Posttranslational modification, protein turnover, chaperones	Ubiquitin carboxyl-terminal hydrolase	Ubiquitin carboxyl-terminal hydrolase 25 OS=Homo sapiens OX=9606 GN=USP25 PE=1 SV=4	O	Posttranslational modification, protein turnover, chaperones	ubiquitin carboxyl-terminal hydrolase 25 isoform USP25m [Homo sapiens]
ENSG00000134070	IRAK2	365	351	400	1206	2081	1899	2.3006	2.54178	2.97844	8.60288	14.146	13.1441	7.57e-27	26.1209	2.50016	26.1209	up	[T]	Signal transduction mechanisms	Biological Process: regulation of cytokine-mediated signaling pathway (GO:0001959);; Biological Process: MyD88-dependent toll-like receptor signaling pathway (GO:0002755);; Molecular Function: protein kinase activity (GO:0004672);; Molecular Function: ATP binding (GO:0005524);; Biological Process: inflammatory response (GO:0006954);; Biological Process: I-kappaB kinase/NF-kappaB signaling (GO:000…	K04731|0.0e+00|hsa:3656|K04731 interleukin-1 receptor-associated kinase 2 [EC:2.7.11.1] | (RefSeq) IRAK2, IRAK-2; interleukin 1 receptor associated kinase 2	Neurotrophin signaling pathway (ko04722);; Tuberculosis (ko05152)	[T]	Signal transduction mechanisms	Protein kinase domain	Interleukin-1 receptor-associated kinase-like 2 OS=Homo sapiens OX=9606 GN=IRAK2 PE=1 SV=2	T	Signal transduction mechanisms	interleukin-1 receptor-associated kinase-like 2 [Homo sapiens]
ENSG00000166750	SLFN5	1694	1572	1163	6086	9104	5582	3.52359	3.81129	2.89698	14.8408	20.9186	13.4377	7.78e-27	26.109	2.52964	26.109	up	--	--	Cellular Component: nucleus (GO:0005634);;	--	--	--	--	Putative DNA-binding domain	Schlafen family member 5 OS=Homo sapiens OX=9606 GN=SLFN5 PE=1 SV=1	L	Replication, recombination and repair	schlafen family member 5 isoform 1 [Homo sapiens]
ENSG00000119139	TJP2	735	809	535	2698	4812	4967	3.82025	4.56196	3.08764	14.602	24.1316	25.3912	1.55e-26	25.8097	2.87043	25.8097	up	--	--	Cellular Component: bicellular tight junction (GO:0005923);;	K06098|0.0e+00|hsa:9414|K06098 tight junction protein 2 | (RefSeq) TJP2, C9DUPq21.11, DFNA51, DUP9q21.11, PFIC4, X104, ZO2; tight junction protein 2	Tight junction (ko04530);; Vibrio cholerae infection (ko05110)	[T]	Signal transduction mechanisms	PDZ domain	Tight junction protein ZO-2 OS=Homo sapiens OX=9606 GN=TJP2 PE=1 SV=2	T	Signal transduction mechanisms	tight junction protein ZO-2 isoform 8 [Homo sapiens]
ENSG00000186480	INSIG1	6036	4509	4019	11784	16555	14383	47.0622	40.3243	37.5557	104.852	137.855	120.64	1.63e-26	25.7878	1.85634	25.7878	up	--	--	Cellular Component: endoplasmic reticulum membrane (GO:0005789);; Biological Process: triglyceride metabolic process (GO:0006641);; Biological Process: cholesterol biosynthetic process (GO:0006695);; Biological Process: response to sterol depletion (GO:0006991);; Biological Process: negative regulation of steroid biosynthetic process (GO:0010894);; Cellular Component: integral component of membra…	--	--	[T]	Signal transduction mechanisms	Insulin-induced protein (INSIG)	Insulin-induced gene 1 protein OS=Homo sapiens OX=9606 GN=INSIG1 PE=1 SV=3	T	Signal transduction mechanisms	insulin-induced gene 1 protein isoform 1 [Homo sapiens]
ENSG00000277632	CCL3	2438	2659	965	18281	19818	19785	68.8138	86.2336	32.2281	583.924	603.357	613.275	2.11e-26	25.6757	3.55796	25.6757	up	--	--	Cellular Component: extracellular space (GO:0005615);; Biological Process: immune response (GO:0006955);; Molecular Function: chemokine activity (GO:0008009);;	K05408|2.5e-44|hsa:6348|K05408 C-C motif chemokine 3 | (RefSeq) CCL3, G0S19-1, LD78ALPHA, MIP-1-alpha, MIP1A, SCYA3; C-C motif chemokine ligand 3	Cytokine-cytokine receptor interaction (ko04060);; Viral protein interaction with cytokine and cytokine receptor (ko04061);; Chemokine signaling pathway (ko04062);; Toll-like receptor signaling pathway (ko04620);; Chagas disease (ko05142);; Human cytomegalovirus infection (ko05163);; Rheumatoid arthritis (ko05323)	--	--	Small cytokines (intecrine/chemokine), interleukin-8 like	C-C motif chemokine 3 OS=Homo sapiens OX=9606 GN=CCL3 PE=1 SV=1	T	Signal transduction mechanisms	C-C motif chemokine 3 precursor [Homo sapiens]
ENSG00000099860	GADD45B	372	504	384	1760	3319	2990	6.03457	9.41127	7.34338	32.1743	58.195	53.1783	2.4e-26	25.6198	2.95443	25.6198	up	--	--	Cellular Component: nucleus (GO:0005634);; Biological Process: regulation of cell cycle (GO:0051726);;	K04402|1.7e-85|ggo:101140270|K04402 growth arrest and DNA-damage-inducible protein | (RefSeq) GADD45B; growth arrest and DNA damage-inducible protein GADD45 beta	MAPK signaling pathway (ko04010);; NF-kappa B signaling pathway (ko04064);; FoxO signaling pathway (ko04068);; Cell cycle (ko04110);; p53 signaling pathway (ko04115);; Apoptosis (ko04210);; Cellular senescence (ko04218);; Epstein-Barr virus infection (ko05169);; Pathways in cancer (ko05200);; Transcriptional misregulation in cancer (ko05202);; Colorectal cancer (ko05210);; Pancreatic cancer (ko05…	--	--	Ribosomal protein L7Ae/L30e/S12e/Gadd45 family	Growth arrest and DNA damage-inducible protein GADD45 beta OS=Homo sapiens OX=9606 GN=GADD45B PE=1 SV=1	S	Function unknown	growth arrest and DNA damage-inducible protein GADD45 beta [Homo sapiens]
ENSG00000067082	KLF6	4686	4911	3955	9881	12525	13334	22.6269	27.0319	22.4879	53.4681	64.6566	70.1219	3e-26	25.5229	1.68859	25.5229	up	--	--	Biological Process: response to reactive oxygen species (GO:0000302);; Molecular Function: transcription regulatory region sequence-specific DNA binding (GO:0000976);; Molecular Function: RNA polymerase II transcription regulatory region sequence-specific DNA binding (GO:0000977);; Molecular Function: RNA polymerase II cis-regulatory region sequence-specific DNA binding (GO:0000978);; Molecular F…	K09207|3.2e-130|ggo:101139241|K09207 krueppel-like factor 6/7 | (RefSeq) KLF6; Krueppel-like factor 6	--	[R]	General function prediction only	Zinc finger, C2H2 type	Krueppel-like factor 6 OS=Homo sapiens OX=9606 GN=KLF6 PE=1 SV=3	K	Transcription	Kruppel-like zinc finger protein Zf9 [Homo sapiens]
ENSG00000141664	ZCCHC2	3479	2764	2099	9128	7881	9732	13.3564	12.3307	9.98722	40.3895	34.8267	41.8799	5.95e-26	25.2255	1.98921	25.2255	up	--	--	Molecular Function: nucleic acid binding (GO:0003676);; Molecular Function: zinc ion binding (GO:0008270);; Molecular Function: phosphatidylinositol binding (GO:0035091);;	K22700|0.0e+00|hsa:54877|K22700 Zinc finger CCHC domain-containing protein 2 | (RefSeq) ZCCHC2, C18orf49; zinc finger CCHC-type containing 2	--	[O]	Posttranslational modification, protein turnover, chaperones	Zinc knuckle	Zinc finger CCHC domain-containing protein 2 OS=Homo sapiens OX=9606 GN=ZCCHC2 PE=1 SV=6	--	--	zinc finger CCHC domain-containing protein 2 [Homo sapiens]
ENSG00000168310	IRF2	1929	2040	1912	4251	5822	5777	18.6222	22.4879	21.7619	46.6009	60.4262	61.3676	7.81e-26	25.1073	1.71654	25.1073	up	--	--	Molecular Function: DNA-binding transcription factor activity (GO:0003700);; Cellular Component: nucleoplasm (GO:0005654);; Cellular Component: focal adhesion (GO:0005925);; Biological Process: cell population proliferation (GO:0008283);;	K10153|1.4e-199|ggo:101124701|K10153 interferon regulatory factor 2 | (RefSeq) IRF2; interferon regulatory factor 2 isoform X1	--	--	--	Interferon regulatory factor transcription factor	Interferon regulatory factor 2 OS=Homo sapiens OX=9606 GN=IRF2 PE=1 SV=2	K	Transcription	interferon regulatory factor 2 [Homo sapiens]
ENSG00000125726	CD70	12	12	12	139	146	173	0.271213	0.317143	0.332219	3.77619	3.81501	4.60879	1.33e-25	24.8761	3.96272	24.8761	up	--	--	Molecular Function: cytokine activity (GO:0005125);; Molecular Function: tumor necrosis factor receptor binding (GO:0005164);; Cellular Component: extracellular space (GO:0005615);; Biological Process: immune response (GO:0006955);; Cellular Component: integral component of membrane (GO:0016021);; Biological Process: tumor necrosis factor-mediated signaling pathway (GO:0033209);;	K05470|3.0e-108|hsa:970|K05470 tumor necrosis factor ligand superfamily member 7 | (RefSeq) CD70, CD27-L, CD27L, CD27LG, LPFS3, TNFSF7, TNLG8A; CD70 molecule	Cytokine-cytokine receptor interaction (ko04060)	--	--	TNF(Tumour Necrosis Factor) family	CD70 antigen OS=Homo sapiens OX=9606 GN=CD70 PE=1 SV=2	T	Signal transduction mechanisms	CD70 antigen isoform 1 [Homo sapiens]
ENSG00000056558	TRAF1	2036	886	1496	8580	20371	14840	7.06923	3.53368	8.21186	33.7127	76.3081	57.4992	1.36e-25	24.8665	3.61667	24.8665	up	--	--	Biological Process: regulation of cytokine-mediated signaling pathway (GO:0001959);; Molecular Function: molecular_function (GO:0003674);; Molecular Function: ubiquitin-protein transferase activity (GO:0004842);; Molecular Function: signaling receptor binding (GO:0005102);; Molecular Function: cytokine receptor binding (GO:0005126);; Molecular Function: tumor necrosis factor receptor binding (GO:…	K03172|2.3e-222|hsa:7185|K03172 TNF receptor-associated factor 1 | (RefSeq) TRAF1, EBI6, MGC:10353; TNF receptor associated factor 1	NF-kappa B signaling pathway (ko04064);; Apoptosis (ko04210);; TNF signaling pathway (ko04668);; Pathways in cancer (ko05200);; Transcriptional misregulation in cancer (ko05202);; Viral carcinogenesis (ko05203);; Small cell lung cancer (ko05222)	[T]	Signal transduction mechanisms	TNF receptor-associated factor BIRC3 binding domain	TNF receptor-associated factor 1 OS=Homo sapiens OX=9606 GN=TRAF1 PE=1 SV=1	K	Transcription	TNF receptor-associated factor 1 isoform a [Homo sapiens]
ENSG00000276070	CCL4L2	167	27	101	3477	1946	4460	4.72112	0.53737	2.07057	114.761	37.1941	87.3896	2.12e-25	24.6737	5.40369	24.6737	up	--	--	Cellular Component: extracellular region (GO:0005576);; Biological Process: immune response (GO:0006955);; Molecular Function: chemokine activity (GO:0008009);;	K12964|6.6e-28|hsa:9560|K12964 C-C motif chemokine 4 | (RefSeq) CCL4L2, AT744.2, CCL4L, SCYA4L, SCYQ4L2; C-C motif chemokine ligand 4 like 2	Cytokine-cytokine receptor interaction (ko04060);; Viral protein interaction with cytokine and cytokine receptor (ko04061);; Chemokine signaling pathway (ko04062);; NF-kappa B signaling pathway (ko04064);; Toll-like receptor signaling pathway (ko04620);; Cytosolic DNA-sensing pathway (ko04623);; Human cytomegalovirus infection (ko05163)	--	--	Small cytokines (intecrine/chemokine), interleukin-8 like	C-C motif chemokine 4-like OS=Homo sapiens OX=9606 GN=CCL4L1 PE=1 SV=1	T	Signal transduction mechanisms	C-C motif chemokine 4-like isoform 7 precursor [Homo sapiens]
ENSG00000179044	EXOC3L1	10	17	10	181	167	238	0.092433	0.179919	0.113021	1.92656	1.69933	2.42812	2.4e-25	24.6198	4.27118	24.6198	up	--	--	Cellular Component: exocyst (GO:0000145);; Biological Process: exocytosis (GO:0006887);; Biological Process: peptide hormone secretion (GO:0030072);; Cellular Component: secretory granule (GO:0030141);;	K19987|0.0e+00|hsa:283849|K19987 exocyst complex component 3-like protein | (RefSeq) EXOC3L1, EXOC3L; exocyst complex component 3 like 1	--	[U]	Intracellular trafficking, secretion, and vesicular transport	Exocyst complex component Sec6	Exocyst complex component 3-like protein OS=Homo sapiens OX=9606 GN=EXOC3L1 PE=1 SV=2	U	Intracellular trafficking, secretion, and vesicular transport	exocyst complex component 3-like protein [Homo sapiens]
ENSG00000106804	C5	216	226	245	719	1089	903	0.86651	1.04359	1.16384	3.26812	4.71891	3.98131	2.65e-25	24.5768	2.26587	24.5768	up	[R]	General function prediction only	Molecular Function: endopeptidase inhibitor activity (GO:0004866);; Cellular Component: extracellular region (GO:0005576);; Biological Process: inflammatory response (GO:0006954);; Biological Process: complement activation (GO:0006956);;	K03994|0.0e+00|hsa:727|K03994 complement component 5 | (RefSeq) C5, C5D, C5a, C5b, CPAMD4, ECLZB; complement C5	Neuroactive ligand-receptor interaction (ko04080);; Complement and coagulation cascades (ko04610);; Prion disease (ko05020);; Pertussis (ko05133);; Staphylococcus aureus infection (ko05150);; Herpes simplex virus 1 infection (ko05168);; Systemic lupus erythematosus (ko05322)	[O]	Posttranslational modification, protein turnover, chaperones	A-macroglobulin TED domain	Complement C5 OS=Homo sapiens OX=9606 GN=C5 PE=1 SV=4	O	Posttranslational modification, protein turnover, chaperones	complement C5 isoform 1 preproprotein [Homo sapiens]
ENSG00000120526	NUDCD1	492	346	360	1083	1123	1453	2.58198	2.07207	2.21286	6.37725	6.30696	10.6261	2.69e-25	24.5702	1.91384	24.5702	up	--	--	Cellular Component: cellular_component (GO:0005575);; Cellular Component: intracellular (GO:0005622);; Cellular Component: obsolete cell (GO:0005623);; Cellular Component: nucleus (GO:0005634);; Cellular Component: nucleoplasm (GO:0005654);; Cellular Component: cytoplasm (GO:0005737);; Cellular Component: cytosol (GO:0005829);; Cellular Component: membrane-enclosed lumen (GO:0031974);; Cellular C…	K15592|2.1e-32|ncc:104951504|K15592 ets translocation variant 4 | (RefSeq) ETS translocation variant 5-like	--	[S]	Function unknown	CS domain	NudC domain-containing protein 1 OS=Homo sapiens OX=9606 GN=NUDCD1 PE=1 SV=2	S	Function unknown	nudC domain-containing protein 1 isoform 1 [Homo sapiens]
ENSG00000197272	IL27	0	0	0	607	1465	1264	0	0	0	14.5997	33.3258	29.291	2.74e-25	24.5622	12.8444	24.5622	up	--	--	Biological Process: regulation of cytokine production (GO:0001817);; Biological Process: positive regulation of cytokine production (GO:0001819);; Biological Process: positive regulation of defense response to virus by host (GO:0002230);; Biological Process: regulation of immune system process (GO:0002682);; Biological Process: regulation of leukocyte activation (GO:0002694);; Biological Process:…	K22629|1.1e-128|hsa:246778|K22629 interleukin 27 | (RefSeq) IL27, IL-27, IL-27A, IL27A, IL27p28, IL30, p28; interleukin 27	Cytokine-cytokine receptor interaction (ko04060)	--	--	--	Interleukin-27 subunit alpha OS=Homo sapiens OX=9606 GN=IL27 PE=1 SV=2	T	Signal transduction mechanisms	interleukin-27 subunit alpha precursor [Homo sapiens]
ENSG00000163565	IFI16	4276	3821	4807	12003	12407	17394	37.3972	38.3033	50.2986	121.744	117.225	168.682	2.78e-25	24.556	1.98366	24.556	up	--	--	Biological Process: activation of innate immune response (GO:0002218);; Biological Process: cellular response to interferon-beta (GO:0035458);;	K20914|0.0e+00|hsa:3428|K20914 gamma-interferon-inducible protein 16 | (RefSeq) IFI16, IFNGIP1, PYHIN2; interferon gamma inducible protein 16	NOD-like receptor signaling pathway (ko04621)	--	--	HIN-200/IF120x domain	Gamma-interferon-inducible protein 16 OS=Homo sapiens OX=9606 GN=IFI16 PE=1 SV=3	K	Transcription	gamma-interferon-inducible protein 16 isoform 3 [Homo sapiens]
ENSG00000163739	CXCL1	158	26	52	3841	2090	2247	3.14489	0.581269	1.21478	87.0063	45.1145	49.3834	3.01e-25	24.5214	5.48379	24.5214	up	--	--	Cellular Component: extracellular space (GO:0005615);; Biological Process: defense response (GO:0006952);; Biological Process: immune response (GO:0006955);; Molecular Function: chemokine activity (GO:0008009);;	K05505|4.3e-48|ggo:101131798|K05505 C-X-C motif chemokine 1/2/3 | (RefSeq) CXCL1; growth-regulated alpha protein	Cytokine-cytokine receptor interaction (ko04060);; Viral protein interaction with cytokine and cytokine receptor (ko04061);; Chemokine signaling pathway (ko04062);; NF-kappa B signaling pathway (ko04064);; NOD-like receptor signaling pathway (ko04621);; IL-17 signaling pathway (ko04657);; TNF signaling pathway (ko04668);; Legionellosis (ko05134);; Amoebiasis (ko05146);; Kaposi sarcoma-associated …	--	--	Small cytokines (intecrine/chemokine), interleukin-8 like	Growth-regulated alpha protein OS=Homo sapiens OX=9606 GN=CXCL1 PE=1 SV=1	W	Extracellular structures	growth-regulated alpha protein precursor [Homo sapiens]
ENSG00000111912	NCOA7	1125	1395	1036	3328	4421	4067	4.22422	6.17442	4.51106	19.3133	21.6078	25.4663	3.55e-25	24.4498	2.0174	24.4498	up	--	--	Molecular Function: molecular_function (GO:0003674);; Molecular Function: transcription coregulator activity (GO:0003712);; Molecular Function: transcription coactivator activity (GO:0003713);; Molecular Function: signaling receptor binding (GO:0005102);; Molecular Function: binding (GO:0005488);; Molecular Function: protein binding (GO:0005515);; Cellular Component: cellular_component (GO:000557…	K20634|1.8e-20|ccar:109055045|K20634 Rho GTPase-activating protein 9 | (RefSeq) LOW QUALITY PROTEIN: rho GTPase-activating protein 9-like	--	[L]	Replication, recombination and repair	TLD	Nuclear receptor coactivator 7 OS=Homo sapiens OX=9606 GN=NCOA7 PE=1 SV=2	K	Transcription	nuclear receptor coactivator 7 isoform 1 [Homo sapiens]
ENSG00000041357	PSMA4	3497	2666	2846	5196	6188	5623	38.4439	33.7845	41.3361	89.2017	82.1859	76.5883	5.21e-25	24.2832	1.21829	24.2832	up	[O]	Posttranslational modification, protein turnover, chaperones	Molecular Function: threonine-type endopeptidase activity (GO:0004298);; Cellular Component: nucleus (GO:0005634);; Cellular Component: cytoplasm (GO:0005737);; Biological Process: ubiquitin-dependent protein catabolic process (GO:0006511);; Cellular Component: proteasome core complex, alpha-subunit complex (GO:0019773);;	K02728|3.7e-133|bbub:102394294|K02728 20S proteasome subunit alpha 3 [EC:3.4.25.1] | (RefSeq) PSMA4; proteasome subunit alpha type-4	Proteasome (ko03050);; Alzheimer disease (ko05010);; Parkinson disease (ko05012);; Amyotrophic lateral sclerosis (ko05014);; Huntington disease (ko05016);; Spinocerebellar ataxia (ko05017);; Prion disease (ko05020)	[O]	Posttranslational modification, protein turnover, chaperones	Proteasome subunit	Proteasome subunit alpha type-4 OS=Homo sapiens OX=9606 GN=PSMA4 PE=1 SV=1	O	Posttranslational modification, protein turnover, chaperones	PREDICTED: proteasome subunit alpha type-4 [Saimiri boliviensis boliviensis]
ENSG00000128284	APOL3	432	382	753	4460	14600	8255	4.38038	4.46382	8.93691	54.6123	166.431	94.1041	5.29e-25	24.2765	4.3945	24.2765	up	--	--	Cellular Component: extracellular region (GO:0005576);; Biological Process: lipid transport (GO:0006869);; Molecular Function: lipid binding (GO:0008289);; Biological Process: lipoprotein metabolic process (GO:0042157);;	K14480|1.5e-97|hsa:80833|K14480 apolipoprotein L | (RefSeq) APOL3, APOLIII, CG121, CG12_1, apoL-III; apolipoprotein L3	--	--	--	Apolipoprotein L	Apolipoprotein L3 OS=Homo sapiens OX=9606 GN=APOL3 PE=1 SV=3	U	Intracellular trafficking, secretion, and vesicular transport	apolipoprotein L3 isoform 3 [Homo sapiens]
ENSG00000100342	APOL1	794	932	1239	4110	4803	6343	5.977	8.12107	11.1458	35.4147	39.6263	53.5111	5.45e-25	24.2636	2.638	24.2636	up	--	--	Cellular Component: extracellular region (GO:0005576);; Biological Process: lipid transport (GO:0006869);; Molecular Function: lipid binding (GO:0008289);; Cellular Component: integral component of membrane (GO:0016021);; Biological Process: lipoprotein metabolic process (GO:0042157);;	K23585|1.1e-219|hsa:8542|K23585 apolipoprotein L1 | (RefSeq) APOL1, APO-L, APOL, APOL-I, FSGS4; apolipoprotein L1	African trypanosomiasis (ko05143)	--	--	Apolipoprotein L	Apolipoprotein L1 OS=Homo sapiens OX=9606 GN=APOL1 PE=1 SV=5	U	Intracellular trafficking, secretion, and vesicular transport	apolipoprotein L1 isoform b precursor [Homo sapiens]
ENSG00000125148	MT2A	623	288	405	4031	2249	4160	17.3879	9.22666	13.4255	127.771	67.9103	127.915	7.69e-25	24.1141	3.31124	24.1141	up	--	--	Molecular Function: metal ion binding (GO:0046872);;	K14739|3.1e-06|ggo:101124572|K14739 metallothionein 1/2 | (RefSeq) metallothionein-2	Mineral absorption (ko04978)	[P]	Inorganic ion transport and metabolism	Metallothionein	Metallothionein-2 OS=Homo sapiens OX=9606 GN=MT2A PE=1 SV=1	--	--	metallothionein-2 [Pongo abelii]
ENSG00000164430	CGAS	253	264	271	904	1487	1730	1.74357	2.08629	2.20575	7.0587	11.062	13.1096	8.47e-25	24.0721	2.66709	24.0721	up	--	--	Biological Process: regulation of cytokine production (GO:0001817);; Biological Process: positive regulation of cytokine production (GO:0001819);; Biological Process: activation of innate immune response (GO:0002218);; Biological Process: positive regulation of defense response to virus by host (GO:0002230);; Biological Process: immune effector process (GO:0002252);; Biological Process: activatio…	K17834|1.9e-282|hsa:115004|K17834 cyclic GMP-AMP synthase [EC:2.7.7.86] | (RefSeq) CGAS, C6orf150, MB21D1, h-cGAS; cyclic GMP-AMP synthase	Cytosolic DNA-sensing pathway (ko04623);; Shigellosis (ko05131);; Human cytomegalovirus infection (ko05163);; Herpes simplex virus 1 infection (ko05168);; Human immunodeficiency virus 1 infection (ko05170)	--	--	Mab-21 protein	Cyclic GMP-AMP synthase OS=Homo sapiens OX=9606 GN=CGAS PE=1 SV=2	F	Nucleotide transport and metabolism	cyclic GMP-AMP synthase [Homo sapiens]
ENSG00000123240	OPTN	5142	3307	4031	9003	10060	10248	34.9436	25.6631	32.9296	67.5898	73.0585	75.6978	9.02e-25	24.0448	1.53807	24.0448	up	--	--	Cellular Component: Golgi apparatus (GO:0005794);; Biological Process: autophagy (GO:0006914);; Biological Process: vesicle-mediated transport (GO:0016192);; Cellular Component: cytoplasmic vesicle (GO:0031410);; Molecular Function: K63-linked polyubiquitin modification-dependent protein binding (GO:0070530);;	K19946|2.7e-306|hsa:10133|K19946 optineurin | (RefSeq) OPTN, ALS12, FIP2, GLC1E, HIP7, HYPL, NRP, TFIIIA-INTP; optineurin	Mitophagy - animal (ko04137);; Amyotrophic lateral sclerosis (ko05014)	--	--	Leucine zipper of domain CC2 of NEMO, NF-kappa-B essential modulator	Optineurin OS=Homo sapiens OX=9606 GN=OPTN PE=1 SV=3	U	Intracellular trafficking, secretion, and vesicular transport	optineurin [Homo sapiens]
ENSG00000139618	BRCA2	158	222	158	712	824	773	0.288662	0.466445	0.340784	1.47477	1.62662	1.68424	1.18e-24	23.9281	2.38608	23.9281	up	--	--	Biological Process: double-strand break repair via homologous recombination (GO:0000724);;	K08775|0.0e+00|hsa:675|K08775 breast cancer 2 susceptibility protein | (RefSeq) BRCA2, BRCC2, BROVCA2, FACD, FAD, FAD1, FANCD, FANCD1, GLM3, PNCA2, XRCC11; BRCA2 DNA repair associated	Homologous recombination (ko03440);; Fanconi anemia pathway (ko03460);; Pathways in cancer (ko05200);; Pancreatic cancer (ko05212);; Breast cancer (ko05224)	[L]	Replication, recombination and repair	BRCA2, helical	Breast cancer type 2 susceptibility protein OS=Homo sapiens OX=9606 GN=BRCA2 PE=1 SV=3	L	Replication, recombination and repair	breast cancer type 2 susceptibility protein [Homo sapiens]
ENSG00000153147	SMARCA5	3558	2791	3091	5458	6443	7108	9.86352	8.88983	10.1369	17.1186	19.2611	21.6348	1.28e-24	23.8928	1.30697	23.8928	up	[S]	Function unknown	Molecular Function: DNA binding (GO:0003677);; Molecular Function: ATP binding (GO:0005524);; Cellular Component: NURF complex (GO:0016589);; Molecular Function: ATPase activity (GO:0016887);; Molecular Function: nucleosome binding (GO:0031491);; Biological Process: ATP-dependent chromatin remodeling (GO:0043044);;	K11654|0.0e+00|ggo:101150686|K11654 SWI/SNF-related matrix-associated actin-dependent regulator of chromatin subfamily A member 5 [EC:3.6.4.-] | (RefSeq) SMARCA5; SWI/SNF-related matrix-associated actin-dependent regulator of chromatin subfamily A member 5	--	[K]	Transcription	SNF2 family N-terminal domain	SWI/SNF-related matrix-associated actin-dependent regulator of chromatin subfamily A member 5 OS=Homo sapiens OX=9606 GN=SMARCA5 PE=1 SV=1	B	Chromatin structure and dynamics	SWI/SNF-related matrix-associated actin-dependent regulator of chromatin subfamily A member 5 [Homo sapiens]
ENSG00000178694	NSUN3	448	383	366	783	946	923	3.00695	2.93635	2.89671	5.9642	6.90927	6.81621	1.3e-24	23.8861	1.44509	23.8861	up	[J]	Translation, ribosomal structure and biogenesis	Biological Process: rRNA modification (GO:0000154);; Cellular Component: organellar ribosome (GO:0000313);; Cellular Component: organellar large ribosomal subunit (GO:0000315);; Biological Process: RNA methylation (GO:0001510);; Biological Process: tRNA wobble base modification (GO:0002097);; Biological Process: tRNA wobble cytosine modification (GO:0002101);; Biological Process: tRNA wobble base…	K21969|2.2e-199|hsa:63899|K21969 tRNA (cytosine34-C5)-methyltransferase [EC:2.1.1.-] | (RefSeq) NSUN3, MST077, MSTP077; NOP2/Sun RNA methyltransferase 3	--	[J]	Translation, ribosomal structure and biogenesis	16S rRNA methyltransferase RsmB/F	tRNA (cytosine(34)-C(5))-methyltransferase, mitochondrial OS=Homo sapiens OX=9606 GN=NSUN3 PE=1 SV=1	J	Translation, ribosomal structure and biogenesis	tRNA (cytosine(34)-C(5))-methyltransferase, mitochondrial [Homo sapiens]
ENSG00000145777	TSLP	2	10	8	356	221	649	0.012738	0.090446	0.08011	4.37404	2.57586	9.88479	1.68e-24	23.7747	6.1997	23.7747	up	--	--	Molecular Function: cytokine activity (GO:0005125);;	K05436|1.9e-84|pps:100971967|K05436 thymic stromal lymphopoietin | (RefSeq) TSLP; thymic stromal lymphopoietin	Cytokine-cytokine receptor interaction (ko04060);; JAK-STAT signaling pathway (ko04630)	--	--	Thymic stromal lymphopoietin	Thymic stromal lymphopoietin OS=Homo sapiens OX=9606 GN=TSLP PE=1 SV=1	T	Signal transduction mechanisms	thymic stromal lymphopoietin isoform X1 [Pan paniscus]
ENSG00000023445	BIRC3	982	879	828	4091	12824	10961	4.30664	4.33524	4.22041	19.928	59.3918	51.6013	1.79e-24	23.7471	3.65639	23.7471	up	--	--	Biological Process: regulation of cytokine production (GO:0001817);; Biological Process: regulation of cytokine-mediated signaling pathway (GO:0001959);; Biological Process: regulation of immune system process (GO:0002682);; Biological Process: regulation of immune effector process (GO:0002697);; Biological Process: regulation of response to biotic stimulus (GO:0002831);; Molecular Function: mole…	K16060|0.0e+00|hsa:330|K16060 baculoviral IAP repeat-containing protein 2/3 | (RefSeq) BIRC3, AIP1, API2, CIAP2, HAIP1, HIAP1, IAP-1, MALT2, MIHC, RNF49, c-IAP2; baculoviral IAP repeat containing 3	Platinum drug resistance (ko01524);; NF-kappa B signaling pathway (ko04064);; Ubiquitin mediated proteolysis (ko04120);; Apoptosis (ko04210);; Apoptosis - multiple species (ko04215);; Necroptosis (ko04217);; Hippo signaling pathway (ko04390);; Focal adhesion (ko04510);; NOD-like receptor signaling pathway (ko04621);; TNF signaling pathway (ko04668);; Salmonella infection (ko05132);; Toxoplasmosis…	[DR]	Cell cycle control, cell division, chromosome partitioning;; General function prediction only	Inhibitor of Apoptosis domain	Baculoviral IAP repeat-containing protein 3 OS=Homo sapiens OX=9606 GN=BIRC3 PE=1 SV=2	D	Cell cycle control, cell division, chromosome partitioning	baculoviral IAP repeat-containing protein 3 [Homo sapiens]
ENSG00000132669	RIN2	2083	2030	2070	3742	4327	4843	10.147	11.3625	11.9294	20.6322	22.7401	25.9107	2.07e-24	23.684	1.35202	23.684	up	--	--	Biological Process: signal transduction (GO:0007165);;	K23687|0.0e+00|cjc:100386384|K23687 Ras and Rab interactor 2/3 | (RefSeq) RIN2; Ras and Rab interactor 2	--	[U]	Intracellular trafficking, secretion, and vesicular transport	Vacuolar sorting protein 9 (VPS9) domain	Ras and Rab interactor 2 OS=Homo sapiens OX=9606 GN=RIN2 PE=1 SV=1	U	Intracellular trafficking, secretion, and vesicular transport	ras and Rab interactor 2 isoform 1 [Homo sapiens]
ENSG00000026508	CD44	23679	21055	21902	41112	58390	55102	146.8	132.478	163.502	269.896	296.666	312.18	2.48e-24	23.6055	1.50571	23.6055	up	--	--	Biological Process: reproduction (GO:0000003);; Biological Process: syncytium formation by plasma membrane fusion (GO:0000768);; Biological Process: skeletal system development (GO:0001501);; Biological Process: regulation of cell growth (GO:0001558);; Biological Process: blood vessel development (GO:0001568);; Biological Process: urogenital system development (GO:0001655);; Biological Process: u…
ENSG00000116205	TCEANC2	430	342	395	801	939	881	1.02068	0.943206	1.15832	2.26783	3.20529	2.17069	2.71e-24	23.567	1.46521	23.567	up	--	--	Cellular Component: nucleus (GO:0005634);; Biological Process: transcription, DNA-templated (GO:0006351);;	--	--	[K]	Transcription	TFIIS helical bundle-like domain	Transcription elongation factor A N-terminal and central domain-containing protein 2 OS=Homo sapiens OX=9606 GN=TCEANC2 PE=1 SV=1	K	Transcription	transcription elongation factor A N-terminal and central domain-containing protein 2 [Homo sapiens]
ENSG00000100292	HMOX1	9818	8854	9694	31688	23166	36509	118.35	122.625	138.243	432.194	301.157	483.237	3.18e-24	23.4976	1.98299	23.4976	up	[H]	Coenzyme transport and metabolism	Biological Process: angiogenesis (GO:0001525);; Biological Process: response to hypoxia (GO:0001666);; Molecular Function: heme oxygenase (decyclizing) activity (GO:0004392);; Molecular Function: phospholipase D activity (GO:0004630);; Cellular Component: nucleolus (GO:0005730);; Cellular Component: endoplasmic reticulum (GO:0005783);; Cellular Component: cytosol (GO:0005829);; Cellular Component…	K00510|5.6e-159|hsa:3162|K00510 heme oxygenase 1 [EC:1.14.14.18] | (RefSeq) HMOX1, HMOX1D, HO-1, HSP32, bK286B10; heme oxygenase 1	Porphyrin and chlorophyll metabolism (ko00860);; HIF-1 signaling pathway (ko04066);; Ferroptosis (ko04216);; Mineral absorption (ko04978);; Pathways in cancer (ko05200);; MicroRNAs in cancer (ko05206);; Hepatocellular carcinoma (ko05225);; Fluid shear stress and atherosclerosis (ko05418)	[P]	Inorganic ion transport and metabolism	Heme oxygenase	Heme oxygenase 1 OS=Homo sapiens OX=9606 GN=HMOX1 PE=1 SV=1	P	Inorganic ion transport and metabolism	heme oxygenase 1 [Homo sapiens]
ENSG00000124226	RNF114	3018	2521	2474	4538	5016	5821	26.5428	25.4722	25.7429	45.0851	47.7908	56.1389	3.25e-24	23.4881	1.23752	23.4881	up	--	--	Cellular Component: cytosol (GO:0005829);; Cellular Component: plasma membrane (GO:0005886);; Molecular Function: metal ion binding (GO:0046872);;	K15697|3.7e-121|hsa:55905|K15697 RING finger protein 114 [EC:2.3.2.27] | (RefSeq) RNF114, PSORS12, ZNF313; ring finger protein 114	--	--	--	Drought induced 19 protein (Di19), zinc-binding	E3 ubiquitin-protein ligase RNF114 OS=Homo sapiens OX=9606 GN=RNF114 PE=1 SV=1	O	Posttranslational modification, protein turnover, chaperones	E3 ubiquitin-protein ligase RNF114 [Homo sapiens]
ENSG00000104951	IL4I1	2826	3173	2310	8375	13933	10580	33.4053	42.9972	32.2557	111.917	177.473	137.238	4.8e-24	23.3188	2.27237	23.3188	up	[E]	Amino acid transport and metabolism	Molecular Function: oxidoreductase activity (GO:0016491);;	K03334|0.0e+00|ptr:456223|K03334 L-amino-acid oxidase [EC:1.4.3.2] | (RefSeq) IL4I1; L-amino-acid oxidase isoform X1	Alanine, aspartate and glutamate metabolism (ko00250);; Cysteine and methionine metabolism (ko00270);; Valine, leucine and isoleucine degradation (ko00280);; Tyrosine metabolism (ko00350);; Phenylalanine metabolism (ko00360);; Tryptophan metabolism (ko00380);; Phenylalanine, tyrosine and tryptophan biosynthesis (ko00400)	[Q]	Secondary metabolites biosynthesis, transport and catabolism	Flavin containing amine oxidoreductase	L-amino-acid oxidase OS=Homo sapiens OX=9606 GN=IL4I1 PE=1 SV=1	Q	Secondary metabolites biosynthesis, transport and catabolism	L-amino-acid oxidase isoform 2 precursor [Homo sapiens]
ENSG00000179750	APOBEC3B	141	130	243	1173	2423	1570	1.9919	2.0989	4.0222	18.3579	37.0198	24.5915	5e-24	23.301	3.60566	23.301	up	--	--	Cellular Component: nucleoplasm (GO:0005654);; Molecular Function: zinc ion binding (GO:0008270);; Molecular Function: hydrolase activity (GO:0016787);;	K18750|3.9e-237|hsa:9582|K18750 C->U-editing enzyme APOBEC3 [EC:3.5.4.-] | (RefSeq) APOBEC3B, A3B, APOBEC1L, ARCD3, ARP4, DJ742C19.2, PHRBNL, bK150C2.2; apolipoprotein B mRNA editing enzyme catalytic subunit 3B	Human immunodeficiency virus 1 infection (ko05170)	--	--	Novel AID APOBEC clade 2	DNA dC->dU-editing enzyme APOBEC-3B OS=Homo sapiens OX=9606 GN=APOBEC3B PE=1 SV=1	L	Replication, recombination and repair	apolipoprotein B mRNA editing enzyme, catalytic polypeptide-like 3B, isoform CRA_a [Homo sapiens]
ENSG00000148926	ADM	759	527	889	2640	3769	4473	8.92622	7.3319	12.3735	36.772	50.6172	62.2247	5.4e-24	23.2676	2.61127	23.2676	up	--	--	Molecular Function: hormone activity (GO:0005179);; Cellular Component: extracellular region (GO:0005576);;	K12333|4.9e-100|hsa:133|K12333 adrenomedullin | (RefSeq) ADM, AM, PAMP; adrenomedullin	Neuroactive ligand-receptor interaction (ko04080);; Vascular smooth muscle contraction (ko04270)	--	--	Calcitonin / CGRP / IAPP family	Pro-adrenomedullin OS=Homo sapiens OX=9606 GN=ADM PE=1 SV=1	T	Signal transduction mechanisms	pro-adrenomedullin precursor [Homo sapiens]
ENSG00000126353	CCR7	17	10	9	246	1584	604	0.166177	0.109325	0.102675	2.80264	17.2631	6.70247	5.95e-24	23.2255	6.37683	23.2255	up	--	--	Biological Process: positive regulation of dendritic cell antigen processing and presentation (GO:0002606);; Biological Process: positive regulation of hypersensitivity (GO:0002885);; Biological Process: positive regulation of humoral immune response (GO:0002922);; Cellular Component: mitochondrion (GO:0005739);; Biological Process: chemotaxis (GO:0006935);; Biological Process: inflammatory respo…	K04182|4.3e-207|ggo:101152751|K04182 C-C chemokine receptor type 7 | (RefSeq) CCR7; C-C chemokine receptor type 7	Cytokine-cytokine receptor interaction (ko04060);; Viral protein interaction with cytokine and cytokine receptor (ko04061);; Chemokine signaling pathway (ko04062)	--	--	7 transmembrane receptor (rhodopsin family)	C-C chemokine receptor type 7 OS=Homo sapiens OX=9606 GN=CCR7 PE=1 SV=2	T	Signal transduction mechanisms	C-C chemokine receptor type 7 isoform a precursor [Homo sapiens]
ENSG00000232810	TNF	103	224	74	2302	3040	1604	1.34401	3.36427	1.14508	34.1189	42.9536	23.074	6.09e-24	23.2154	4.39346	23.2154	up	--	--	Biological Process: negative regulation of transcription by RNA polymerase II (GO:0000122);; Biological Process: microglial cell activation (GO:0001774);; Cellular Component: phagocytic cup (GO:0001891);; Biological Process: negative regulation of endothelial cell proliferation (GO:0001937);; Molecular Function: protease binding (GO:0002020);; Biological Process: positive regulation of chronic in…	K03156|1.7e-129|hsa:7124|K03156 tumor necrosis factor superfamily, member 2 | (RefSeq) TNF, DIF, TNF-alpha, TNFA, TNFSF2, TNLG1F; tumor necrosis factor	Antifolate resistance (ko01523);; MAPK signaling pathway (ko04010);; Cytokine-cytokine receptor interaction (ko04060);; Viral protein interaction with cytokine and cytokine receptor (ko04061);; NF-kappa B signaling pathway (ko04064);; Sphingolipid signaling pathway (ko04071);; mTOR signaling pathway (ko04150);; Apoptosis (ko04210);; Necroptosis (ko04217);; TGF-beta signaling pathway (ko04350);; O…	--	--	TNF(Tumour Necrosis Factor) family	Tumor necrosis factor OS=Homo sapiens OX=9606 GN=TNF PE=1 SV=1	T	Signal transduction mechanisms	tumor necrosis factor [Homo sapiens]
ENSG00000112739	PRPF4B	3193	2424	2887	5082	6292	5927	12.5632	10.3626	13.1513	24.6755	29.1537	29.8998	6.2e-24	23.2076	1.32291	23.2076	up	[M]	Cell wall/membrane/envelope biogenesis	Molecular Function: protein kinase activity (GO:0004672);; Molecular Function: ATP binding (GO:0005524);; Cellular Component: chromosome (GO:0005694);; Cellular Component: nuclear speck (GO:0016607);;	K08827|0.0e+00|hsa:8899|K08827 serine/threonine-protein kinase PRP4 [EC:2.7.11.1] | (RefSeq) PRPF4B, PR4H, PRP4, PRP4H, PRP4K, dJ1013A10.1; pre-mRNA processing factor 4B	--	[A]	RNA processing and modification	Protein kinase domain	Serine/threonine-protein kinase PRP4 homolog OS=Homo sapiens OX=9606 GN=PRPF4B PE=1 SV=3	A	RNA processing and modification	serine/threonine-protein kinase PRP4 homolog [Homo sapiens]
ENSG00000169245	CXCL10	9	5	45	8986	28404	33913	0.167849	0.103008	0.98794	189.868	572.096	695.442	1.31e-23	22.8827	10.4847	22.8827	up	--	--	Molecular Function: G protein-coupled receptor binding (GO:0001664);; Biological Process: cell activation (GO:0001775);; Biological Process: cell killing (GO:0001906);; Biological Process: regulation of protein phosphorylation (GO:0001932);; Biological Process: response to molecule of bacterial origin (GO:0002237);; Biological Process: immune effector process (GO:0002252);; Biological Process: im…	K12671|1.3e-46|hsa:3627|K12671 C-X-C motif chemokine 10 | (RefSeq) CXCL10, C7, IFI10, INP10, IP-10, SCYB10, crg-2, gIP-10, mob-1; C-X-C motif chemokine ligand 10	Cytokine-cytokine receptor interaction (ko04060);; Viral protein interaction with cytokine and cytokine receptor (ko04061);; Chemokine signaling pathway (ko04062);; Toll-like receptor signaling pathway (ko04620);; RIG-I-like receptor signaling pathway (ko04622);; Cytosolic DNA-sensing pathway (ko04623);; IL-17 signaling pathway (ko04657);; TNF signaling pathway (ko04668);; Hepatitis C (ko05160);;…	--	--	Small cytokines (intecrine/chemokine), interleukin-8 like	C-X-C motif chemokine 10 OS=Homo sapiens OX=9606 GN=CXCL10 PE=1 SV=2	O	Posttranslational modification, protein turnover, chaperones	C-X-C motif chemokine 10 precursor [Homo sapiens]
ENSG00000026751	SLAMF7	32195	20579	20662	70613	117919	91848	278.773	204.41	211.007	683.572	1090.01	866.892	1.34e-23	22.8729	2.23983	22.8729	up	--	--	Cellular Component: integral component of membrane (GO:0016021);;	K06733|1.4e-193|hsa:57823|K06733 SLAM family member 7 | (RefSeq) SLAMF7, 19A, CD319, CRACC, CS1; SLAM family member 7	--	--	--	Immunoglobulin V-set domain	SLAM family member 7 OS=Homo sapiens OX=9606 GN=SLAMF7 PE=1 SV=1	T	Signal transduction mechanisms	SLAM family member 7 isoform a precursor [Homo sapiens]
ENSG00000164603	BMT2	722	651	546	1394	1742	1485	3.98306	4.12065	3.55944	8.7016	10.3701	8.99147	1.82e-23	22.7399	1.56646	22.7399	up	--	--	Biological Process: rRNA modification (GO:0000154);; Biological Process: RNA methylation (GO:0001510);; Molecular Function: molecular_function (GO:0003674);; Molecular Function: catalytic activity (GO:0003824);; Molecular Function: binding (GO:0005488);; Cellular Component: cellular_component (GO:0005575);; Cellular Component: intracellular (GO:0005622);; Cellular Component: obsolete cell (GO:000…	K18849|4.2e-237|hsa:154743|K18849 25S rRNA (adenine2142-N1)-methyltransferase [EC:2.1.1.286] | (RefSeq) BMT2, C7orf60, SAMTOR; base methyltransferase of 25S rRNA 2 homolog	--	--	--	25S rRNA (adenine(2142)-N(1))-methyltransferase, Bmt2	S-adenosylmethionine sensor upstream of mTORC1 OS=Homo sapiens OX=9606 GN=BMT2 PE=1 SV=1	A	RNA processing and modification	S-adenosylmethionine sensor upstream of mTORC1 [Homo sapiens]
ENSG00000183741	CBX6	2311	2008	2065	3952	3861	4855	8.38245	8.40539	8.83605	16.2427	15.061	19.7407	2.19e-23	22.6596	1.28464	22.6596	up	--	--	Cellular Component: nucleus (GO:0005634);;	K11453|7.9e-207|hsa:23466|K11453 chromobox protein 6 | (RefSeq) CBX6; chromobox 6	--	[B]	Chromatin structure and dynamics	Chromo (CHRromatin Organisation MOdifier) domain	Chromobox protein homolog 6 OS=Homo sapiens OX=9606 GN=CBX6 PE=1 SV=1	B	Chromatin structure and dynamics	chromobox protein homolog 6 isoform 1 [Homo sapiens]
ENSG00000164181	ELOVL7	467	390	297	1183	1977	1883	2.67395	2.57751	1.98533	7.92066	12.06	12.0131	2.24e-23	22.6498	2.42471	22.6498	up	--	--	Cellular Component: endoplasmic reticulum (GO:0005783);; Molecular Function: fatty acid elongase activity (GO:0009922);; Cellular Component: integral component of membrane (GO:0016021);; Biological Process: fatty acid elongation, saturated fatty acid (GO:0019367);; Biological Process: very long-chain fatty acid biosynthetic process (GO:0042761);; Molecular Function: 3-oxo-arachidoyl-CoA synthase …	K10250|3.4e-150|hsa:79993|K10250 elongation of very long chain fatty acids protein 7 [EC:2.3.1.199] | (RefSeq) ELOVL7; ELOVL fatty acid elongase 7	Fatty acid elongation (ko00062);; Biosynthesis of unsaturated fatty acids (ko01040);; Fatty acid metabolism (ko01212)	[I]	Lipid transport and metabolism	GNS1/SUR4 family	Elongation of very long chain fatty acids protein 7 OS=Homo sapiens OX=9606 GN=ELOVL7 PE=1 SV=1	I	Lipid transport and metabolism	elongation of very long chain fatty acids protein 7 isoform 2 [Homo sapiens]
ENSG00000197122	SRC	7964	6989	6428	14022	19068	15261	37.9324	38.28	36.5663	75.6262	98.3801	79.7841	2.48e-23	22.6055	1.4746	22.6055	up	[T]	Signal transduction mechanisms	Molecular Function: non-membrane spanning protein tyrosine kinase activity (GO:0004715);; Molecular Function: ATP binding (GO:0005524);; Cellular Component: cytosol (GO:0005829);; Cellular Component: plasma membrane (GO:0005886);;	K05704|0.0e+00|hsa:6714|K05704 tyrosine-protein kinase Src [EC:2.7.10.2] | (RefSeq) SRC, ASV, SRC1, THC6, c-SRC, p60-Src; SRC proto-oncogene, non-receptor tyrosine kinase	EGFR tyrosine kinase inhibitor resistance (ko01521);; Endocrine resistance (ko01522);; ErbB signaling pathway (ko04012);; Rap1 signaling pathway (ko04015);; Chemokine signaling pathway (ko04062);; Mitophagy - animal (ko04137);; Endocytosis (ko04144);; Axon guidance (ko04360);; VEGF signaling pathway (ko04370);; Focal adhesion (ko04510);; Adherens junction (ko04520);; Tight junction (ko04530);; Ga…	[T]	Signal transduction mechanisms	Protein tyrosine and serine/threonine kinase	Proto-oncogene tyrosine-protein kinase Src OS=Homo sapiens OX=9606 GN=SRC PE=1 SV=3	T	Signal transduction mechanisms	proto-oncogene tyrosine-protein kinase Src [Homo sapiens]
NewGene_6424	NewGene_6424	76	122	123	784	2642	1843	1.03316	1.90668	1.98603	12.1582	39.0554	27.734	2.56e-23	22.5918	4.29767	22.5918	up	[H]	Coenzyme transport and metabolism	Biological Process: microglial cell activation (GO:0001774);; Molecular Function: nicotinate-nucleotide diphosphorylase (carboxylating) activity (GO:0004514);; Molecular Function: cytokine activity (GO:0005125);; Cellular Component: extracellular space (GO:0005615);; Cellular Component: cytoplasm (GO:0005737);; Cellular Component: plasma membrane (GO:0005886);; Biological Process: female pregnanc…	K03462|3.69e-83|ggo:101151211|K03462 nicotinamide phosphoribosyltransferase [EC:2.4.2.12] | (RefSeq) NAMPT; nicotinamide phosphoribosyltransferase	Nicotinate and nicotinamide metabolism (ko00760);; NOD-like receptor signaling pathway (ko04621)	--	--	Nicotinate phosphoribosyltransferase (NAPRTase) family	Nicotinamide phosphoribosyltransferase OS=Homo sapiens OX=9606 GN=NAMPT PE=1 SV=1	K	Transcription	nicotinamide phosphoribosyltransferase isoform X2 [Pan troglodytes]
ENSG00000105246	EBI3	13	30	10	405	1592	596	0.228874	0.631202	0.210761	8.47825	31.7788	12.1022	3.14e-23	22.5031	5.8787	22.5031	up	--	--	Biological Process: cell activation (GO:0001775);; Biological Process: regulation of cytokine production (GO:0001817);; Biological Process: positive regulation of cytokine production (GO:0001819);; Biological Process: adaptive immune response (GO:0002250);; Biological Process: immune system process (GO:0002376);; Biological Process: adaptive immune response based on somatic recombination of immun…	K05059|7.6e-26|pvt:110082808|K05059 ciliary neurotrophic factor receptor | (RefSeq) CNTFR; ciliary neurotrophic factor receptor subunit alpha isoform X1	Cytokine-cytokine receptor interaction (ko04060)	--	--	Fibronectin type III domain	Interleukin-27 subunit beta OS=Homo sapiens OX=9606 GN=EBI3 PE=1 SV=2	T	Signal transduction mechanisms	interleukin-27 subunit beta precursor [Homo sapiens]
ENSG00000023909	GCLM	924	1123	734	3091	5312	4754	4.27725	6.01559	4.15467	16.3214	26.4475	24.3966	3.2e-23	22.4949	2.52554	22.4949	up	--	--	Biological Process: glutathione biosynthetic process (GO:0006750);; Molecular Function: ligase activity (GO:0016874);; Molecular Function: glutamate-cysteine ligase catalytic subunit binding (GO:0035226);;	K11205|1.3e-152|hsa:2730|K11205 glutamate--cysteine ligase regulatory subunit | (RefSeq) GCLM, GLCLR; glutamate-cysteine ligase modifier subunit	Cysteine and methionine metabolism (ko00270);; Glutathione metabolism (ko00480);; Ferroptosis (ko04216)	[E]	Amino acid transport and metabolism	Aldo/keto reductase family	Glutamate--cysteine ligase regulatory subunit OS=Homo sapiens OX=9606 GN=GCLM PE=1 SV=1	E	Amino acid transport and metabolism	glutamate--cysteine ligase regulatory subunit isoform 1 [Homo sapiens]
ENSG00000108448	TRIM16L	188	183	191	502	573	706	2.07477	2.32739	2.50306	6.28884	6.8391	8.5855	8.58e-23	22.0665	1.95319	22.0665	up	--	--	Molecular Function: protein binding (GO:0005515);; Cellular Component: cellular_component (GO:0005575);; Cellular Component: intracellular (GO:0005622);; Cellular Component: obsolete cell (GO:0005623);; Cellular Component: cytoplasm (GO:0005737);; Cellular Component: cytosol (GO:0005829);; Cellular Component: plasma membrane (GO:0005886);; Cellular Component: membrane (GO:0016020);; Cellular Comp…	K12006|1.3e-202|hsa:147166|K12006 tripartite motif-containing protein 16 | (RefSeq) TRIM16L, TRIM70; tripartite motif containing 16 like	--	--	--	SPRY-associated domain	Tripartite motif-containing protein 16-like protein OS=Homo sapiens OX=9606 GN=TRIM16L PE=2 SV=3	S	Function unknown	tripartite motif-containing protein 16-like protein isoform X1 [Homo sapiens]
ENSG00000171621	SPSB1	3513	3101	2364	9061	7222	8962	24.8309	25.203	19.8154	72.1805	54.9479	69.4329	8.65e-23	22.063	1.79683	22.063	up	--	--	Biological Process: protein polyubiquitination (GO:0000209);; Molecular Function: molecular_function (GO:0003674);; Molecular Function: catalytic activity (GO:0003824);; Molecular Function: ubiquitin-protein transferase activity (GO:0004842);; Molecular Function: protein binding (GO:0005515);; Cellular Component: cellular_component (GO:0005575);; Cellular Component: intracellular (GO:0005622);; C…	K10343|2.3e-162|hsa:80176|K10343 SPRY domain-containing SOCS box protein 1/4 | (RefSeq) SPSB1, SSB-1, SSB1; splA/ryanodine receptor domain and SOCS box containing 1	--	[R]	General function prediction only	SPRY domain	SPRY domain-containing SOCS box protein 1 OS=Homo sapiens OX=9606 GN=SPSB1 PE=1 SV=1	S	Function unknown	SPRY domain-containing SOCS box protein 1 [Homo sapiens]
ENSG00000149131	SERPING1	1390	1102	1448	2949	3508	4134	15.2534	13.7636	19.4798	36.8176	43.3465	65.0762	8.68e-23	22.0615	1.71854	22.0615	up	[O]	Posttranslational modification, protein turnover, chaperones	Molecular Function: serine-type endopeptidase inhibitor activity (GO:0004867);; Cellular Component: extracellular space (GO:0005615);; Biological Process: regulation of blood coagulation (GO:0030193);; Biological Process: negative regulation of complement activation (GO:0045916);;	K04001|6.0e-247|hsa:710|K04001 C1 inhibitor | (RefSeq) SERPING1, C1IN, C1INH, C1NH, HAE1, HAE2; serpin family G member 1	Complement and coagulation cascades (ko04610);; Pertussis (ko05133)	[V]	Defense mechanisms	Serpin (serine protease inhibitor)	Plasma protease C1 inhibitor OS=Homo sapiens OX=9606 GN=SERPING1 PE=1 SV=2	V	Defense mechanisms	SERPING1 isoform 7 [Pan troglodytes]
ENSG00000120129	DUSP1	485	569	527	1804	3801	3197	5.26555	7.10741	6.77987	22.2011	44.5889	38.1786	8.97e-23	22.0472	2.75407	22.0472	up	--	--	Molecular Function: protein tyrosine phosphatase activity (GO:0004725);; Molecular Function: MAP kinase tyrosine/serine/threonine phosphatase activity (GO:0017017);;	K21278|7.0e-207|ggo:101145560|K21278 dual specificity protein phosphatase 1 [EC:3.1.3.16 3.1.3.48] | (RefSeq) DUSP1; dual specificity protein phosphatase 1	MAPK signaling pathway (ko04010);; Serotonergic synapse (ko04726);; Parkinson disease (ko05012);; Fluid shear stress and atherosclerosis (ko05418)	[V]	Defense mechanisms	Dual specificity phosphatase, catalytic domain	Dual specificity protein phosphatase 1 OS=Homo sapiens OX=9606 GN=DUSP1 PE=1 SV=3	V	Defense mechanisms	dual specificity protein phosphatase 1 [Homo sapiens]
ENSG00000164543	STK17A	1381	959	929	2681	4013	3361	9.03307	7.18439	7.19931	19.7798	28.4416	24.1405	9.35e-23	22.0292	1.92558	22.0292	up	[T]	Signal transduction mechanisms	Molecular Function: protein serine/threonine kinase activity (GO:0004674);; Molecular Function: ATP binding (GO:0005524);;	K08804|8.4e-233|hsa:9263|K08804 serine/threonine kinase 17 [EC:2.7.11.1] | (RefSeq) STK17A, DRAK1; serine/threonine kinase 17a	--	[T]	Signal transduction mechanisms	Protein kinase domain	Serine/threonine-protein kinase 17A OS=Homo sapiens OX=9606 GN=STK17A PE=1 SV=2	T	Signal transduction mechanisms	serine/threonine-protein kinase 17A [Homo sapiens]
ENSG00000204217	BMPR2	1559	1659	1170	3601	4895	4637	2.98732	3.65233	2.66621	7.80773	10.1354	9.77505	1.06e-22	21.9747	1.87293	21.9747	up	[R]	General function prediction only	Molecular Function: transmembrane receptor protein serine/threonine kinase activity (GO:0004675);; Molecular Function: ATP binding (GO:0005524);; Cellular Component: integral component of membrane (GO:0016021);; Biological Process: proteoglycan biosynthetic process (GO:0030166);; Biological Process: endochondral bone morphogenesis (GO:0060350);; Biological Process: positive regulation of cartilag…	K04671|0.0e+00|hsa:659|K04671 bone morphogenetic protein receptor type-2 [EC:2.7.11.30] | (RefSeq) BMPR2, BMPR-II, BMPR3, BMR2, BRK-3, POVD1, PPH1, T-ALK; bone morphogenetic protein receptor type 2	Cytokine-cytokine receptor interaction (ko04060);; TGF-beta signaling pathway (ko04350);; Axon guidance (ko04360);; Hippo signaling pathway (ko04390);; Signaling pathways regulating pluripotency of stem cells (ko04550);; MicroRNAs in cancer (ko05206);; Fluid shear stress and atherosclerosis (ko05418)	[T]	Signal transduction mechanisms	Protein kinase domain	Bone morphogenetic protein receptor type-2 OS=Homo sapiens OX=9606 GN=BMPR2 PE=1 SV=2	T	Signal transduction mechanisms	bone morphogenetic protein receptor type-2 precursor [Homo sapiens]
ENSG00000110330	BIRC2	2373	1706	1673	3832	3921	4470	14.0358	11.5258	11.3793	25.7317	24.9842	28.749	1.06e-22	21.9747	1.39331	21.9747	up	--	--	Biological Process: regulation of apoptotic process (GO:0042981);;	K16060|0.0e+00|hsa:329|K16060 baculoviral IAP repeat-containing protein 2/3 | (RefSeq) BIRC2, API1, HIAP2, Hiap-2, MIHB, RNF48, c-IAP1, cIAP1; baculoviral IAP repeat containing 2	Platinum drug resistance (ko01524);; NF-kappa B signaling pathway (ko04064);; Ubiquitin mediated proteolysis (ko04120);; Apoptosis (ko04210);; Apoptosis - multiple species (ko04215);; Necroptosis (ko04217);; Hippo signaling pathway (ko04390);; Focal adhesion (ko04510);; NOD-like receptor signaling pathway (ko04621);; TNF signaling pathway (ko04668);; Salmonella infection (ko05132);; Toxoplasmosis…	[DR]	Cell cycle control, cell division, chromosome partitioning;; General function prediction only	Inhibitor of Apoptosis domain	Baculoviral IAP repeat-containing protein 2 OS=Homo sapiens OX=9606 GN=BIRC2 PE=1 SV=2	K	Transcription	baculoviral IAP repeat-containing protein 2 isoform 1 [Homo sapiens]
ENSG00000184831	APOO	979	842	933	1598	1803	1657	19.8222	19.7442	22.5049	36.5601	38.7446	36.8149	1.17e-22	21.9318	1.17361	21.9318	up	--	--	Biological Process: cristae formation (GO:0042407);; Cellular Component: MICOS complex (GO:0061617);;	--	--	[S]	Function unknown	Apolipoprotein O	MICOS complex subunit MIC26 OS=Homo sapiens OX=9606 GN=APOO PE=1 SV=1	S	Function unknown	MICOS complex subunit MIC26 precursor [Homo sapiens]
ENSG00000110925	CSRNP2	971	898	776	1633	2058	2041	4.9562	5.26072	4.69184	9.47077	11.1334	11.3114	1.31e-22	21.8827	1.41075	21.8827	up	--	--	Molecular Function: DNA-binding transcription factor activity, RNA polymerase II-specific (GO:0000981);; Molecular Function: DNA-binding transcription activator activity, RNA polymerase II-specific (GO:0001228);; Molecular Function: molecular_function (GO:0003674);; Molecular Function: nucleic acid binding (GO:0003676);; Molecular Function: DNA binding (GO:0003677);; Molecular Function: DNA-bindi…	K17494|3.4e-282|hsa:81566|K17494 cysteine/serine-rich nuclear protein | (RefSeq) CSRNP2, C12orf2, C12orf22, FAM130A1, PPP1R72, TAIP-12; cysteine and serine rich nuclear protein 2	--	[R]	General function prediction only	Cysteine/serine-rich nuclear protein N-terminus	Cysteine/serine-rich nuclear protein 2 OS=Homo sapiens OX=9606 GN=CSRNP2 PE=1 SV=1	K	Transcription	cysteine/serine-rich nuclear protein 2 [Homo sapiens]
ENSG00000105855	ITGB8	53	118	38	846	2504	1672	0.131088	0.342473	0.112494	2.44608	6.9303	4.65584	1.39e-22	21.857	4.84994	21.857	up	--	--	Biological Process: cell-matrix adhesion (GO:0007160);; Biological Process: integrin-mediated signaling pathway (GO:0007229);; Cellular Component: integrin complex (GO:0008305);; Molecular Function: signaling receptor activity (GO:0038023);;	K06591|0.0e+00|hsa:3696|K06591 integrin beta 8 | (RefSeq) ITGB8; integrin subunit beta 8	PI3K-Akt signaling pathway (ko04151);; Focal adhesion (ko04510);; ECM-receptor interaction (ko04512);; Cell adhesion molecules (ko04514);; Regulation of actin cytoskeleton (ko04810);; Human papillomavirus infection (ko05165);; Hypertrophic cardiomyopathy (ko05410);; Arrhythmogenic right ventricular cardiomyopathy (ko05412);; Dilated cardiomyopathy (ko05414)	[TW]	Signal transduction mechanisms;; Extracellular structures	Integrin beta chain VWA domain	Integrin beta-8 OS=Homo sapiens OX=9606 GN=ITGB8 PE=1 SV=1	--	--	integrin beta-8 precursor [Homo sapiens]
ENSG00000198133	TMEM229B	139	88	172	948	709	1287	0.936565	0.628447	1.09594	6.88022	4.81778	8.79493	2.45e-22	21.6108	3.17796	21.6108	up	[S]	Function unknown	Biological Process: response to bacterium (GO:0009617);; Cellular Component: integral component of membrane (GO:0016021);;	--	--	--	--	Putative ABC-transporter type IV	Transmembrane protein 229B OS=Homo sapiens OX=9606 GN=TMEM229B PE=1 SV=1	S	Function unknown	transmembrane protein 229B isoform X1 [Pongo abelii]
ENSG00000165259	HDX	104	57	78	352	335	388	0.371602	0.261042	0.346114	1.7449	1.44754	1.86507	2.59e-22	21.5867	2.47833	21.5867	up	--	--	Molecular Function: DNA-binding transcription factor activity, RNA polymerase II-specific (GO:0000981);; Molecular Function: molecular_function (GO:0003674);; Molecular Function: DNA-binding transcription factor activity (GO:0003700);; Biological Process: regulation of transcription, DNA-templated (GO:0006355);; Biological Process: regulation of transcription by RNA polymerase II (GO:0006357);; B…	--	--	--	--	Homeodomain	Highly divergent homeobox OS=Homo sapiens OX=9606 GN=HDX PE=1 SV=1	K	Transcription	highly divergent homeobox isoform 1 [Homo sapiens]
ENSG00000106617	PRKAG2	2219	1853	1776	3988	3518	3710	18.3346	17.6348	16.3168	43.7989	34.0779	38.9937	3.43e-22	21.4647	1.24323	21.4647	up	[T]	Signal transduction mechanisms	Molecular Function: AMP-activated protein kinase activity (GO:0004679);; Molecular Function: AMP binding (GO:0016208);; Molecular Function: protein kinase binding (GO:0019901);; Cellular Component: nucleotide-activated protein kinase complex (GO:0031588);; Biological Process: regulation of protein serine/threonine kinase activity (GO:0071900);;	K07200|0.0e+00|hsa:51422|K07200 5'-AMP-activated protein kinase, regulatory gamma subunit | (RefSeq) PRKAG2, AAKG, AAKG2, CMH6, H91620p, WPWS; protein kinase AMP-activated non-catalytic subunit gamma 2	FoxO signaling pathway (ko04068);; AMPK signaling pathway (ko04152);; Longevity regulating pathway (ko04211);; Longevity regulating pathway - multiple species (ko04213);; Apelin signaling pathway (ko04371);; Tight junction (ko04530);; Circadian rhythm (ko04710);; Thermogenesis (ko04714);; Insulin signaling pathway (ko04910);; Adipocytokine signaling pathway (ko04920);; Oxytocin signaling pathway …	[C]	Energy production and conversion	CBS domain	5'-AMP-activated protein kinase subunit gamma-2 OS=Homo sapiens OX=9606 GN=PRKAG2 PE=1 SV=1	C	Energy production and conversion	5'-AMP-activated protein kinase subunit gamma-2 isoform a [Homo sapiens]
ENSG00000086065	CHMP5	3335	2523	2972	5194	5227	5202	48.8231	42.4493	51.2951	85.7833	82.3545	83.6812	5.02e-22	21.2993	1.12516	21.2993	up	--	--	Biological Process: mitotic sister chromatid segregation (GO:0000070);; Biological Process: mitotic cell cycle (GO:0000278);; Biological Process: nuclear division (GO:0000280);; Biological Process: sister chromatid segregation (GO:0000819);; Biological Process: septum digestion after cytokinesis (GO:0000920);; Biological Process: regulation of receptor recycling (GO:0001919);; Cellular Component:…	K12198|5.3e-48|nle:100591297|K12198 charged multivesicular body protein 5 | (RefSeq) CHMP5; charged multivesicular body protein 5	Endocytosis (ko04144);; Necroptosis (ko04217)	[U]	Intracellular trafficking, secretion, and vesicular transport	Snf7	Charged multivesicular body protein 5 OS=Homo sapiens OX=9606 GN=CHMP5 PE=1 SV=1	U	Intracellular trafficking, secretion, and vesicular transport	charged multivesicular body protein 5 isoform 2 [Homo sapiens]
ENSG00000126709	IFI6	9471	8046	10867	22326	21477	25589	249.107	243.136	338.115	664.335	609.49	739.116	6.67e-22	21.1759	1.58202	21.1759	up	--	--	Cellular Component: integral component of membrane (GO:0016021);;	--	--	--	--	Interferon-induced 6-16 family	Interferon alpha-inducible protein 6 OS=Homo sapiens OX=9606 GN=IFI6 PE=1 SV=2	T	Signal transduction mechanisms	interferon alpha-inducible protein 6 isoform a precursor [Homo sapiens]
ENSG00000125384	PTGER2	275	205	256	643	740	933	3.00601	2.36584	3.30909	7.26364	7.70377	10.0647	8.24e-22	21.0841	1.94918	21.0841	up	--	--	Biological Process: response to acid chemical (GO:0001101);; Biological Process: skeletal system development (GO:0001501);; Biological Process: regulation of protein phosphorylation (GO:0001932);; Biological Process: positive regulation of protein phosphorylation (GO:0001934);; Biological Process: response to molecule of bacterial origin (GO:0002237);; Molecular Function: molecular_function (GO:0…	K04259|2.5e-196|hsa:5732|K04259 prostaglandin E receptor 2 | (RefSeq) PTGER2, EP2; prostaglandin E receptor 2	cAMP signaling pathway (ko04024);; Neuroactive ligand-receptor interaction (ko04080);; Inflammatory mediator regulation of TRP channels (ko04750);; Renin secretion (ko04924);; Human cytomegalovirus infection (ko05163);; Pathways in cancer (ko05200)	[R]	General function prediction only	7 transmembrane receptor (rhodopsin family)	Prostaglandin E2 receptor EP2 subtype OS=Homo sapiens OX=9606 GN=PTGER2 PE=2 SV=2	T	Signal transduction mechanisms	prostaglandin E2 receptor EP2 subtype [Homo sapiens]
ENSG00000034677	RNF19A	3227	2140	2164	6327	5922	5836	16.8528	12.7939	13.1482	37.399	32.8646	33.0736	8.91e-22	21.0501	1.57686	21.0501	up	--	--	Molecular Function: ubiquitin-protein transferase activity (GO:0004842);;	K11972|0.0e+00|hsa:25897|K11972 E3 ubiquitin-protein ligase RNF19A [EC:2.3.2.31] | (RefSeq) RNF19A, RNF19; ring finger protein 19A, RBR E3 ubiquitin protein ligase	--	[O]	Posttranslational modification, protein turnover, chaperones	IBR domain, a half RING-finger domain	E3 ubiquitin-protein ligase RNF19A OS=Homo sapiens OX=9606 GN=RNF19A PE=1 SV=3	O	Posttranslational modification, protein turnover, chaperones	E3 ubiquitin-protein ligase RNF19A [Homo sapiens]
ENSG00000196247	ZNF107	122	165	106	556	682	553	0.587053	0.769588	0.582065	2.50376	2.93061	2.47185	9.77e-22	21.0101	2.47613	21.0101	up	--	--	Biological Process: negative regulation of transcription by RNA polymerase II (GO:0000122);; Molecular Function: transcription regulatory region sequence-specific DNA binding (GO:0000976);; Molecular Function: RNA polymerase II transcription regulatory region sequence-specific DNA binding (GO:0000977);; Molecular Function: RNA polymerase II cis-regulatory region sequence-specific DNA binding (GO:…	K09228|2.9e-56|hsa:51427|K09228 KRAB domain-containing zinc finger protein | (RefSeq) ZNF107, Y8, ZFD25, ZNF588, smap-7; zinc finger protein 107	Herpes simplex virus 1 infection (ko05168)	[R]	General function prediction only	Zinc-finger double domain	Zinc finger protein 107 OS=Homo sapiens OX=9606 GN=ZNF107 PE=1 SV=1	K	Transcription	zinc finger protein 107 isoform X4 [Pan troglodytes]
ENSG00000163659	TIPARP	1150	1171	981	2159	2852	2859	6.1402	7.19047	6.19362	13.0531	16.5495	16.7734	9.86e-22	21.0061	1.5434	21.0061	up	--	--	Molecular Function: NAD+ ADP-ribosyltransferase activity (GO:0003950);; Molecular Function: metal ion binding (GO:0046872);;	K15259|0.0e+00|hsa:25976|K15259 poly [ADP-ribose] polymerase 7/11/12/13 [EC:2.4.2.30] | (RefSeq) TIPARP, ARTD14, PARP7, pART14; TCDD inducible poly(ADP-ribose) polymerase	--	--	--	Poly(ADP-ribose) polymerase catalytic domain	Protein mono-ADP-ribosyltransferase TIPARP OS=Homo sapiens OX=9606 GN=TIPARP PE=1 SV=1	K	Transcription	protein mono-ADP-ribosyltransferase TIPARP [Homo sapiens]
ENSG00000253831	ETV3L	9	6	14	139	141	146	0.090446	0.073011	0.176877	1.74721	1.68018	1.77473	1.08e-21	20.9666	4.17128	20.9666	up	--	--	Biological Process: negative regulation of transcription by RNA polymerase II (GO:0000122);; Molecular Function: DNA-binding transcription factor activity (GO:0003700);; Molecular Function: transcription corepressor activity (GO:0003714);; Cellular Component: nucleoplasm (GO:0005654);; Cellular Component: cytosol (GO:0005829);; Molecular Function: sequence-specific DNA binding (GO:0043565);;	K09433|2.8e-59|rno:295297|K09433 ETS translocation variant 3 | (RefSeq) Etv3, Spap1; ets variant 3	--	[K]	Transcription	Ets-domain	ETS translocation variant 3-like protein OS=Homo sapiens OX=9606 GN=ETV3L PE=1 SV=1	K	Transcription	ETS translocation variant 3-like protein [Homo sapiens]
ENSG00000104368	PLAT	3	2	6	171	326	141	0.018778	0.011689	0.048523	1.56478	2.85105	1.2492	1.19e-21	20.9245	6.14864	20.9245	up	[O]	Posttranslational modification, protein turnover, chaperones	Molecular Function: serine-type endopeptidase activity (GO:0004252);; Cellular Component: extracellular region (GO:0005576);; Biological Process: smooth muscle cell migration (GO:0014909);; Biological Process: plasminogen activation (GO:0031639);;	K01343|0.0e+00|hsa:5327|K01343 tissue plasminogen activator [EC:3.4.21.68] | (RefSeq) PLAT, T-PA, TPA; plasminogen activator, tissue type	Apelin signaling pathway (ko04371);; Complement and coagulation cascades (ko04610);; Transcriptional misregulation in cancer (ko05202);; Prostate cancer (ko05215);; Fluid shear stress and atherosclerosis (ko05418)	--	--	Trypsin	Tissue-type plasminogen activator OS=Homo sapiens OX=9606 GN=PLAT PE=1 SV=1	O	Posttranslational modification, protein turnover, chaperones	tissue-type plasminogen activator isoform 1 preproprotein [Homo sapiens]
ENSG00000091136	LAMB1	17	28	32	201	347	301	0.064505	0.118354	0.141079	0.865212	1.49504	1.26927	1.37e-21	20.8633	3.73465	20.8633	up	--	--	Biological Process: reproduction (GO:0000003);; Biological Process: cell morphogenesis (GO:0000902);; Biological Process: cell morphogenesis involved in differentiation (GO:0000904);; Biological Process: formation of primary germ layer (GO:0001704);; Biological Process: endoderm formation (GO:0001706);; Biological Process: system process (GO:0003008);; Molecular Function: molecular_function (GO:0…	K05636|0.0e+00|hsa:3912|K05636 laminin, beta 1 | (RefSeq) LAMB1, CLM, LIS5; laminin subunit beta 1	PI3K-Akt signaling pathway (ko04151);; Focal adhesion (ko04510);; ECM-receptor interaction (ko04512);; Toxoplasmosis (ko05145);; Amoebiasis (ko05146);; Human papillomavirus infection (ko05165);; Pathways in cancer (ko05200);; Small cell lung cancer (ko05222)	[W]	Extracellular structures	Laminin EGF domain	Laminin subunit beta-1 OS=Homo sapiens OX=9606 GN=LAMB1 PE=1 SV=2	W	Extracellular structures	laminin subunit beta-1 isoform X1 [Homo sapiens]
ENSG00000167601	AXL	4	7	8	121	221	147	0.015271	0.037151	0.041209	0.630506	1.10314	0.830171	2.19e-21	20.6596	4.96618	20.6596	up	[T]	Signal transduction mechanisms	Molecular Function: transmembrane receptor protein tyrosine kinase activity (GO:0004714);; Molecular Function: ATP binding (GO:0005524);; Cellular Component: integral component of membrane (GO:0016021);;	K05115|0.0e+00|hsa:558|K05115 AXL receptor tyrosine kinase [EC:2.7.10.1] | (RefSeq) AXL, ARK, JTK11, Tyro7, UFO; AXL receptor tyrosine kinase	EGFR tyrosine kinase inhibitor resistance (ko01521)	--	--	Protein tyrosine and serine/threonine kinase	Tyrosine-protein kinase receptor UFO OS=Homo sapiens OX=9606 GN=AXL PE=1 SV=4	T	Signal transduction mechanisms	tyrosine-protein kinase receptor UFO isoform 1 precursor [Homo sapiens]
ENSG00000106346	USP42	263	194	229	583	633	808	1.11858	0.945832	1.15281	2.80618	2.90766	3.79949	2.8e-21	20.5528	1.85864	20.5528	up	[O]	Posttranslational modification, protein turnover, chaperones	Biological Process: ubiquitin-dependent protein catabolic process (GO:0006511);; Biological Process: protein deubiquitination (GO:0016579);; Molecular Function: thiol-dependent ubiquitinyl hydrolase activity (GO:0036459);;	K11855|0.0e+00|hsa:84132|K11855 ubiquitin carboxyl-terminal hydrolase 36/42 [EC:3.4.19.12] | (RefSeq) USP42; ubiquitin specific peptidase 42	--	[O]	Posttranslational modification, protein turnover, chaperones	Ubiquitin carboxyl-terminal hydrolase	Ubiquitin carboxyl-terminal hydrolase 42 OS=Homo sapiens OX=9606 GN=USP42 PE=1 SV=3	O	Posttranslational modification, protein turnover, chaperones	ubiquitin carboxyl-terminal hydrolase 42 isoform 2 [Homo sapiens]
ENSG00000136986	DERL1	3273	3131	2705	4878	5259	5210	21.6497	23.6992	21.0378	36.5215	37.4439	37.9308	2.81e-21	20.5513	1.04908	20.5513	up	--	--	Cellular Component: early endosome (GO:0005769);; Cellular Component: late endosome (GO:0005770);; Cellular Component: endoplasmic reticulum (GO:0005783);; Cellular Component: endoplasmic reticulum membrane (GO:0005789);; Cellular Component: integral component of membrane (GO:0016021);; Biological Process: cellular response to unfolded protein (GO:0034620);; Biological Process: proteasome-mediate…	K11519|1.2e-146|ggo:101146086|K11519 Derlin-1 | (RefSeq) DERL1; derlin-1	Protein processing in endoplasmic reticulum (ko04141);; Amyotrophic lateral sclerosis (ko05014)	[S]	Function unknown	Der1-like family	Derlin-1 OS=Homo sapiens OX=9606 GN=DERL1 PE=1 SV=1	U	Intracellular trafficking, secretion, and vesicular transport	derlin-1 isoform a [Homo sapiens]
ENSG00000144802	NFKBIZ	249	286	266	770	1219	963	1.50736	1.83827	1.75637	4.91268	7.46304	5.94269	3.06e-21	20.5143	2.1658	20.5143	up	--	--	Cellular Component: nuclear speck (GO:0016607);; Cellular Component: cytoplasmic ribonucleoprotein granule (GO:0036464);;	K14242|0.0e+00|hsa:64332|K14242 NF-kappa-B inhibitor zeta | (RefSeq) NFKBIZ, IKBZ, INAP, MAIL; NFKB inhibitor zeta	Transcriptional misregulation in cancer (ko05202)	[R]	General function prediction only	Ankyrin repeats (3 copies)	NF-kappa-B inhibitor zeta OS=Homo sapiens OX=9606 GN=NFKBIZ PE=1 SV=1	K	Transcription	NF-kappa-B inhibitor zeta isoform a [Homo sapiens]
ENSG00000111224	PARP11	508	549	423	1097	1200	1245	2.7074	3.34654	2.61318	6.48598	6.83481	7.1429	3.33e-21	20.4776	1.55158	20.4776	up	--	--	Molecular Function: NAD+ ADP-ribosyltransferase activity (GO:0003950);;	K15259|5.1e-204|hsa:57097|K15259 poly [ADP-ribose] polymerase 7/11/12/13 [EC:2.4.2.30] | (RefSeq) PARP11, ARTD11, C12orf6, MIB006; poly(ADP-ribose) polymerase family member 11	--	--	--	Poly(ADP-ribose) polymerase catalytic domain	Protein mono-ADP-ribosyltransferase PARP11 OS=Homo sapiens OX=9606 GN=PARP11 PE=1 SV=2	H	Coenzyme transport and metabolism	protein mono-ADP-ribosyltransferase PARP11 isoform a [Homo sapiens]
ENSG00000166592	RRAD	72	36	37	356	306	526	0.996562	0.562336	0.609543	5.65106	4.69245	8.11704	3.34e-21	20.4763	3.34907	20.4763	up	--	--	Molecular Function: GTPase activity (GO:0003924);; Molecular Function: GTP binding (GO:0005525);; Biological Process: signal transduction (GO:0007165);; Cellular Component: membrane (GO:0016020);; Biological Process: negative regulation of high voltage-gated calcium channel activity (GO:1901842);;	K07845|3.1e-163|hsa:6236|K07845 Ras-related associated with diabetes | (RefSeq) RRAD, RAD, RAD1, REM3; RRAD, Ras related glycolysis inhibitor and calcium channel regulator	--	[R]	General function prediction only	Ras family	GTP-binding protein RAD OS=Homo sapiens OX=9606 GN=RRAD PE=1 SV=2	S	Function unknown	GTP-binding protein RAD [Homo sapiens]
ENSG00000112941	TENT4A	759	723	709	1592	1904	2461	3.05251	3.34168	3.37001	7.33247	8.30127	11.2532	4.93e-21	20.3072	1.73178	20.3072	up	--	--	Molecular Function: polynucleotide adenylyltransferase activity (GO:0004652);; Cellular Component: nucleoplasm (GO:0005654);; Cellular Component: Golgi apparatus (GO:0005794);; Cellular Component: nuclear membrane (GO:0031965);; Biological Process: RNA polyadenylation (GO:0043631);;	K03514|0.0e+00|hsa:11044|K03514 non-canonical poly(A) RNA polymerase PAPD5/7 [EC:2.7.7.19] | (RefSeq) TENT4A, LAK-1, LAK1, PAPD7, POLK, POLS, TRF4, TRF4-1, TRF41, TUTASE5; terminal nucleotidyltransferase 4A	RNA degradation (ko03018)	[L]	Replication, recombination and repair	Nucleotidyltransferase domain	Terminal nucleotidyltransferase 4A OS=Homo sapiens OX=9606 GN=TENT4A PE=1 SV=3	L	Replication, recombination and repair	terminal nucleotidyltransferase 4A isoform 1 [Homo sapiens]
ENSG00000108106	UBE2S	499	572	624	1475	2095	2200	4.41697	5.77665	6.44742	14.4129	20.0279	21.1385	5e-21	20.301	2.04653	20.301	up	--	--	Molecular Function: ATP binding (GO:0005524);; Molecular Function: transferase activity (GO:0016740);;	K10583|1.4e-117|hsa:27338|K10583 ubiquitin-conjugating enzyme E2 S [EC:2.3.2.23] | (RefSeq) UBE2S, E2-EPF, E2EPF, EPF5; ubiquitin conjugating enzyme E2 S	Ubiquitin mediated proteolysis (ko04120)	[O]	Posttranslational modification, protein turnover, chaperones	Ubiquitin-conjugating enzyme	Ubiquitin-conjugating enzyme E2 S OS=Homo sapiens OX=9606 GN=UBE2S PE=1 SV=2	O	Posttranslational modification, protein turnover, chaperones	ubiquitin-conjugating enzyme E2 S [Homo sapiens]
ENSG00000205730	ITPRIPL2	1056	835	988	2685	2284	3542	3.20042	2.90619	3.53962	9.20406	7.46223	11.7867	5.04e-21	20.2976	1.86052	20.2976	up	--	--	Cellular Component: cellular_component (GO:0005575);; Cellular Component: membrane (GO:0016020);;	K19915|4.1e-30|ccae:111936264|K19915 synaptotagmin-17 | (RefSeq) synaptotagmin-17	--	--	--	Mab-21 protein	Inositol 1,4,5-trisphosphate receptor-interacting protein-like 2 OS=Homo sapiens OX=9606 GN=ITPRIPL2 PE=1 SV=1	U	Intracellular trafficking, secretion, and vesicular transport	inositol 1,4,5-trisphosphate receptor-interacting protein-like 2 precursor [Homo sapiens]
NewGene_4606	NewGene_4606	39	20	11	393	305	265	0.629628	0.367913	0.208163	7.21091	5.33397	4.72089	5.2e-21	20.284	4.1153	20.284	up	--	--	Molecular Function: DNA binding (GO:0003677);;	K00940|7.66e-77|eai:106826468|K00940 nucleoside-diphosphate kinase [EC:2.7.4.6] | (RefSeq) nucleoside diphosphate kinase A 1	Purine metabolism (ko00230);; Pyrimidine metabolism (ko00240);; Drug metabolism - other enzymes (ko00983)	--	--	Tc5 transposase DNA-binding domain	--	--	--	tigger transposable element-derived protein 1-like [Rhinopithecus roxellana]
ENSG00000125430	HS3ST3B1	56	21	80	547	984	1325	0.270791	0.101798	0.405257	2.93011	5.09565	6.54959	6.48e-21	20.1884	4.47112	20.1884	up	[R]	General function prediction only	Molecular Function: sulfotransferase activity (GO:0008146);;	K07809|9.1e-221|hsa:9953|K07809 [heparan sulfate]-glucosamine 3-sulfotransferase 3 [EC:2.8.2.30] | (RefSeq) HS3ST3B1, 3-OST-3B, 3OST3B1, h3-OST-3B; heparan sulfate-glucosamine 3-sulfotransferase 3B1	Glycosaminoglycan biosynthesis - heparan sulfate / heparin (ko00534)	[O]	Posttranslational modification, protein turnover, chaperones	Sulfotransferase domain	Heparan sulfate glucosamine 3-O-sulfotransferase 3B1 OS=Homo sapiens OX=9606 GN=HS3ST3B1 PE=1 SV=1	O	Posttranslational modification, protein turnover, chaperones	heparan sulfate glucosamine 3-O-sulfotransferase 3B1 [Homo sapiens]
ENSG00000184588	PDE4B	69	43	82	411	1347	1058	0.375164	0.236936	0.589836	2.56907	8.18755	6.41244	6.78e-21	20.1688	4.14234	20.1688	up	--	--	Molecular Function: 3',5'-cyclic-AMP phosphodiesterase activity (GO:0004115);; Biological Process: cAMP catabolic process (GO:0006198);; Biological Process: signal transduction (GO:0007165);; Molecular Function: metal ion binding (GO:0046872);;	K13293|0.0e+00|pps:100976153|K13293 cAMP-specific phosphodiesterase 4 [EC:3.1.4.53] | (RefSeq) PDE4B; phosphodiesterase 4B	Purine metabolism (ko00230);; cAMP signaling pathway (ko04024);; Parathyroid hormone synthesis, secretion and action (ko04928);; Morphine addiction (ko05032)	[T]	Signal transduction mechanisms	3'5'-cyclic nucleotide phosphodiesterase	cAMP-specific 3',5'-cyclic phosphodiesterase 4B OS=Homo sapiens OX=9606 GN=PDE4B PE=1 SV=1	T	Signal transduction mechanisms	phosphodiesterase 4B, cAMP-specific (phosphodiesterase E4 dunce homolog, Drosophila) variant, partial [Homo sapiens]
NewGene_4610	NewGene_4610	437	272	275	3569	2032	1619	6.8148	4.56662	4.97708	61.6066	33.6345	26.9215	7.57e-21	20.1209	3.20488	20.1209	up	--	--	Cellular Component: cytoplasm (GO:0005737);; Molecular Function: superoxide-generating NADPH oxidase activity (GO:0016175);; Molecular Function: phosphatidylinositol binding (GO:0035091);;	K08011|7.38e-177|pps:100976968|K08011 neutrophil cytosolic factor 1 | (RefSeq) NCF1; neutrophil cytosolic factor 1	Chemokine signaling pathway (ko04062);; Phagosome (ko04145);; Osteoclast differentiation (ko04380);; Fc gamma R-mediated phagocytosis (ko04666);; Leukocyte transendothelial migration (ko04670);; Prion disease (ko05020);; Leishmaniasis (ko05140);; Fluid shear stress and atherosclerosis (ko05418)	[C]	Energy production and conversion	SH3 domain	Putative neutrophil cytosol factor 1C OS=Homo sapiens OX=9606 GN=NCF1C PE=5 SV=1	C	Energy production and conversion	PUTATIVE PSEUDOGENE: RecName: Full=Putative neutrophil cytosol factor 1C; Short=NCF-1C; AltName: Full=Putative SH3 and PX domain-containing protein 1C [Homo sapiens]
ENSG00000137055	PLAA	1280	1144	1084	1775	1846	1942	6.90758	6.90067	6.84452	10.4887	10.3991	11.3385	7.61e-21	20.1186	0.962864	20.1186	up	--	--	Molecular Function: ubiquitin binding (GO:0043130);; Biological Process: proteasome-mediated ubiquitin-dependent protein catabolic process (GO:0043161);;	K14018|0.0e+00|hsa:9373|K14018 phospholipase A-2-activating protein | (RefSeq) PLAA, DOA1, NDMSBA, PLA2P, PLAP; phospholipase A2 activating protein	Protein processing in endoplasmic reticulum (ko04141)	[I]	Lipid transport and metabolism	PUL domain	Phospholipase A-2-activating protein OS=Homo sapiens OX=9606 GN=PLAA PE=1 SV=2	I	Lipid transport and metabolism	unnamed protein product [Homo sapiens]
ENSG00000172613	RAD9A	263	240	255	618	728	931	2.80135	3.00398	3.28478	7.34202	8.22542	10.6736	8.31e-21	20.0804	1.87674	20.0804	up	--	--	Biological Process: DNA damage checkpoint (GO:0000077);; Cellular Component: nucleoplasm (GO:0005654);; Cellular Component: checkpoint clamp complex (GO:0030896);;	K10994|5.7e-223|hsa:5883|K10994 cell cycle checkpoint control protein RAD9A [EC:3.1.11.2] | (RefSeq) RAD9A, RAD9; RAD9 checkpoint clamp component A	Cellular senescence (ko04218)	[DL]	Cell cycle control, cell division, chromosome partitioning;; Replication, recombination and repair	Rad9	Cell cycle checkpoint control protein RAD9A OS=Homo sapiens OX=9606 GN=RAD9A PE=1 SV=1	L	Replication, recombination and repair	cell cycle checkpoint control protein RAD9A isoform 1 [Homo sapiens]
ENSG00000114251	WNT5A	4	11	4	131	199	155	0.014084	0.044323	0.014024	0.525607	0.759205	0.669882	8.42e-21	20.0747	4.95402	20.0747	up	--	--	Biological Process: establishment of planar polarity (GO:0001736);; Biological Process: somitogenesis (GO:0001756);; Biological Process: heart looping (GO:0001947);; Biological Process: positive regulation of mesenchymal cell proliferation (GO:0002053);; Biological Process: primary heart field specification (GO:0003138);; Biological Process: secondary heart field specification (GO:0003139);; Biol…	K00444|1.4e-226|hsa:7474|K00444 wingless-type MMTV integration site family, member 5 | (RefSeq) WNT5A, hWNT5A; Wnt family member 5A	mTOR signaling pathway (ko04150);; Wnt signaling pathway (ko04310);; Axon guidance (ko04360);; Hippo signaling pathway (ko04390);; Signaling pathways regulating pluripotency of stem cells (ko04550);; Melanogenesis (ko04916);; Cushing syndrome (ko04934);; Alzheimer disease (ko05010);; Human papillomavirus infection (ko05165);; Pathways in cancer (ko05200);; Proteoglycans in cancer (ko05205);; Basa…	[T]	Signal transduction mechanisms	wnt family	Protein Wnt-5a OS=Homo sapiens OX=9606 GN=WNT5A PE=1 SV=2	T	Signal transduction mechanisms	protein Wnt-5a isoform 1 precursor [Homo sapiens]
ENSG00000167207	NOD2	217	232	282	834	829	1195	1.20599	1.5279	1.33245	5.3447	4.93719	7.41559	8.55e-21	20.068	2.24971	20.068	up	--	--	Molecular Function: ATP binding (GO:0005524);; Biological Process: regulation of apoptotic process (GO:0042981);;	K10165|0.0e+00|hsa:64127|K10165 nucleotide-binding oligomerization domain-containing protein 2 | (RefSeq) NOD2, ACUG, BLAU, BLAUS, CARD15, CD, CLR16.3, IBD1, NLRC2, NOD2B, PSORAS1, YAOS; nucleotide binding oligomerization domain containing 2	NOD-like receptor signaling pathway (ko04621);; TNF signaling pathway (ko04668);; Tuberculosis (ko05152);; Inflammatory bowel disease (ko05321)	[S]	Function unknown	NACHT domain	Nucleotide-binding oligomerization domain-containing protein 2 OS=Homo sapiens OX=9606 GN=NOD2 PE=1 SV=1	S	Function unknown	nucleotide-binding oligomerization domain-containing protein 2 isoform 2 [Homo sapiens]
ENSG00000145901	TNIP1	6421	3923	5364	12746	19311	19968	50.827	36.454	51.3212	115.778	169.886	178.005	1.33e-20	19.8761	2.02781	19.8761	up	--	--	Biological Process: MyD88-dependent toll-like receptor signaling pathway (GO:0002755);; Cellular Component: nucleoplasm (GO:0005654);; Cellular Component: cytosol (GO:0005829);; Biological Process: negative regulation of I-kappaB kinase/NF-kappaB signaling (GO:0043124);; Biological Process: regulation of inflammatory response (GO:0050727);; Biological Process: negative regulation of ERK1 and ERK2…	K23829|2.0e-291|hsa:10318|K23829 TNFAIP3-interacting protein 1 | (RefSeq) TNIP1, ABIN-1, NAF1, VAN, nip40-1; TNFAIP3 interacting protein 1	Shigellosis (ko05131)	--	--	--	TNFAIP3-interacting protein 1 OS=Homo sapiens OX=9606 GN=TNIP1 PE=1 SV=2	K	Transcription	TNFAIP3-interacting protein 1 isoform 1 [Homo sapiens]
ENSG00000100084	HIRA	1492	1386	1456	2423	3047	3188	8.08167	8.62611	9.3304	14.8541	17.8041	18.9663	1.41e-20	19.8508	1.28887	19.8508	up	--	--	Cellular Component: nucleus (GO:0005634);; Biological Process: chromatin organization (GO:0006325);; Biological Process: transcription, DNA-templated (GO:0006351);; Biological Process: regulation of transcription, DNA-templated (GO:0006355);;	K11293|0.0e+00|hsa:7290|K11293 protein HIRA/HIR1 | (RefSeq) HIRA, DGCR1, TUP1, TUPLE1; histone cell cycle regulator	--	[DK]	Cell cycle control, cell division, chromosome partitioning;; Transcription	TUP1-like enhancer of split	Protein HIRA OS=Homo sapiens OX=9606 GN=HIRA PE=1 SV=2	B	Chromatin structure and dynamics	protein HIRA [Homo sapiens]
ENSG00000056972	TRAF3IP2	646	507	563	1045	1037	1164	4.05371	2.50999	3.55943	5.52538	6.2476	6.53519	1.53e-20	19.8153	1.21957	19.8153	up	--	--	Biological Process: positive regulation of defense response to virus by host (GO:0002230);; Biological Process: regulation of immune system process (GO:0002682);; Biological Process: regulation of immune effector process (GO:0002697);; Biological Process: regulation of response to biotic stimulus (GO:0002831);; Biological Process: cell communication (GO:0007154);; Biological Process: signal trans…	K21124|0.0e+00|hsa:10758|K21124 adaptor protein CIKS | (RefSeq) TRAF3IP2, ACT1, C6orf2, C6orf4, C6orf5, C6orf6, CANDF8, CIKS, PSORS13; TRAF3 interacting protein 2	Cellular senescence (ko04218);; IL-17 signaling pathway (ko04657)	--	--	SEFIR domain	E3 ubiquitin ligase TRAF3IP2 OS=Homo sapiens OX=9606 GN=TRAF3IP2 PE=1 SV=3	T	Signal transduction mechanisms	adapter protein CIKS isoform 1 [Homo sapiens]
ENSG00000030110	BAK1	3053	2319	2855	5801	5563	7377	31.3462	27.1699	34.666	67.3645	61.3203	82.9956	1.59e-20	19.7986	1.48545	19.7986	up	--	--	Biological Process: positive regulation of apoptotic process (GO:0043065);;	K14021|1.3e-58|hsa:578|K14021 Bcl-2 homologous antagonist/killer | (RefSeq) BAK1, BAK, BAK-LIKE, BCL2L7, CDN1; BCL2 antagonist/killer 1	Platinum drug resistance (ko01524);; Protein processing in endoplasmic reticulum (ko04141);; Apoptosis (ko04210);; Apoptosis - multiple species (ko04215);; Pathogenic Escherichia coli infection (ko05130);; Salmonella infection (ko05132);; Hepatitis C (ko05160);; Measles (ko05162);; Human cytomegalovirus infection (ko05163);; Influenza A (ko05164);; Human papillomavirus infection (ko05165);; Kapos…	[T]	Signal transduction mechanisms	--	Bcl-2 homologous antagonist/killer OS=Homo sapiens OX=9606 GN=BAK1 PE=1 SV=1	T	Signal transduction mechanisms	BAK1 protein [Homo sapiens]
ENSG00000170525	PFKFB3	4671	4562	6818	21442	53441	58824	23.7119	27.4098	43.5768	121.252	286.515	325.498	1.81e-20	19.7423	3.3279	19.7423	up	[E]	Amino acid transport and metabolism	Molecular Function: 6-phosphofructo-2-kinase activity (GO:0003873);; Molecular Function: ATP binding (GO:0005524);; Cellular Component: nucleoplasm (GO:0005654);; Biological Process: fructose metabolic process (GO:0006000);; Biological Process: fructose 2,6-bisphosphate metabolic process (GO:0006003);;	K01103|1.9e-298|pon:100172898|K01103 6-phosphofructo-2-kinase / fructose-2,6-biphosphatase 3 [EC:2.7.1.105 3.1.3.46] | (RefSeq) PFKFB3; 6-phosphofructo-2-kinase/fructose-2, 6-bisphosphatase 3 isoform 1	Fructose and mannose metabolism (ko00051);; HIF-1 signaling pathway (ko04066);; AMPK signaling pathway (ko04152)	[G]	Carbohydrate transport and metabolism	6-phosphofructo-2-kinase	6-phosphofructo-2-kinase/fructose-2,6-bisphosphatase 3 OS=Homo sapiens OX=9606 GN=PFKFB3 PE=1 SV=1	G	Carbohydrate transport and metabolism	6-phosphofructo-2-kinase/fructose-2,6-bisphosphatase 3 isoform 4 [Homo sapiens]
ENSG00000127314	RAP1B	10906	8291	7545	15607	18682	18097	101.461	84.448	75.3915	177.648	191.192	188.555	1.99e-20	19.7011	1.27424	19.7011	up	[R]	General function prediction only	Molecular Function: GTPase activity (GO:0003924);; Molecular Function: GTP binding (GO:0005525);; Biological Process: cell population proliferation (GO:0008283);; Biological Process: response to carbohydrate (GO:0009743);; Cellular Component: membrane (GO:0016020);; Biological Process: Rap protein signal transduction (GO:0032486);; Biological Process: cellular response to drug (GO:0035690);; Biol…	K07836|1.1e-99|aam:106488632|K07836 Ras-related protein Rap-1B | (RefSeq) RAP1B; RAP1B, member of RAS oncogene family	MAPK signaling pathway (ko04010);; Focal adhesion (ko04510)	[R]	General function prediction only	Ras family	Ras-related protein Rap-1b OS=Homo sapiens OX=9606 GN=RAP1B PE=1 SV=1	S	Function unknown	hypothetical protein [Pongo abelii]
ENSG00000169155	ZBTB43	1190	949	824	1962	1967	2239	4.38196	4.0526	3.63664	8.28444	7.98941	9.14976	2.12e-20	19.6737	1.36151	19.6737	up	--	--	Molecular Function: DNA-binding transcription factor activity, RNA polymerase II-specific (GO:0000981);; Molecular Function: molecular_function (GO:0003674);; Molecular Function: nucleic acid binding (GO:0003676);; Molecular Function: DNA-binding transcription factor activity (GO:0003700);; Molecular Function: protein binding (GO:0005515);; Biological Process: regulation of transcription, DNA-tem…	K10514|1.5e-246|ggo:101133322|K10514 zinc finger and BTB domain-containing protein 43 | (RefSeq) ZBTB43; zinc finger and BTB domain-containing protein 43	--	[R]	General function prediction only	BTB/POZ domain	Zinc finger and BTB domain-containing protein 43 OS=Homo sapiens OX=9606 GN=ZBTB43 PE=1 SV=1	K	Transcription	zinc finger and BTB domain-containing protein 43 [Homo sapiens]
ENSG00000221926	TRIM16	628	525	623	1131	1147	1150	5.73593	6.47444	5.73116	11.5427	13.4287	13.7766	3.05e-20	19.5157	1.24607	19.5157	up	--	--	Molecular Function: zinc ion binding (GO:0008270);;	K12006|0.0e+00|hsa:10626|K12006 tripartite motif-containing protein 16 | (RefSeq) TRIM16, EBBP; tripartite motif containing 16	--	--	--	SPRY-associated domain	Tripartite motif-containing protein 16 OS=Homo sapiens OX=9606 GN=TRIM16 PE=1 SV=3	B	Chromatin structure and dynamics	tripartite motif-containing protein 16 isoform a [Homo sapiens]
ENSG00000100220	RTCB	3059	2725	2852	5163	7360	7574	33.1381	33.9232	36.5529	63.289	86.0033	90.1041	3.65e-20	19.4377	1.50872	19.4377	up	[J]	Translation, ribosomal structure and biogenesis	Molecular Function: GTP binding (GO:0005525);; Biological Process: RNA processing (GO:0006396);; Molecular Function: RNA ligase activity (GO:0008452);; Molecular Function: metal ion binding (GO:0046872);;	K14415|2.9e-296|aju:106971932|K14415 tRNA-splicing ligase RtcB (3'-phosphate/5'-hydroxy nucleic acid ligase) [EC:6.5.1.8] | (RefSeq) RTCB; tRNA-splicing ligase RtcB homolog	--	[S]	Function unknown	tRNA-splicing ligase RtcB	RNA-splicing ligase RtcB homolog OS=Homo sapiens OX=9606 GN=RTCB PE=1 SV=1	J	Translation, ribosomal structure and biogenesis	RNA-splicing ligase RtcB homolog [Homo sapiens]
ENSG00000180957	PITPNB	1954	1596	1439	2772	2944	3203	14.665	13.8137	12.6169	23.6635	23.8689	26.7726	4.19e-20	19.3778	1.13971	19.3778	up	--	--	Molecular Function: phospholipid transporter activity (GO:0005548);;	K24069|2.1e-59|pvt:110078331|K24069 membrane-associated phosphatidylinositol transfer protein | (RefSeq) PITPNM1; membrane-associated phosphatidylinositol transfer protein 1 isoform X1	--	[IT]	Lipid transport and metabolism;; Signal transduction mechanisms	Phosphatidylinositol transfer protein	Phosphatidylinositol transfer protein beta isoform OS=Homo sapiens OX=9606 GN=PITPNB PE=1 SV=2	C	Energy production and conversion	phosphatidylinositol transfer protein beta isoform [Macaca mulatta]
ENSG00000159399	HK2	10470	9702	7996	17646	22445	18663	40.1724	42.5996	36.1684	75.9685	92.1007	78.1837	4.38e-20	19.3585	1.3584	19.3585	up	[G]	Carbohydrate transport and metabolism	Biological Process: cellular glucose homeostasis (GO:0001678);; Molecular Function: hexokinase activity (GO:0004396);; Molecular Function: ATP binding (GO:0005524);; Molecular Function: glucose binding (GO:0005536);; Biological Process: glycolytic process (GO:0006096);;	K00844|0.0e+00|hsa:3099|K00844 hexokinase [EC:2.7.1.1] | (RefSeq) HK2, HKII, HXK2; hexokinase 2	Glycolysis / Gluconeogenesis (ko00010);; Fructose and mannose metabolism (ko00051);; Galactose metabolism (ko00052);; Starch and sucrose metabolism (ko00500);; Amino sugar and nucleotide sugar metabolism (ko00520);; Neomycin, kanamycin and gentamicin biosynthesis (ko00524);; Carbon metabolism (ko01200);; HIF-1 signaling pathway (ko04066);; Insulin signaling pathway (ko04910);; Type II diabetes me…	[G]	Carbohydrate transport and metabolism	Hexokinase	Hexokinase-2 OS=Homo sapiens OX=9606 GN=HK2 PE=1 SV=2	G	Carbohydrate transport and metabolism	hexokinase-2 isoform 1 [Homo sapiens]
ENSG00000076685	NT5C2	3597	3329	2835	5564	7292	7223	24.6802	26.1267	22.8126	43.4981	52.7125	54.0862	5.81e-20	19.2358	1.33501	19.2358	up	[D]	Cell cycle control, cell division, chromosome partitioning	Molecular Function: 5'-nucleotidase activity (GO:0008253);; Biological Process: IMP metabolic process (GO:0046040);; Biological Process: adenosine metabolic process (GO:0046085);; Molecular Function: metal ion binding (GO:0046872);;	K01081|0.0e+00|csab:103216452|K01081 5'-nucleotidase [EC:3.1.3.5] | (RefSeq) NT5C2; 5'-nucleotidase, cytosolic II	Purine metabolism (ko00230);; Pyrimidine metabolism (ko00240);; Nicotinate and nicotinamide metabolism (ko00760)	[F]	Nucleotide transport and metabolism	5' nucleotidase family	Cytosolic purine 5'-nucleotidase OS=Homo sapiens OX=9606 GN=NT5C2 PE=1 SV=1	F	Nucleotide transport and metabolism	cytosolic purine 5'-nucleotidase isoform X2 [Callithrix jacchus]
ENSG00000115919	KYNU	5838	3658	3961	10426	14419	11516	29.7587	20.6233	17.5137	62.7543	79.6378	74.1302	7.99e-20	19.0975	1.74334	19.0975	up	[E]	Amino acid transport and metabolism	Cellular Component: cytoplasm (GO:0005737);; Biological Process: tryptophan catabolic process (GO:0006569);; Biological Process: quinolinate biosynthetic process (GO:0019805);; Molecular Function: pyridoxal phosphate binding (GO:0030170);; Molecular Function: kynureninase activity (GO:0030429);; Biological Process: 'de novo' NAD biosynthetic process from tryptophan (GO:0034354);; Biological Proce…	K01556|1.0e-274|hsa:8942|K01556 kynureninase [EC:3.7.1.3] | (RefSeq) KYNU, KYNUU, VCRL2; kynureninase	Tryptophan metabolism (ko00380)	[E]	Amino acid transport and metabolism	Aminotransferase class-V	Kynureninase OS=Homo sapiens OX=9606 GN=KYNU PE=1 SV=1	E	Amino acid transport and metabolism	kynureninase isoform a [Homo sapiens]
ENSG00000136052	SLC41A2	1386	1313	815	3465	4770	5769	8.63038	9.32817	5.8199	24.8228	31.3529	40.6267	8.08e-20	19.0926	2.2897	19.0926	up	[P]	Inorganic ion transport and metabolism	Cellular Component: integral component of membrane (GO:0016021);; Biological Process: cellular response to magnesium ion (GO:0071286);; Molecular Function: divalent inorganic cation transmembrane transporter activity (GO:0072509);; Biological Process: magnesium ion transmembrane transport (GO:1903830);;	K15122|0.0e+00|hsa:84102|K15122 solute carrier family 41 | (RefSeq) SLC41A2, SLC41A1-L1; solute carrier family 41 member 2	--	[P]	Inorganic ion transport and metabolism	Divalent cation transporter	Solute carrier family 41 member 2 OS=Homo sapiens OX=9606 GN=SLC41A2 PE=1 SV=2	P	Inorganic ion transport and metabolism	solute carrier family 41 member 2 [Homo sapiens]
ENSG00000154305	MIA3	1690	1626	1374	2566	2837	2939	7.45092	6.87092	8.11461	12.2245	12.4353	13.3905	8.71e-20	19.06	1.12637	19.06	up	--	--	Cellular Component: integral component of membrane (GO:0016021);; Cellular Component: intracellular membrane-bounded organelle (GO:0043231);;	K17482|2.6e-18|mcf:102131137|K17482 spermatogenic leucine zipper protein 1 | (RefSeq) SPZ1; spermatogenic leucine zipper 1	--	--	--	Nuclear pore complex interacting protein (NPIP)	Transport and Golgi organization protein 1 homolog OS=Homo sapiens OX=9606 GN=MIA3 PE=1 SV=1	U	Intracellular trafficking, secretion, and vesicular transport	transport and Golgi organization protein 1 homolog isoform 1 precursor [Homo sapiens]
ENSG00000108179	PPIF	4991	4295	4318	6566	6424	7240	51.2279	50.5201	52.0957	75.4416	70.4533	80.797	1.03e-19	18.9872	0.870867	18.9872	up	[O]	Posttranslational modification, protein turnover, chaperones	Biological Process: response to ischemia (GO:0002931);; Molecular Function: peptidyl-prolyl cis-trans isomerase activity (GO:0003755);; Cellular Component: mitochondrion (GO:0005739);; Cellular Component: mitochondrial inner membrane (GO:0005743);; Cellular Component: mitochondrial matrix (GO:0005759);; Biological Process: protein folding (GO:0006457);; Biological Process: apoptotic mitochondrial…	K09565|2.9e-117|hsa:10105|K09565 peptidyl-prolyl isomerase F (cyclophilin D) [EC:5.2.1.8] | (RefSeq) PPIF, CYP3, CyP-M, Cyp-D, CypD; peptidylprolyl isomerase F	Calcium signaling pathway (ko04020);; cGMP-PKG signaling pathway (ko04022);; Alzheimer disease (ko05010);; Parkinson disease (ko05012);; Huntington disease (ko05016);; Spinocerebellar ataxia (ko05017);; Prion disease (ko05020);; Toxoplasmosis (ko05145)	[O]	Posttranslational modification, protein turnover, chaperones	Cyclophilin type peptidyl-prolyl cis-trans isomerase/CLD	Peptidyl-prolyl cis-trans isomerase F, mitochondrial OS=Homo sapiens OX=9606 GN=PPIF PE=1 SV=1	O	Posttranslational modification, protein turnover, chaperones	peptidyl-prolyl cis-trans isomerase F, mitochondrial precursor [Homo sapiens]
ENSG00000104432	IL7	39	16	35	205	332	391	0.412494	0.230101	0.564064	2.4407	4.17057	4.91272	1.42e-19	18.8477	3.66577	18.8477	up	--	--	Molecular Function: cytokine activity (GO:0005125);; Molecular Function: interleukin-7 receptor binding (GO:0005139);; Cellular Component: extracellular space (GO:0005615);; Biological Process: immune response (GO:0006955);; Molecular Function: growth factor activity (GO:0008083);;	K05431|8.4e-97|hsa:3574|K05431 interleukin 7 | (RefSeq) IL7, IL-7; interleukin 7	Cytokine-cytokine receptor interaction (ko04060);; PI3K-Akt signaling pathway (ko04151);; JAK-STAT signaling pathway (ko04630);; Hematopoietic cell lineage (ko04640);; Pathways in cancer (ko05200)	--	--	Interleukin 7	Interleukin-7 OS=Homo sapiens OX=9606 GN=IL7 PE=1 SV=1	O	Posttranslational modification, protein turnover, chaperones	interleukin-7 isoform 1 precursor [Homo sapiens]
ENSG00000118257	NRP2	9863	8618	7963	12986	14420	16139	36.3942	36.0643	34.509	55.654	58.1999	67.8332	1.43e-19	18.8447	1.01652	18.8447	up	--	--	Biological Process: angiogenesis (GO:0001525);; Molecular Function: vascular endothelial growth factor-activated receptor activity (GO:0005021);; Biological Process: axon guidance (GO:0007411);; Cellular Component: integral component of membrane (GO:0016021);; Molecular Function: semaphorin receptor activity (GO:0017154);; Molecular Function: metal ion binding (GO:0046872);;	K06819|0.0e+00|hsa:8828|K06819 neuropilin 2 | (RefSeq) NRP2, NP2, NPN2, PRO2714, VEGF165R2; neuropilin 2	--	--	--	CUB domain	Neuropilin-2 OS=Homo sapiens OX=9606 GN=NRP2 PE=1 SV=3	W	Extracellular structures	neuropilin-2 isoform 1 precursor [Homo sapiens]
ENSG00000163162	RNF149	3181	2624	2621	5623	4787	6167	29.1597	27.467	28.5154	57.8591	46.7856	61.6136	1.49e-19	18.8268	1.27754	18.8268	up	--	--	Cellular Component: integral component of membrane (GO:0016021);;	K15704|4.3e-226|hsa:284996|K15704 E3 ubiquitin-protein ligase RNF149 [EC:2.3.2.27] | (RefSeq) RNF149, DNAPTP2; ring finger protein 149	--	[O]	Posttranslational modification, protein turnover, chaperones	Ring finger domain	E3 ubiquitin-protein ligase RNF149 OS=Homo sapiens OX=9606 GN=RNF149 PE=2 SV=2	O	Posttranslational modification, protein turnover, chaperones	E3 ubiquitin-protein ligase RNF149 precursor [Homo sapiens]
ENSG00000136147	PHF11	601	555	743	1505	1814	2050	9.8946	10.3331	14.4178	27.4862	32.9332	36.8066	2.05e-19	18.6882	1.78523	18.6882	up	--	--	Molecular Function: metal ion binding (GO:0046872);;	K18494|1.1e-85|aml:100476962|K18494 [histone H3]-lysine9 N-trimethyltransferase SETDB2 [EC:2.1.1.355] | (RefSeq) PHD finger protein 11 isoform X3	Lysine degradation (ko00310)	[K]	Transcription	PHD-like zinc-binding domain	PHD finger protein 11 OS=Homo sapiens OX=9606 GN=PHF11 PE=1 SV=3	K	Transcription	PHF11 isoform 4 [Pan troglodytes]
ENSG00000100336	APOL4	61	28	12	574	918	438	0.387877	0.203782	0.085423	4.17163	8.33369	3.08529	2.13e-19	18.6716	4.59384	18.6716	up	--	--	Cellular Component: extracellular region (GO:0005576);; Biological Process: lipid transport (GO:0006869);; Molecular Function: lipid binding (GO:0008289);; Cellular Component: integral component of membrane (GO:0016021);; Biological Process: lipoprotein metabolic process (GO:0042157);;	K14480|3.2e-177|ggo:101131851|K14480 apolipoprotein L | (RefSeq) APOL4; LOW QUALITY PROTEIN: apolipoprotein L4	--	--	--	Apolipoprotein L	Apolipoprotein L4 OS=Homo sapiens OX=9606 GN=APOL4 PE=2 SV=3	U	Intracellular trafficking, secretion, and vesicular transport	apolipoprotein L4 isoform 1 [Homo sapiens]
ENSG00000197077	KIAA1671	449	103	110	4409	2996	3338	0.952918	0.363904	0.362595	17.1034	11.0778	12.5057	2.36e-19	18.6271	4.38685	18.6271	up	--	--	--	--	--	--	--	Tankyrase binding protein C terminal domain	Uncharacterized protein KIAA1671 OS=Homo sapiens OX=9606 GN=KIAA1671 PE=1 SV=2	S	Function unknown	uncharacterized protein KIAA1671 [Homo sapiens]
ENSG00000166451	CENPN	335	234	303	768	706	927	3.4517	2.65693	3.78726	8.77933	7.57256	9.93979	2.46e-19	18.6091	1.76212	18.6091	up	--	--	Biological Process: chromosome segregation (GO:0007059);; Biological Process: kinetochore assembly (GO:0051382);;	K11506|3.1e-193|hsa:55839|K11506 centromere protein N | (RefSeq) CENPN, BM039, C16orf60, CENP-N, ICEN32; centromere protein N	--	--	--	Kinetochore protein CHL4 like	Centromere protein N OS=Homo sapiens OX=9606 GN=CENPN PE=1 SV=2	S	Function unknown	centromere protein N isoform 2 [Homo sapiens]
ENSG00000092964	DPYSL2	4777	3599	3911	6808	8678	7487	22.8688	19.7308	22.0774	36.8085	44.4974	39.3167	2.92e-19	18.5346	1.20398	18.5346	up	[F]	Nucleotide transport and metabolism	Biological Process: response to amphetamine (GO:0001975);; Cellular Component: cytosol (GO:0005829);; Cellular Component: plasma membrane (GO:0005886);; Biological Process: cytoskeleton organization (GO:0007010);; Biological Process: axon guidance (GO:0007411);; Molecular Function: microtubule binding (GO:0008017);; Biological Process: positive regulation of glutamate secretion (GO:0014049);; Mol…	K07528|0.0e+00|ptr:464070|K07528 dihydropyrimidinase-like 2 | (RefSeq) DPYSL2; dihydropyrimidinase-related protein 2 isoform X1	Axon guidance (ko04360)	[F]	Nucleotide transport and metabolism	Amidohydrolase family	Dihydropyrimidinase-related protein 2 OS=Homo sapiens OX=9606 GN=DPYSL2 PE=1 SV=1	F	Nucleotide transport and metabolism	dihydropyrimidinase-related protein 2 isoform 1 [Homo sapiens]
ENSG00000105402	NAPA	6506	5723	5444	7822	8547	9032	80.6398	86.1702	78.8481	116.004	115.096	128.292	2.98e-19	18.5258	0.820561	18.5258	up	--	--	Biological Process: intracellular protein transport (GO:0006886);; Biological Process: brain development (GO:0007420);; Biological Process: regulation of synaptic vesicle priming (GO:0010807);; Biological Process: synaptic vesicle priming (GO:0016082);; Molecular Function: syntaxin binding (GO:0019905);; Biological Process: neuron differentiation (GO:0030182);; Biological Process: positive regula…	K15296|2.3e-163|csab:103234945|K15296 alpha-soluble NSF attachment protein | (RefSeq) NAPA; NSF attachment protein alpha	Synaptic vesicle cycle (ko04721)	[U]	Intracellular trafficking, secretion, and vesicular transport	Soluble NSF attachment protein, SNAP	Alpha-soluble NSF attachment protein OS=Homo sapiens OX=9606 GN=NAPA PE=1 SV=3	U	Intracellular trafficking, secretion, and vesicular transport	alpha-soluble NSF attachment protein [Macaca mulatta]
ENSG00000170852	KBTBD2	1038	1032	941	1624	1821	1938	6.11353	6.98598	6.58537	10.8666	11.6241	12.5405	3.02e-19	18.52	1.13056	18.52	up	--	--	Biological Process: glucose metabolic process (GO:0006006);; Biological Process: lipid metabolic process (GO:0006629);; Biological Process: gene expression (GO:0010467);; Biological Process: phosphatidylinositol 3-kinase signaling (GO:0014065);; Biological Process: response to insulin (GO:0032868);;	K10470|0.0e+00|csab:103226249|K10470 kelch repeat and BTB domain-containing protein 2 | (RefSeq) KBTBD2; kelch repeat and BTB domain containing 2	--	[TR]	Signal transduction mechanisms;; General function prediction only	BTB/POZ domain	Kelch repeat and BTB domain-containing protein 2 OS=Homo sapiens OX=9606 GN=KBTBD2 PE=1 SV=2	T	Signal transduction mechanisms	kelch repeat and BTB domain-containing protein 2 [Macaca mulatta]
ENSG00000077254	USP33	1856	1679	1662	2575	3214	3076	9.55721	10.1814	11.2867	15.2655	18.2678	17.5421	3.56e-19	18.4486	1.06454	18.4486	up	[O]	Posttranslational modification, protein turnover, chaperones	Molecular Function: thiol-dependent ubiquitin-specific protease activity (GO:0004843);; Biological Process: ubiquitin-dependent protein catabolic process (GO:0006511);; Molecular Function: zinc ion binding (GO:0008270);; Biological Process: protein deubiquitination (GO:0016579);;	K11848|0.0e+00|hsa:23032|K11848 ubiquitin carboxyl-terminal hydrolase 20/33 [EC:3.4.19.12] | (RefSeq) USP33, VDU1; ubiquitin specific peptidase 33	--	[O]	Posttranslational modification, protein turnover, chaperones	Ubiquitin carboxyl-terminal hydrolase	Ubiquitin carboxyl-terminal hydrolase 33 OS=Homo sapiens OX=9606 GN=USP33 PE=1 SV=2	O	Posttranslational modification, protein turnover, chaperones	ubiquitin carboxyl-terminal hydrolase 33 isoform 1 [Homo sapiens]
ENSG00000124214	STAU1	3168	2559	2530	4115	4374	4946	20.4657	18.7326	19.9052	30.7601	30.0728	35.774	3.81e-19	18.4191	1.00211	18.4191	up	--	--	Molecular Function: RNA binding (GO:0003723);;	K17597|0.0e+00|hsa:6780|K17597 double-stranded RNA-binding protein Staufen | (RefSeq) STAU1, PPP1R150, STAU; staufen double-stranded RNA binding protein 1	--	[UK]	Intracellular trafficking, secretion, and vesicular transport;; Transcription	Staufen C-terminal domain	Double-stranded RNA-binding protein Staufen homolog 1 OS=Homo sapiens OX=9606 GN=STAU1 PE=1 SV=2	--	--	unnamed protein product [Homo sapiens]
ENSG00000146457	WTAP	2492	2027	2233	5860	13248	11294	27.107	27.7739	27.5592	80.2473	163.655	150.04	4.4e-19	18.3565	2.45871	18.3565	up	--	--	Biological Process: regulation of alternative mRNA splicing, via spliceosome (GO:0000381);; Cellular Component: nucleus (GO:0005634);; Biological Process: mRNA methylation (GO:0080009);;	K22824|3.2e-205|ggo:101142023|K22824 pre-mRNA-splicing regulator WTAP | (RefSeq) WTAP; pre-mRNA-splicing regulator WTAP isoform X1	--	[A]	RNA processing and modification	WTAP/Mum2p family	Pre-mRNA-splicing regulator WTAP OS=Homo sapiens OX=9606 GN=WTAP PE=1 SV=2	A	RNA processing and modification	pre-mRNA-splicing regulator WTAP isoform 1 [Homo sapiens]
ENSG00000103569	AQP9	6538	5628	6878	13876	12869	17938	47.7582	48.4578	59.0626	113.802	100.589	143.082	5.66e-19	18.2472	1.52267	18.2472	up	[G]	Carbohydrate transport and metabolism	Molecular Function: channel activity (GO:0015267);; Cellular Component: integral component of membrane (GO:0016021);;	K09877|6.6e-163|hsa:366|K09877 aquaporin-9 | (RefSeq) AQP9, AQP-9, HsT17287, SSC1, T17287; aquaporin 9	Bile secretion (ko04976)	[G]	Carbohydrate transport and metabolism	Major intrinsic protein	Aquaporin-9 OS=Homo sapiens OX=9606 GN=AQP9 PE=1 SV=2	P	Inorganic ion transport and metabolism	aquaporin-9 isoform 1 [Homo sapiens]
ENSG00000171109	MFN1	2381	1513	1798	3775	4041	4054	10.1814	7.52927	10.9171	18.0203	18.4639	18.8953	6.98e-19	18.1561	1.36861	18.1561	up	--	--	Molecular Function: GTPase activity (GO:0003924);; Molecular Function: GTP binding (GO:0005525);; Cellular Component: mitochondrial outer membrane (GO:0005741);; Biological Process: mitochondrial fusion (GO:0008053);; Cellular Component: integral component of membrane (GO:0016021);;	K21356|0.0e+00|hsa:55669|K21356 mitofusin 1 [EC:3.6.5.-] | (RefSeq) MFN1, hfzo1, hfzo2; mitofusin 1	Mitophagy - animal (ko04137);; NOD-like receptor signaling pathway (ko04621);; Parkinson disease (ko05012)	[O]	Posttranslational modification, protein turnover, chaperones	fzo-like conserved region	Mitofusin-1 OS=Homo sapiens OX=9606 GN=MFN1 PE=1 SV=3	O	Posttranslational modification, protein turnover, chaperones	mitofusin-1 [Homo sapiens]
ENSG00000187764	SEMA4D	525	384	607	1533	1542	2150	2.38095	2.36151	3.73366	8.04654	9.0427	11.4497	7.11e-19	18.1481	2.07715	18.1481	up	--	--	Cellular Component: integral component of membrane (GO:0016021);; Molecular Function: semaphorin receptor binding (GO:0030215);;	K06521|0.0e+00|hsa:10507|K06521 semaphorin 4 | (RefSeq) SEMA4D, A8, BB18, C9orf164, CD100, COLL4, GR3, M-sema-G, SEMAJ, coll-4; semaphorin 4D	Axon guidance (ko04360)	[T]	Signal transduction mechanisms	Sema domain	Semaphorin-4D OS=Homo sapiens OX=9606 GN=SEMA4D PE=1 SV=1	T	Signal transduction mechanisms	semaphorin-4D isoform 1 precursor [Homo sapiens]
ENSG00000163082	SGPP2	159	310	160	1097	2122	1700	1.04423	2.34147	1.2457	8.16807	15.0659	12.2842	8.48e-19	18.0716	3.23494	18.0716	up	--	--	Cellular Component: integral component of membrane (GO:0016021);;	K04717|9.6e-226|hsa:130367|K04717 sphingosine-1-phosphate phosphotase 2 [EC:3.1.3.-] | (RefSeq) SGPP2, SPP2, SPPase2; sphingosine-1-phosphate phosphatase 2	Sphingolipid metabolism (ko00600);; Sphingolipid signaling pathway (ko04071)	[I]	Lipid transport and metabolism	PAP2 superfamily	Sphingosine-1-phosphate phosphatase 2 OS=Homo sapiens OX=9606 GN=SGPP2 PE=1 SV=1	I	Lipid transport and metabolism	sphingosine-1-phosphate phosphatase 2 isoform a [Homo sapiens]
ENSG00000170017	ALCAM	7600	7549	5489	14111	18352	16002	38.6959	44.1738	33.2348	77.852	101.161	89.6172	9.84e-19	18.007	1.52741	18.007	up	--	--	Cellular Component: integral component of membrane (GO:0016021);;	K06547|0.0e+00|hsa:214|K06547 activated leukocyte cell adhesion molecule | (RefSeq) ALCAM, CD166, MEMD; activated leukocyte cell adhesion molecule	Cell adhesion molecules (ko04514)	--	--	Immunoglobulin domain	CD166 antigen OS=Homo sapiens OX=9606 GN=ALCAM PE=1 SV=2	T	Signal transduction mechanisms	CD166 antigen isoform 1 precursor [Homo sapiens]
ENSG00000065911	MTHFD2	5074	3794	4097	7626	10506	11322	26.0327	22.9763	25.7317	42.5266	55.8447	64.4812	1.09e-18	17.9626	1.48117	17.9626	up	[H]	Coenzyme transport and metabolism	Molecular Function: methylenetetrahydrofolate dehydrogenase (NADP+) activity (GO:0004488);; Molecular Function: hydrolase activity (GO:0016787);;	K13403|1.7e-194|hsa:10797|K13403 methylenetetrahydrofolate dehydrogenase(NAD+) / 5,10-methenyltetrahydrofolate cyclohydrolase [EC:1.5.1.15 3.5.4.9] | (RefSeq) MTHFD2, NMDMC; methylenetetrahydrofolate dehydrogenase (NADP+ dependent) 2, methenyltetrahydrofolate cyclohydrolase	One carbon pool by folate (ko00670)	[H]	Coenzyme transport and metabolism	Tetrahydrofolate dehydrogenase/cyclohydrolase, NAD(P)-binding domain	Bifunctional methylenetetrahydrofolate dehydrogenase/cyclohydrolase, mitochondrial OS=Homo sapiens OX=9606 GN=MTHFD2 PE=1 SV=2	H	Coenzyme transport and metabolism	bifunctional methylenetetrahydrofolate dehydrogenase/cyclohydrolase, mitochondrial precursor [Homo sapiens]
ENSG00000213024	NUP62	4450	4086	3878	5648	6234	6708	29.0558	31.9013	30.8358	41.5848	44.7224	48.5393	1.36e-18	17.8665	0.877521	17.8665	up	--	--	Biological Process: mitotic cell cycle (GO:0000278);; Cellular Component: annulate lamellae (GO:0005642);; Cellular Component: nuclear pore (GO:0005643);; Cellular Component: nucleoplasm (GO:0005654);; Biological Process: protein import into nucleus (GO:0006606);; Biological Process: spermatogenesis (GO:0007283);; Biological Process: cell aging (GO:0007569);; Biological Process: negative regulati…	K14306|1.2e-255|hsa:23636|K14306 nuclear pore complex protein Nup62 | (RefSeq) NUP62, IBSN, SNDI, p62; nucleoporin 62	RNA transport (ko03013);; Amyotrophic lateral sclerosis (ko05014)	[Y]	Nuclear structure	Nsp1-like C-terminal region	Nuclear pore glycoprotein p62 OS=Homo sapiens OX=9606 GN=NUP62 PE=1 SV=3	Y	Nuclear structure	nuclear pore glycoprotein p62 [Homo sapiens]
NewGene_5118	NewGene_5118	3	0	2	133	416	181	0.009937	0	0.010854	0.742502	2.22861	0.982859	1.48e-18	17.8297	7.49196	17.8297	up	--	--	--	K18047|1.94e-14|pon:100451718|K18047 serine/threonine/tyrosine-interacting-like protein 1 | (RefSeq) STYXL1; serine/threonine/tyrosine-interacting-like protein 1 isoform X1	--	--	--	--	Zinc finger protein 283 OS=Homo sapiens OX=9606 GN=ZNF283 PE=1 SV=4	--	--	hypothetical protein EGK_00471, partial [Macaca mulatta]
ENSG00000184384	MAML2	1471	1376	1065	2780	4405	4092	4.6806	5.03951	3.95022	9.81036	14.8659	13.9417	1.71e-18	17.767	1.82046	17.767	up	--	--	Molecular Function: transcription coactivator activity (GO:0003713);; Biological Process: Notch signaling pathway (GO:0007219);; Cellular Component: nuclear speck (GO:0016607);; Biological Process: positive regulation of transcription by RNA polymerase II (GO:0045944);;	K06061|0.0e+00|hsa:84441|K06061 mastermind | (RefSeq) MAML2, MAM-3, MAM2, MAM3, MLL-MAML2; mastermind like transcriptional coactivator 2	Notch signaling pathway (ko04330);; Th1 and Th2 cell differentiation (ko04658);; Human papillomavirus infection (ko05165)	--	--	MamL-1 domain	Mastermind-like protein 2 OS=Homo sapiens OX=9606 GN=MAML2 PE=1 SV=2	K	Transcription	mastermind-like protein 2 [Homo sapiens]
ENSG00000125779	PANK2	1265	1053	1148	1718	1882	1805	13.9959	13.2671	14.6419	20.3063	22.9928	22.0814	1.73e-18	17.762	0.939219	17.762	up	--	--	Molecular Function: molecular_function (GO:0003674);; Molecular Function: catalytic activity (GO:0003824);; Molecular Function: pantothenate kinase activity (GO:0004594);; Cellular Component: cellular_component (GO:0005575);; Cellular Component: intracellular (GO:0005622);; Cellular Component: obsolete cell (GO:0005623);; Cellular Component: cytoplasm (GO:0005737);; Cellular Component: mitochondr…	K09680|1.2e-37|hsa:80025|K09680 type II pantothenate kinase [EC:2.7.1.33] | (RefSeq) PANK2, C20orf48, HARP, HSS, NBIA1, PKAN; pantothenate kinase 2	Pantothenate and CoA biosynthesis (ko00770)	--	--	--	Pantothenate kinase 2, mitochondrial OS=Homo sapiens OX=9606 GN=PANK2 PE=1 SV=3	H	Coenzyme transport and metabolism	hCG39342, isoform CRA_d [Homo sapiens]
ENSG00000120063	GNA13	5887	5705	5809	10826	17058	14861	26.4338	29.4697	30.7522	54.9554	82.4225	73.1655	1.8e-18	17.7447	1.58394	17.7447	up	--	--	Biological Process: branching involved in blood vessel morphogenesis (GO:0001569);; Biological Process: in utero embryonic development (GO:0001701);; Molecular Function: GTPase activity (GO:0003924);; Molecular Function: GTP binding (GO:0005525);; Cellular Component: nucleus (GO:0005634);; Cellular Component: cytosol (GO:0005829);; Biological Process: adenylate cyclase-activating G protein-couple…	K04639|1.1e-215|csab:103243186|K04639 guanine nucleotide-binding protein subunit alpha-13 | (RefSeq) GNA13; G protein subunit alpha 13	cGMP-PKG signaling pathway (ko04022);; Sphingolipid signaling pathway (ko04071);; Phospholipase D signaling pathway (ko04072);; Vascular smooth muscle contraction (ko04270);; Apelin signaling pathway (ko04371);; Platelet activation (ko04611);; Long-term depression (ko04730);; Regulation of actin cytoskeleton (ko04810);; Parathyroid hormone synthesis, secretion and action (ko04928);; Human cytomeg…	[DT]	Cell cycle control, cell division, chromosome partitioning;; Signal transduction mechanisms	G-protein alpha subunit	Guanine nucleotide-binding protein subunit alpha-13 OS=Homo sapiens OX=9606 GN=GNA13 PE=1 SV=2	--	--	guanine nucleotide-binding protein subunit alpha-13 [Piliocolobus tephrosceles]
ENSG00000163512	AZI2	1161	976	1003	1564	1755	1632	6.71884	6.51937	7.31624	9.38054	11.3475	10.1808	2.2e-18	17.6576	0.955786	17.6576	up	--	--	Biological Process: mitotic cell cycle (GO:0000278);; Biological Process: cell activation (GO:0001775);; Biological Process: cytokine production (GO:0001816);; Biological Process: immune system process (GO:0002376);; Biological Process: immune system development (GO:0002520);; Biological Process: leukocyte differentiation (GO:0002521);; Cellular Component: cellular_component (GO:0005575);; Cellul…	K12651|5.4e-221|hsa:64343|K12651 5-azacytidine-induced protein 2 | (RefSeq) AZI2, AZ2, NAP1, TILP; 5-azacytidine induced 2	RIG-I-like receptor signaling pathway (ko04622)	--	--	TBD domain	5-azacytidine-induced protein 2 OS=Homo sapiens OX=9606 GN=AZI2 PE=1 SV=1	Z	Cytoskeleton	5-azacytidine-induced protein 2 isoform a [Homo sapiens]
ENSG00000108510	MED13	1337	1458	1270	3044	5416	4702	2.82196	3.53115	3.1544	7.27927	12.3235	10.871	2.97e-18	17.5272	1.9783	17.5272	up	--	--	Molecular Function: transcription coregulator activity (GO:0003712);; Cellular Component: nucleoplasm (GO:0005654);; Biological Process: regulation of transcription by RNA polymerase II (GO:0006357);; Cellular Component: mediator complex (GO:0016592);; Biological Process: cholesterol homeostasis (GO:0042632);; Biological Process: negative regulation of DNA-binding transcription factor activity (G…	K15164|0.0e+00|hsa:9969|K15164 mediator of RNA polymerase II transcription subunit 13 | (RefSeq) MED13, ARC250, DRIP250, HSPC221, MRD61, THRAP1, TRAP240; mediator complex subunit 13	Thyroid hormone signaling pathway (ko04919)	[K]	Transcription	Mediator complex subunit 13 C-terminal domain	Mediator of RNA polymerase II transcription subunit 13 OS=Homo sapiens OX=9606 GN=MED13 PE=1 SV=3	K	Transcription	mediator of RNA polymerase II transcription subunit 13 [Homo sapiens]
ENSG00000198839	ZNF277	499	319	426	1020	1474	1168	6.05832	4.40756	6.0302	14.0911	19.5837	15.4809	2.98e-18	17.5258	1.85999	17.5258	up	--	--	Molecular Function: transcription regulatory region sequence-specific DNA binding (GO:0000976);; Molecular Function: RNA polymerase II transcription regulatory region sequence-specific DNA binding (GO:0000977);; Molecular Function: RNA polymerase II core promoter sequence-specific DNA binding (GO:0000979);; Molecular Function: DNA-binding transcription factor activity, RNA polymerase II-specific …	--	--	[K]	Transcription	--	Zinc finger protein 277 OS=Homo sapiens OX=9606 GN=ZNF277 PE=1 SV=2	K	Transcription	zinc finger protein 277 isoform X1 [Nomascus leucogenys]
ENSG00000213064	SFT2D2	4041	3893	3805	6575	9470	8748	8.03971	8.91465	8.95461	15.0325	20.4391	19.2542	3.31e-18	17.4802	1.36792	17.4802	up	--	--	Biological Process: protein transport (GO:0015031);; Cellular Component: integral component of membrane (GO:0016021);; Biological Process: vesicle-mediated transport (GO:0016192);;	K10184|7.2e-39|fpg:101922876|K10184 T-box protein 19 | (RefSeq) TBX19; T-box 19	--	[U]	Intracellular trafficking, secretion, and vesicular transport	Got1/Sft2-like family	Vesicle transport protein SFT2B OS=Homo sapiens OX=9606 GN=SFT2D2 PE=1 SV=1	U	Intracellular trafficking, secretion, and vesicular transport	vesicle transport protein SFT2B [Homo sapiens]
ENSG00000057657	PRDM1	863	679	611	1433	1911	2180	3.77132	3.5233	3.07178	7.19166	8.97727	10.4508	3.76e-18	17.4248	1.65773	17.4248	up	--	--	Biological Process: negative regulation of transcription by RNA polymerase II (GO:0000122);; Molecular Function: DNA-binding transcription factor activity (GO:0003700);; Cellular Component: nucleus (GO:0005634);; Cellular Component: cytoplasm (GO:0005737);; Biological Process: cellular developmental process (GO:0048869);;	K11432|3.8e-51|nfu:107385249|K11432 [histone H3]-lysine9 N-trimethyltransferase PRDM2 [EC:2.1.1.355] | (RefSeq) PR domain zinc finger protein 2-like	Lysine degradation (ko00310)	[K]	Transcription	Zinc-finger double domain	PR domain zinc finger protein 1 OS=Homo sapiens OX=9606 GN=PRDM1 PE=1 SV=2	K	Transcription	PR domain zinc finger protein 1 isoform 1 [Homo sapiens]
ENSG00000181381	DDX60L	2847	5187	3964	15031	27357	21487	9.82761	19.9325	15.6822	58.0394	99.8661	79.0373	3.78e-18	17.4225	2.67845	17.4225	up	[L]	Replication, recombination and repair	Molecular Function: nucleic acid binding (GO:0003676);; Molecular Function: RNA helicase activity (GO:0003724);; Molecular Function: ATP binding (GO:0005524);;	K20103|0.0e+00|hsa:91351|K20103 ATP-dependent RNA helicase DDX60 [EC:3.6.4.13] | (RefSeq) DDX60L; DExD/H-box 60 like	--	[R]	General function prediction only	DEAD/DEAH box helicase	Probable ATP-dependent RNA helicase DDX60-like OS=Homo sapiens OX=9606 GN=DDX60L PE=2 SV=2	A	RNA processing and modification	probable ATP-dependent RNA helicase DDX60-like isoform 1 [Homo sapiens]
ENSG00000172331	BPGM	634	579	554	1121	1696	1521	7.90478	8.27556	8.17234	15.3683	22.0094	20.504	3.98e-18	17.4001	1.58743	17.4001	up	[G]	Carbohydrate transport and metabolism	Molecular Function: bisphosphoglycerate mutase activity (GO:0004082);; Molecular Function: phosphoglycerate mutase activity (GO:0004619);; Biological Process: glycolytic process (GO:0006096);; Biological Process: erythrocyte development (GO:0048821);;	K01837|1.6e-149|hsa:669|K01837 bisphosphoglycerate/phosphoglycerate mutase [EC:5.4.2.4 5.4.2.11] | (RefSeq) BPGM, DPGM, ECYT8; bisphosphoglycerate mutase	Glycolysis / Gluconeogenesis (ko00010);; Glycine, serine and threonine metabolism (ko00260)	[G]	Carbohydrate transport and metabolism	Histidine phosphatase superfamily (branch 1)	Bisphosphoglycerate mutase OS=Homo sapiens OX=9606 GN=BPGM PE=1 SV=2	G	Carbohydrate transport and metabolism	bisphosphoglycerate mutase [Homo sapiens]
ENSG00000106829	TLE4	584	545	506	1114	1480	1804	3.44314	3.47797	3.23844	7.60226	9.56225	11.7171	4.13e-18	17.384	1.71716	17.384	up	[R]	General function prediction only	Cellular Component: nucleus (GO:0005634);; Biological Process: regulation of transcription, DNA-templated (GO:0006355);;	K04497|1.3e-310|lcf:108886569|K04497 groucho | (RefSeq) protein groucho-2 isoform X1	Wnt signaling pathway (ko04310);; Notch signaling pathway (ko04330)	[B]	Chromatin structure and dynamics	Groucho/TLE N-terminal Q-rich domain	Transducin-like enhancer protein 4 OS=Homo sapiens OX=9606 GN=TLE4 PE=1 SV=3	B	Chromatin structure and dynamics	transducin-like enhancer protein 4 isoform 4 [Homo sapiens]
ENSG00000086300	SNX10	14902	13517	8028	37856	44067	36007	129.58	132.844	81.5435	375.775	417.255	346.679	4.28e-18	17.3686	2.00028	17.3686	up	--	--	Biological Process: gastric acid secretion (GO:0001696);; Cellular Component: nucleus (GO:0005634);; Cellular Component: endoplasmic reticulum (GO:0005783);; Biological Process: endocytosis (GO:0006897);; Cellular Component: secretory granule (GO:0030141);; Biological Process: bone mineralization (GO:0030282);; Biological Process: osteoclast differentiation (GO:0030316);; Molecular Function: phos…	K17924|4.0e-111|csab:103226339|K17924 sorting nexin-10/11 | (RefSeq) SNX10; sorting nexin 10	--	[U]	Intracellular trafficking, secretion, and vesicular transport	PX domain	Sorting nexin-10 OS=Homo sapiens OX=9606 GN=SNX10 PE=1 SV=2	U	Intracellular trafficking, secretion, and vesicular transport	sorting nexin-10 isoform 1 [Homo sapiens]
ENSG00000127666	TICAM1	1419	1224	1143	2338	2296	3021	11.6442	11.5412	11.0982	21.7057	20.3218	27.2202	4.99e-18	17.3019	1.31309	17.3019	up	--	--	Biological Process: innate immune response (GO:0045087);;	K05842|0.0e+00|hsa:148022|K05842 toll-like receptor adapter molecule 1 | (RefSeq) TICAM1, IIAE6, MyD88-3, PRVTIRB, TICAM-1, TRIF; toll like receptor adaptor molecule 1	NF-kappa B signaling pathway (ko04064);; Necroptosis (ko04217);; Toll-like receptor signaling pathway (ko04620);; NOD-like receptor signaling pathway (ko04621);; Pertussis (ko05133);; Yersinia infection (ko05135);; Chagas disease (ko05142);; Hepatitis C (ko05160);; Hepatitis B (ko05161);; Influenza A (ko05164);; Human papillomavirus infection (ko05165);; Kaposi sarcoma-associated herpesvirus infe…	--	--	TRIF N-terminal domain	TIR domain-containing adapter molecule 1 OS=Homo sapiens OX=9606 GN=TICAM1 PE=1 SV=1	K	Transcription	TIR domain-containing adapter molecule 1 isoform 1 [Homo sapiens]
ENSG00000152749	GPR180	955	594	643	1887	1803	2528	2.37706	1.69873	1.8911	5.31503	4.83981	6.90838	5.36e-18	17.2708	1.81281	17.2708	up	--	--	Biological Process: G protein-coupled receptor signaling pathway (GO:0007186);; Cellular Component: integral component of membrane (GO:0016021);; Biological Process: response to pheromone (GO:0019236);;	K01710|2.2e-53|ncc:104962295|K01710 dTDP-glucose 4,6-dehydratase [EC:4.2.1.46] | (RefSeq) tgds; dTDP-D-glucose 4,6-dehydratase	--	[S]	Function unknown	Rhodopsin-like GPCR transmembrane domain	Integral membrane protein GPR180 OS=Homo sapiens OX=9606 GN=GPR180 PE=2 SV=1	S	Function unknown	integral membrane protein GPR180 precursor [Homo sapiens]
ENSG00000136026	CKAP4	2234	2068	2029	3239	4177	4315	15.8625	16.8719	17.0403	26.0175	31.9808	33.6395	5.53e-18	17.2573	1.18143	17.2573	up	--	--	Cellular Component: endoplasmic reticulum (GO:0005783);; Cellular Component: cytosol (GO:0005829);; Cellular Component: integral component of membrane (GO:0016021);; Cellular Component: nuclear speck (GO:0016607);; Cellular Component: cytoplasmic ribonucleoprotein granule (GO:0036464);;	K13999|2.0e-275|hsa:10970|K13999 cytoskeleton-associated protein 4 | (RefSeq) CKAP4, CLIMP-63, CLIMP63, ERGIC-63, p63; cytoskeleton associated protein 4	Protein processing in endoplasmic reticulum (ko04141)	--	--	--	Cytoskeleton-associated protein 4 OS=Homo sapiens OX=9606 GN=CKAP4 PE=1 SV=2	U	Intracellular trafficking, secretion, and vesicular transport	cytoskeleton-associated protein 4 [Homo sapiens]
ENSG00000116560	SFPQ	3818	3147	3166	5385	6666	7644	24.061	22.6154	24.2397	37.463	43.8264	50.6325	5.66e-18	17.2472	1.25454	17.2472	up	[J]	Translation, ribosomal structure and biogenesis	Molecular Function: chromatin binding (GO:0003682);; Molecular Function: RNA binding (GO:0003723);; Biological Process: cellular response to DNA damage stimulus (GO:0006974);; Cellular Component: dendrite cytoplasm (GO:0032839);; Cellular Component: paraspeckles (GO:0042382);; Biological Process: negative regulation of circadian rhythm (GO:0042754);; Biological Process: positive regulation of sis…	K13219|1.4e-267|hsa:6421|K13219 splicing factor, proline- and glutamine-rich | (RefSeq) SFPQ, POMP100, PPP1R140, PSF; splicing factor proline and glutamine rich	--	[A]	RNA processing and modification	RNA recognition motif. (a.k.a. RRM, RBD, or RNP domain)	Splicing factor, proline- and glutamine-rich OS=Homo sapiens OX=9606 GN=SFPQ PE=1 SV=2	A	RNA processing and modification	splicing factor, proline- and glutamine-rich [Pan troglodytes]
ENSG00000173960	UBXN2A	685	436	440	1227	1750	1473	2.74615	1.90216	1.98826	5.13392	7.12335	6.10403	5.97e-18	17.224	1.81958	17.224	up	--	--	Biological Process: autophagosome assembly (GO:0000045);; Molecular Function: molecular_function (GO:0003674);; Molecular Function: signaling receptor binding (GO:0005102);; Molecular Function: binding (GO:0005488);; Molecular Function: protein binding (GO:0005515);; Cellular Component: cellular_component (GO:0005575);; Cellular Component: intracellular (GO:0005622);; Cellular Component: obsolete…	K24349|1.6e-144|hsa:165324|K24349 UBX domain-containing protein 2A | (RefSeq) UBXN2A, UBXD4; UBX domain protein 2A	Protein processing in endoplasmic reticulum (ko04141)	[Y]	Nuclear structure	SEP domain	UBX domain-containing protein 2A OS=Homo sapiens OX=9606 GN=UBXN2A PE=1 SV=1	Y	Nuclear structure	UBX domain-containing protein 2A [Homo sapiens]
ENSG00000253958	CLDN23	942	1036	693	2391	2189	2313	9.53167	12.05	8.29066	27.3854	23.8963	25.7147	1.12e-17	16.9508	1.66482	16.9508	up	--	--	Molecular Function: structural molecule activity (GO:0005198);; Cellular Component: bicellular tight junction (GO:0005923);; Cellular Component: integral component of membrane (GO:0016021);;	K06087|2.8e-158|hsa:137075|K06087 claudin | (RefSeq) CLDN23, CLDNL, hCG1646163; claudin 23	Cell adhesion molecules (ko04514);; Tight junction (ko04530);; Leukocyte transendothelial migration (ko04670);; Pathogenic Escherichia coli infection (ko05130);; Hepatitis C (ko05160)	--	--	PMP-22/EMP/MP20/Claudin family	Claudin-23 OS=Homo sapiens OX=9606 GN=CLDN23 PE=1 SV=2	S	Function unknown	claudin-23 [Homo sapiens]
ENSG00000137331	IER3	960	1320	1742	5133	8991	11990	16.7633	26.498	35.9462	101.21	157.745	214.191	1.22e-17	16.9136	2.96087	16.9136	up	--	--	Biological Process: negative regulation of apoptotic process (GO:0043066);;	--	--	--	--	--	Radiation-inducible immediate-early gene IEX-1 OS=Homo sapiens OX=9606 GN=IER3 PE=1 SV=4	T	Signal transduction mechanisms	immediate early response 3, isoform CRA_b [Homo sapiens]
ENSG00000165185	KIAA1958	107	126	134	390	400	370	0.236848	0.269565	0.302598	1.21209	1.1788	0.982037	1.93e-17	16.7144	1.94869	16.7144	up	--	--	Molecular Function: DNA-binding transcription factor activity, RNA polymerase II-specific (GO:0000981);; Molecular Function: molecular_function (GO:0003674);; Molecular Function: nucleic acid binding (GO:0003676);; Molecular Function: DNA binding (GO:0003677);; Molecular Function: DNA-binding transcription factor activity (GO:0003700);; Molecular Function: binding (GO:0005488);; Cellular Componen…	--	--	--	--	Domain of unknown function (DUF3504)	Uncharacterized protein KIAA1958 OS=Homo sapiens OX=9606 GN=KIAA1958 PE=1 SV=1	S	Function unknown	uncharacterized protein KIAA1958 isoform b [Homo sapiens]
ENSG00000105088	OLFM2	42	23	19	179	500	360	0.536475	0.28616	0.243349	2.71724	7.34001	5.2371	2.13e-17	16.6716	3.9353	16.6716	up	--	--	Cellular Component: nucleoplasm (GO:0005654);;	K19721|3.5e-91|ccar:109084329|K19721 collagen type V/XI/XXIV/XXVII, alpha | (RefSeq) collagen alpha-1(XI) chain-like	--	[W]	Extracellular structures	Olfactomedin-like domain	Noelin-2 OS=Homo sapiens OX=9606 GN=OLFM2 PE=1 SV=2	W	Extracellular structures	noelin-2 isoform 2 precursor [Homo sapiens]
ENSG00000134758	RNF138	457	465	427	879	1127	1307	2.98784	3.38564	3.15969	6.41851	7.63076	9.12466	2.38e-17	16.6234	1.58397	16.6234	up	--	--	Biological Process: cellular response to leukemia inhibitory factor (GO:1990830);;	K10668|1.2e-141|ggo:101127977|K10668 E3 ubiquitin-protein ligase RNF138 [EC:2.3.2.27] | (RefSeq) RNF138; E3 ubiquitin-protein ligase RNF138 isoform X2	--	--	--	Zinc finger, C3HC4 type (RING finger)	E3 ubiquitin-protein ligase RNF138 OS=Homo sapiens OX=9606 GN=RNF138 PE=1 SV=1	L	Replication, recombination and repair	E3 ubiquitin-protein ligase RNF138 isoform 1 [Homo sapiens]
ENSG00000119508	NR4A3	208	237	213	598	991	1173	0.971041	1.17158	0.968218	2.77601	4.70119	5.13734	2.41e-17	16.618	2.34846	16.618	up	--	--	Molecular Function: steroid hormone receptor activity (GO:0003707);; Molecular Function: nuclear receptor activity (GO:0004879);; Cellular Component: nucleus (GO:0005634);; Molecular Function: zinc ion binding (GO:0008270);; Cellular Component: host cell nucleus (GO:0042025);; Molecular Function: sequence-specific DNA binding (GO:0043565);;	K08559|0.0e+00|rbb:108537181|K08559 nuclear receptor subfamily 4 group A member 3 | (RefSeq) NR4A3; nuclear receptor subfamily 4 group A member 3	Transcriptional misregulation in cancer (ko05202)	[K]	Transcription	Zinc finger, C4 type (two domains)	Nuclear receptor subfamily 4 group A member 3 OS=Homo sapiens OX=9606 GN=NR4A3 PE=1 SV=3	K	Transcription	nuclear receptor subfamily 4 group A member 3 isoform b [Homo sapiens]
ENSG00000213949	ITGA1	21	7	15	129	394	298	0.042719	0.01636	0.034864	0.297061	0.866674	0.666833	2.73e-17	16.5638	4.55762	16.5638	up	[S]	Function unknown	Biological Process: cell adhesion (GO:0007155);; Biological Process: integrin-mediated signaling pathway (GO:0007229);; Cellular Component: integrin complex (GO:0008305);;	K06480|0.0e+00|hsa:3672|K06480 integrin alpha 1 | (RefSeq) ITGA1, CD49a, VLA1; integrin subunit alpha 1	PI3K-Akt signaling pathway (ko04151);; Focal adhesion (ko04510);; ECM-receptor interaction (ko04512);; Hematopoietic cell lineage (ko04640);; Regulation of actin cytoskeleton (ko04810);; Human papillomavirus infection (ko05165);; Hypertrophic cardiomyopathy (ko05410);; Arrhythmogenic right ventricular cardiomyopathy (ko05412);; Dilated cardiomyopathy (ko05414)	[W]	Extracellular structures	Integrin alpha	Integrin alpha-1 OS=Homo sapiens OX=9606 GN=ITGA1 PE=1 SV=2	W	Extracellular structures	integrin alpha-1 precursor [Homo sapiens]
ENSG00000138385	SSB	3248	2502	2913	5042	7578	6983	41.7259	36.9138	44.103	73.0831	104.169	98.5984	2.87e-17	16.5421	1.47298	16.5421	up	--	--	Molecular Function: RNA binding (GO:0003723);; Cellular Component: nucleus (GO:0005634);; Biological Process: RNA processing (GO:0006396);; Cellular Component: ribonucleoprotein complex (GO:1990904);;	K11090|2.9e-100|hsa:6741|K11090 lupus La protein | (RefSeq) SSB, LARP3, La, La/SSB; small RNA binding exonuclease protection factor La	Systemic lupus erythematosus (ko05322)	[A]	RNA processing and modification	La domain	Lupus La protein OS=Homo sapiens OX=9606 GN=SSB PE=1 SV=2	A	RNA processing and modification	lupus La protein [Pongo abelii]
ENSG00000029153	ARNTL2	477	464	383	987	1572	1740	2.9258	2.55383	2.54922	3.9312	9.64602	6.6589	3.11e-17	16.5072	1.98713	16.5072	up	[T]	Signal transduction mechanisms	Molecular Function: DNA-binding transcription factor activity (GO:0003700);; Cellular Component: nucleoplasm (GO:0005654);; Cellular Component: transcription regulator complex (GO:0005667);; Cellular Component: nucleolus (GO:0005730);; Cellular Component: cytoplasm (GO:0005737);; Molecular Function: protein dimerization activity (GO:0046983);;	K09099|0.0e+00|hsa:56938|K09099 aryl hydrocarbon receptor nuclear translocator-like protein 2 | (RefSeq) ARNTL2, BMAL2, CLIF, MOP9, PASD9, bHLHe6; aryl hydrocarbon receptor nuclear translocator like 2	--	[K]	Transcription	PAS domain	Aryl hydrocarbon receptor nuclear translocator-like protein 2 OS=Homo sapiens OX=9606 GN=ARNTL2 PE=1 SV=2	K	Transcription	cycle-like factor CLIF [Homo sapiens]
ENSG00000118495	PLAGL1	630	542	598	1182	1570	1944	3.62502	5.08569	4.58413	10.5565	12.7843	15.5601	3.12e-17	16.5058	1.69722	16.5058	up	--	--	Molecular Function: RNA polymerase II transcription regulatory region sequence-specific DNA binding (GO:0000977);; Cellular Component: Golgi apparatus (GO:0005794);; Biological Process: regulation of transcription by RNA polymerase II (GO:0006357);; Cellular Component: nuclear body (GO:0016604);; Cellular Component: intracellular membrane-bounded organelle (GO:0043231);;	K19485|1.1e-139|ggo:101142022|K19485 zinc finger protein PLAGL1 | (RefSeq) PLAGL1; zinc finger protein PLAGL1 isoform X1	--	[R]	General function prediction only	--	Zinc finger protein PLAGL1 OS=Homo sapiens OX=9606 GN=PLAGL1 PE=1 SV=2	K	Transcription	lost on transformation LOT1 [Homo sapiens]
ENSG00000173039	RELA	2074	1858	1922	3529	5523	5579	16.4155	16.9375	17.8253	32.5344	48.8832	48.6997	3.15e-17	16.5017	1.61031	16.5017	up	--	--	Molecular Function: DNA binding (GO:0003677);; Molecular Function: DNA-binding transcription factor activity (GO:0003700);; Cellular Component: nucleus (GO:0005634);; Cellular Component: cytosol (GO:0005829);; Cellular Component: host cell nucleus (GO:0042025);; Biological Process: positive regulation of NF-kappaB transcription factor activity (GO:0051092);; Cellular Component: NF-kappaB complex …	K04735|9.2e-202|nle:100588439|K04735 transcription factor p65 | (RefSeq) RELA; transcription factor p65	Antifolate resistance (ko01523);; MAPK signaling pathway (ko04010);; Ras signaling pathway (ko04014);; cAMP signaling pathway (ko04024);; Chemokine signaling pathway (ko04062);; NF-kappa B signaling pathway (ko04064);; HIF-1 signaling pathway (ko04066);; Sphingolipid signaling pathway (ko04071);; Mitophagy - animal (ko04137);; PI3K-Akt signaling pathway (ko04151);; Apoptosis (ko04210);; Longevity…	--	--	Rel homology DNA-binding domain	Transcription factor p65 OS=Homo sapiens OX=9606 GN=RELA PE=1 SV=2	K	Transcription	RELA protein [Homo sapiens]
ENSG00000076108	BAZ2A	1779	1817	1800	3173	4047	4672	4.88145	5.47298	7.68951	12.6262	12.0518	14.8184	3.6e-17	16.4437	1.42595	16.4437	up	--	--	Molecular Function: DNA binding (GO:0003677);; Cellular Component: cytosol (GO:0005829);; Cellular Component: nuclear speck (GO:0016607);; Cellular Component: host cell nucleus (GO:0042025);; Molecular Function: metal ion binding (GO:0046872);;	K15224|0.0e+00|hsa:11176|K15224 bromodomain adjacent to zinc finger domain protein 2A | (RefSeq) BAZ2A, TIP5, WALp3; bromodomain adjacent to zinc finger domain 2A	--	[B]	Chromatin structure and dynamics	Methyl-CpG binding domain	Bromodomain adjacent to zinc finger domain protein 2A OS=Homo sapiens OX=9606 GN=BAZ2A PE=1 SV=4	B	Chromatin structure and dynamics	bromodomain adjacent to zinc finger domain protein 2A isoform 3 [Homo sapiens]
ENSG00000102081	FMR1	985	1090	979	1853	2472	2326	5.17442	7.10171	6.03301	10.9745	14.5133	13.3235	3.68e-17	16.4342	1.40931	16.4342	up	--	--	Molecular Function: mRNA binding (GO:0003729);; Biological Process: regulation of translation (GO:0006417);;	K15516|0.0e+00|csab:103232709|K15516 fragile X mental retardation protein | (RefSeq) FMR1; fragile X mental retardation 1	RNA transport (ko03013)	--	--	Fragile X-related 1 protein core C terminal	Synaptic functional regulator FMR1 OS=Homo sapiens OX=9606 GN=FMR1 PE=1 SV=1	A	RNA processing and modification	synaptic functional regulator FMR1 isoform ISO7 [Homo sapiens]
ENSG00000158517	NCF1	1373	439	1042	9256	5935	5681	21.8579	7.99311	19.7138	169.079	102.9	100.402	4.03e-17	16.3947	3.20421	16.3947	up	--	--	Cellular Component: cytoplasm (GO:0005737);; Molecular Function: superoxide-generating NADPH oxidase activity (GO:0016175);; Molecular Function: phosphatidylinositol binding (GO:0035091);;	K08011|1.6e-225|hsa:653361|K08011 neutrophil cytosolic factor 1 | (RefSeq) NCF1, CGD1, NCF1A, NOXO2, SH3PXD1A, p47phox; neutrophil cytosolic factor 1	Chemokine signaling pathway (ko04062);; Phagosome (ko04145);; Osteoclast differentiation (ko04380);; Fc gamma R-mediated phagocytosis (ko04666);; Leukocyte transendothelial migration (ko04670);; Prion disease (ko05020);; Leishmaniasis (ko05140);; Fluid shear stress and atherosclerosis (ko05418)	[C]	Energy production and conversion	SH3 domain	Neutrophil cytosol factor 1 OS=Homo sapiens OX=9606 GN=NCF1 PE=1 SV=4	C	Energy production and conversion	neutrophil cytosol factor 1 [Homo sapiens]
ENSG00000275718	CCL15	8	14	2	258	1101	232	0.171372	0.323518	0.035237	7.19224	30.6711	6.26478	4.11e-17	16.3862	6.33284	16.3862	up	--	--	Biological Process: monocyte chemotaxis (GO:0002548);; Cellular Component: extracellular space (GO:0005615);; Biological Process: inflammatory response (GO:0006954);; Biological Process: G protein-coupled receptor signaling pathway (GO:0007186);; Molecular Function: chemokine activity (GO:0008009);; Biological Process: neutrophil chemotaxis (GO:0030593);; Biological Process: positive regulation o…	K05511|1.1e-57|hsa:6359|K05511 C-C motif chemokine 15/23 | (RefSeq) CCL15, HCC-2, HMRP-2B, LKN-1, LKN1, MIP-1_delta, MIP-1D, MIP-5, MRP-2B, NCC-3, NCC3, SCYA15, SCYL3, SY15; C-C motif chemokine ligand 15	Cytokine-cytokine receptor interaction (ko04060);; Viral protein interaction with cytokine and cytokine receptor (ko04061);; Chemokine signaling pathway (ko04062)	--	--	Small cytokines (intecrine/chemokine), interleukin-8 like	C-C motif chemokine 15 OS=Homo sapiens OX=9606 GN=CCL15 PE=1 SV=2	O	Posttranslational modification, protein turnover, chaperones	C-C motif chemokine 15 preproprotein [Homo sapiens]
ENSG00000121390	PSPC1	967	882	957	1444	1763	1709	9.28543	10.2036	12.3993	16.4041	18.6213	19.4215	4.22e-17	16.3747	1.10139	16.3747	up	[J]	Translation, ribosomal structure and biogenesis	Molecular Function: RNA binding (GO:0003723);;	K13214|8.1e-124|cmk:103178559|K13214 non-POU domain-containing octamer-binding protein | (RefSeq) nono; non-POU domain containing, octamer-binding	--	[A]	RNA processing and modification	RNA recognition motif. (a.k.a. RRM, RBD, or RNP domain)	Paraspeckle component 1 OS=Homo sapiens OX=9606 GN=PSPC1 PE=1 SV=1	A	RNA processing and modification	paraspeckle component 1 isoform 1 [Homo sapiens]
ENSG00000170542	SERPINB9	292	237	458	1368	4155	3557	1.55223	1.44733	2.88387	8.25398	23.8956	20.8294	4.24e-17	16.3726	3.47325	16.3726	up	[O]	Posttranslational modification, protein turnover, chaperones	Molecular Function: serine-type endopeptidase inhibitor activity (GO:0004867);; Cellular Component: extracellular space (GO:0005615);; Cellular Component: nucleoplasm (GO:0005654);; Cellular Component: Golgi apparatus (GO:0005794);; Cellular Component: cytosol (GO:0005829);;	K13963|8.8e-213|hsa:5272|K13963 serpin B | (RefSeq) SERPINB9, CAP-3, CAP3, PI-9, PI9; serpin family B member 9	Amoebiasis (ko05146)	[V]	Defense mechanisms	Serpin (serine protease inhibitor)	Serpin B9 OS=Homo sapiens OX=9606 GN=SERPINB9 PE=1 SV=1	V	Defense mechanisms	serpin B9 [Homo sapiens]
ENSG00000132475	H3F3B	7063	6136	7319	12787	16430	20403	58.9036	58.1262	70.7106	120.236	145.234	186.947	4.47e-17	16.3497	1.56187	16.3497	up	--	--	Cellular Component: nucleosome (GO:0000786);; Biological Process: osteoblast differentiation (GO:0001649);; Cellular Component: Barr body (GO:0001740);; Molecular Function: DNA binding (GO:0003677);; Biological Process: nucleus organization (GO:0006997);; Biological Process: spermatid development (GO:0007286);; Biological Process: single fertilization (GO:0007338);; Biological Process: embryo imp…	K11253|2.0e-66|aag:5567559|K11253 histone H3 | (RefSeq) histone H3.3	--	[B]	Chromatin structure and dynamics	Core histone H2A/H2B/H3/H4	Histone H3.3 OS=Homo sapiens OX=9606 GN=H3-3A PE=1 SV=2	B	Chromatin structure and dynamics	PREDICTED: histone H3.3-like [Macaca fascicularis]
ENSG00000213516	RBMXL1	398	399	328	736	931	819	1.74536	2.02031	1.68564	3.61379	4.48154	3.91808	5.06e-17	16.2958	1.43798	16.2958	up	[J]	Translation, ribosomal structure and biogenesis	Molecular Function: RNA binding (GO:0003723);;	K12885|1.4e-181|hsa:494115|K12885 heterogeneous nuclear ribonucleoprotein G | (RefSeq) RBMXL1, RBM1; RBMX like 1	Spliceosome (ko03040)	--	--	RNA recognition motif. (a.k.a. RRM, RBD, or RNP domain)	RNA binding motif protein, X-linked-like-1 OS=Homo sapiens OX=9606 GN=RBMXL1 PE=1 SV=1	A	RNA processing and modification	RNA binding motif protein, X-linked-like-1 [Homo sapiens]
ENSG00000115165	CYTIP	1713	1240	1637	2783	3165	3613	16.6421	13.8578	18.8099	30.5991	33.1666	38.5529	5.07e-17	16.295	1.35576	16.295	up	--	--	Molecular Function: protein binding (GO:0005515);; Cellular Component: cellular_component (GO:0005575);; Cellular Component: intracellular (GO:0005622);; Cellular Component: obsolete cell (GO:0005623);; Cellular Component: nucleus (GO:0005634);; Cellular Component: nucleoplasm (GO:0005654);; Cellular Component: cytoplasm (GO:0005737);; Cellular Component: endosome (GO:0005768);; Cellular Componen…	K08789|1.5e-07|tru:101072196|K08789 microtubule-associated serine/threonine kinase [EC:2.7.11.1] | (RefSeq) microtubule-associated serine/threonine-protein kinase 3 isoform X1	--	[S]	Function unknown	PDZ domain	Cytohesin-interacting protein OS=Homo sapiens OX=9606 GN=CYTIP PE=1 SV=2	S	Function unknown	cytohesin-interacting protein [Homo sapiens]
ENSG00000162645	GBP2	2609	1407	2758	6775	10498	9952	17.287	9.89159	23.7316	66.2969	87.9393	92.1552	6.43e-17	16.1918	2.30394	16.1918	up	--	--	Molecular Function: GTPase activity (GO:0003924);; Molecular Function: GTP binding (GO:0005525);;	K20897|1.3e-303|hsa:2634|K20897 guanylate-binding protein 2 | (RefSeq) GBP2; guanylate binding protein 2	NOD-like receptor signaling pathway (ko04621)	[R]	General function prediction only	Guanylate-binding protein, C-terminal domain	Guanylate-binding protein 2 OS=Homo sapiens OX=9606 GN=GBP2 PE=1 SV=3	S	Function unknown	guanylate-binding protein 2 [Homo sapiens]
ENSG00000164236	ANKRD33B	13	21	12	123	282	193	0.028735	0.05552	0.030974	0.330007	0.749439	0.504293	6.59e-17	16.1811	3.97812	16.1811	up	--	--	--	K10661|3.2e-85|tng:GSTEN00012035G001|K10661 E3 ubiquitin-protein ligase MARCH6 [EC:2.3.2.27] | (RefSeq) unnamed protein product	Protein processing in endoplasmic reticulum (ko04141)	--	--	Ankyrin repeats (3 copies)	Ankyrin repeat domain-containing protein 33B OS=Homo sapiens OX=9606 GN=ANKRD33B PE=3 SV=1	S	Function unknown	ankyrin repeat domain-containing protein 33B [Homo sapiens]
ENSG00000166923	GREM1	4001	1768	2332	19561	9647	23269	6.01641	3.05377	4.14707	33.2806	15.6434	38.4201	7.64e-17	16.1169	3.02122	16.1169	up	--	--	Biological Process: cell migration involved in sprouting angiogenesis (GO:0002042);; Biological Process: positive regulation of receptor internalization (GO:0002092);; Biological Process: positive regulation of transcription from RNA polymerase II promoter involved in myocardial precursor cell differentiation (GO:0003257);; Biological Process: mesenchymal to epithelial transition involved in meta…	K23318|1.1e-102|aml:100484932|K23318 gremlin | (RefSeq) GREM1; gremlin-1	TGF-beta signaling pathway (ko04350)	--	--	DAN domain	Gremlin-1 OS=Homo sapiens OX=9606 GN=GREM1 PE=1 SV=1	T	Signal transduction mechanisms	gremlin-1 isoform X1 [Microcebus murinus]
ENSG00000169908	TM4SF1	63	41	47	399	509	1764	0.75676	0.559273	0.674104	5.56375	6.85258	24.9184	9.14e-17	16.0391	4.43174	16.0391	up	--	--	Cellular Component: integral component of membrane (GO:0016021);;	K00681|6.2e-24|lcf:108880111|K00681 gamma-glutamyltranspeptidase / glutathione hydrolase [EC:2.3.2.2 3.4.19.13] | (RefSeq) uncharacterized protein LOC108880111	Taurine and hypotaurine metabolism (ko00430);; Glutathione metabolism (ko00480)	--	--	L6 membrane protein	Transmembrane 4 L6 family member 1 OS=Homo sapiens OX=9606 GN=TM4SF1 PE=1 SV=1	S	Function unknown	transmembrane 4 L6 family member 1 isoform X1 [Homo sapiens]
ENSG00000116668	SWT1	233	259	203	576	633	545	1.39652	1.84888	1.48101	3.97822	3.99356	3.53057	1.01e-16	15.9957	1.62941	15.9957	up	--	--	Cellular Component: cellular_component (GO:0005575);; Cellular Component: intracellular (GO:0005622);; Cellular Component: obsolete cell (GO:0005623);; Cellular Component: nucleus (GO:0005634);; Biological Process: nucleobase-containing compound metabolic process (GO:0006139);; Biological Process: transcription, DNA-templated (GO:0006351);; Biological Process: cellular aromatic compound metabolic…	--	--	[A]	RNA processing and modification	PIN domain	Transcriptional protein SWT1 OS=Homo sapiens OX=9606 GN=SWT1 PE=2 SV=1	K	Transcription	transcriptional protein SWT1 [Homo sapiens]
ENSG00000169504	CLIC4	7680	7391	4679	15856	19163	16755	38.8123	42.9136	27.9718	90.6599	104.437	92.974	1.14e-16	15.9431	1.69121	15.9431	up	[O]	Posttranslational modification, protein turnover, chaperones	Biological Process: angiogenesis (GO:0001525);; Biological Process: endothelial cell morphogenesis (GO:0001886);; Molecular Function: voltage-gated ion channel activity (GO:0005244);; Molecular Function: chloride channel activity (GO:0005254);; Cellular Component: mitochondrion (GO:0005739);; Biological Process: vacuolar acidification (GO:0007035);; Biological Process: fertilization (GO:0009566);…	K05024|9.0e-145|cjc:100389916|K05024 chloride intracellular channel protein 4 | (RefSeq) CLIC4; chloride intracellular channel 4	--	[P]	Inorganic ion transport and metabolism	Glutathione S-transferase, C-terminal domain	Chloride intracellular channel protein 4 OS=Homo sapiens OX=9606 GN=CLIC4 PE=1 SV=4	P	Inorganic ion transport and metabolism	chloride intracellular channel protein 4 [Homo sapiens]
ENSG00000076053	RBM7	886	751	772	1225	1429	1588	6.3494	5.84708	6.01036	9.65468	10.6002	11.7715	1.2e-16	15.9208	1.11178	15.9208	up	[J]	Translation, ribosomal structure and biogenesis	Molecular Function: RNA binding (GO:0003723);;	K13188|1.6e-77|ggo:101127072|K13188 RNA-binding protein 7 | (RefSeq) RBM7; RNA-binding protein 7 isoform X1	--	[R]	General function prediction only	RNA recognition motif. (a.k.a. RRM, RBD, or RNP domain)	RNA-binding protein 7 OS=Homo sapiens OX=9606 GN=RBM7 PE=1 SV=1	A	RNA processing and modification	Hypothetical protein FLJ11153 variant, partial [Homo sapiens]
ENSG00000198814	GK	1145	1172	940	2290	3974	3293	8.8473	7.84153	7.22131	19.1601	31.5326	24.1306	1.31e-16	15.8827	1.84135	15.8827	up	[C]	Energy production and conversion	Molecular Function: glycerol kinase activity (GO:0004370);; Biological Process: carbohydrate metabolic process (GO:0005975);; Biological Process: glycerol-3-phosphate metabolic process (GO:0006072);;	K00864|0.0e+00|hsa:2710|K00864 glycerol kinase [EC:2.7.1.30] | (RefSeq) GK, GK1, GKD; glycerol kinase	Glycerolipid metabolism (ko00561);; PPAR signaling pathway (ko03320)	[G]	Carbohydrate transport and metabolism	FGGY family of carbohydrate kinases, N-terminal domain	Glycerol kinase OS=Homo sapiens OX=9606 GN=GK PE=1 SV=3	G	Carbohydrate transport and metabolism	glycerol kinase isoform d [Homo sapiens]
NewGene_1311	NewGene_1311	1972	1910	1665	2884	3657	3794	6.00749	5.81275	6.08832	8.95832	10.1745	13.4884	1.38e-16	15.8601	1.18983	15.8601	up	--	--	Cellular Component: microtubule organizing center (GO:0005815);;	K16549|0.0|hsa:9659|K16549 myomegalin | (RefSeq) PDE4DIP, CMYA2, MMGL; phosphodiesterase 4D interacting protein	--	--	--	Olduvai domain	Myomegalin OS=Homo sapiens OX=9606 GN=PDE4DIP PE=1 SV=3	Z	Cytoskeleton	myomegalin isoform X15 [Homo sapiens]
ENSG00000285641	AL358472.6	482	267	504	2085	1377	1849	6.19738	3.9391	7.66763	30.3624	19.1072	26.1277	1.52e-16	15.8182	2.39245	15.8182	up	[R]	General function prediction only	Molecular Function: GTPase activity (GO:0003924);; Molecular Function: GTP binding (GO:0005525);;	K06109|2.0e-110|csab:103223936|K06109 Ras-related protein Rab-13 | (RefSeq) RAB13; RAB13, member RAS oncogene family	Tight junction (ko04530)	[TU]	Signal transduction mechanisms;; Intracellular trafficking, secretion, and vesicular transport	Ras family	Ras-related protein Rab-13 OS=Homo sapiens OX=9606 GN=RAB13 PE=1 SV=1	U	Intracellular trafficking, secretion, and vesicular transport	RAB13 protein, partial [Homo sapiens]
ENSG00000169118	CSNK1G1	1368	1167	962	1981	2399	2490	3.81162	3.69471	3.11203	6.15304	7.09615	7.54028	1.66e-16	15.7799	1.27363	15.7799	up	[D]	Cell cycle control, cell division, chromosome partitioning	Molecular Function: protein serine/threonine kinase activity (GO:0004674);; Molecular Function: ATP binding (GO:0005524);; Cellular Component: cytosol (GO:0005829);;	K08958|5.9e-242|hsa:53944|K08958 casein kinase 1, gamma [EC:2.7.11.1] | (RefSeq) CSNK1G1, CK1gamma1; casein kinase 1 gamma 1	Hedgehog signaling pathway (ko04340)	[T]	Signal transduction mechanisms	Protein kinase domain	Casein kinase I isoform gamma-1 OS=Homo sapiens OX=9606 GN=CSNK1G1 PE=1 SV=1	T	Signal transduction mechanisms	casein kinase I isoform gamma-1 isoform 1 [Homo sapiens]
ENSG00000136436	CALCOCO2	2341	1782	1998	2898	3294	3302	14.308	12.4814	14.2711	20.2411	21.5442	21.9371	1.79e-16	15.7471	0.933442	15.7471	up	--	--	Biological Process: immune system process (GO:0002376);; Molecular Function: molecular_function (GO:0003674);; Molecular Function: binding (GO:0005488);; Molecular Function: protein binding (GO:0005515);; Cellular Component: cellular_component (GO:0005575);; Cellular Component: intracellular (GO:0005622);; Cellular Component: obsolete cell (GO:0005623);; Cellular Component: nucleus (GO:0005634);;…	K21348|4.7e-229|hsa:10241|K21348 calcium-binding and coiled-coil domain-containing protein 2 | (RefSeq) CALCOCO2, NDP52; calcium binding and coiled-coil domain 2	Mitophagy - animal (ko04137);; Shigellosis (ko05131);; Influenza A (ko05164)	--	--	SKICH domain	Calcium-binding and coiled-coil domain-containing protein 2 OS=Homo sapiens OX=9606 GN=CALCOCO2 PE=1 SV=1	Z	Cytoskeleton	calcium-binding and coiled-coil domain-containing protein 2 isoform 3 [Homo sapiens]
ENSG00000136051	WASHC4	4965	4609	3719	7081	8701	8401	19.2366	20.6432	16.8403	33.0215	35.8095	37.0011	1.91e-16	15.719	1.16012	15.719	up	--	--	Cellular Component: WASH complex (GO:0071203);;	K18465|2.0e-104|pon:100172495|K18465 WASH complex subunit 7 | (RefSeq) WASHC4; WASH complex subunit 7	Endocytosis (ko04144)	[S]	Function unknown	WASH complex subunit 7, N-terminal	WASH complex subunit 4 OS=Homo sapiens OX=9606 GN=WASHC4 PE=1 SV=2	S	Function unknown	WASHC4 isoform 2 [Pongo abelii]
ENSG00000112419	PHACTR2	1234	771	718	2322	2366	2171	3.07321	2.23554	2.15525	6.71143	6.40234	6.25973	2.14e-16	15.6696	1.64925	15.6696	up	--	--	Molecular Function: actin binding (GO:0003779);; Molecular Function: protein phosphatase inhibitor activity (GO:0004864);;	K17585|6.5e-51|gga:425087|K17585 phosphatase and actin regulator 4 | (RefSeq) PHACTR4; LOW QUALITY PROTEIN: phosphatase and actin regulator 4	--	[R]	General function prediction only	RPEL repeat	Phosphatase and actin regulator 2 OS=Homo sapiens OX=9606 GN=PHACTR2 PE=1 SV=2	Z	Cytoskeleton	phosphatase and actin regulator 2 isoform 3 [Homo sapiens]
ENSG00000108688	CCL7	420	147	164	3868	1265	4147	11.3837	4.57525	5.24015	118.756	36.9855	123.508	2.59e-16	15.5867	4.01012	15.5867	up	--	--	Cellular Component: extracellular space (GO:0005615);; Biological Process: immune response (GO:0006955);; Molecular Function: chemokine activity (GO:0008009);;	K05509|5.6e-50|hsa:6354|K05509 C-C motif chemokine 7 | (RefSeq) CCL7, FIC, MARC, MCP-3, MCP3, NC28, SCYA6, SCYA7; C-C motif chemokine ligand 7	Cytokine-cytokine receptor interaction (ko04060);; Viral protein interaction with cytokine and cytokine receptor (ko04061);; Chemokine signaling pathway (ko04062);; IL-17 signaling pathway (ko04657)	--	--	Small cytokines (intecrine/chemokine), interleukin-8 like	C-C motif chemokine 7 OS=Homo sapiens OX=9606 GN=CCL7 PE=1 SV=3	O	Posttranslational modification, protein turnover, chaperones	monocyte chemoattractant protein (MCP-3) [Homo sapiens]
ENSG00000167208	SNX20	2009	1726	1924	2826	3265	3698	15.0244	15.3486	17.5821	24.4796	26.9796	31.046	2.67e-16	15.5735	1.08376	15.5735	up	--	--	Cellular Component: nucleoplasm (GO:0005654);; Biological Process: protein transport (GO:0015031);; Molecular Function: phosphatidylinositol binding (GO:0035091);;	K17931|7.3e-50|hsa:124460|K17931 sorting nexin-20 | (RefSeq) SNX20, SLIC1; sorting nexin 20	--	--	--	--	Sorting nexin-20 OS=Homo sapiens OX=9606 GN=SNX20 PE=1 SV=1	U	Intracellular trafficking, secretion, and vesicular transport	sorting nexin-20 isoform 2 [Homo sapiens]
ENSG00000138670	RASGEF1B	2993	2644	1813	8141	6801	6111	23.6002	24.7172	16.6705	72.3171	56.1783	53.1324	2.84e-16	15.5467	1.80949	15.5467	up	--	--	Molecular Function: guanyl-nucleotide exchange factor activity (GO:0005085);; Biological Process: small GTPase mediated signal transduction (GO:0007264);;	K03099|1.2e-33|mpha:105832483|K03099 son of sevenless | (RefSeq) uncharacterized protein LOC105832483	MAPK signaling pathway - fly (ko04013);; FoxO signaling pathway (ko04068);; mTOR signaling pathway (ko04150);; Dorso-ventral axis formation (ko04320)	[T]	Signal transduction mechanisms	RasGEF N-terminal motif	Ras-GEF domain-containing family member 1B OS=Homo sapiens OX=9606 GN=RASGEF1B PE=1 SV=2	T	Signal transduction mechanisms	RASGEF1B protein [Homo sapiens]
ENSG00000168884	TNIP2	1730	1260	1521	2355	2734	2840	19.7971	16.3633	20.2559	29.749	34.475	35.0773	3.12e-16	15.5058	1.11337	15.5058	up	--	--	Cellular Component: nucleoplasm (GO:0005654);; Cellular Component: cytosol (GO:0005829);; Molecular Function: K63-linked polyubiquitin modification-dependent protein binding (GO:0070530);;	--	--	--	--	TSG101 and ALIX binding domain of CEP55	TNFAIP3-interacting protein 2 OS=Homo sapiens OX=9606 GN=TNIP2 PE=1 SV=1	K	Transcription	TNFAIP3-interacting protein 2 isoform 2 [Homo sapiens]
ENSG00000198900	TOP1	2914	2524	2409	4350	5967	6793	17.1216	17.0343	16.7444	28.9135	37.8057	43.8249	3.43e-16	15.4647	1.41717	15.4647	up	[L]	Replication, recombination and repair	Molecular Function: DNA binding (GO:0003677);; Molecular Function: DNA topoisomerase type I (single strand cut, ATP-independent) activity (GO:0003917);; Cellular Component: chromosome (GO:0005694);; Biological Process: DNA topological change (GO:0006265);;	K03163|0.0e+00|ggo:101134131|K03163 DNA topoisomerase I [EC:5.6.2.1] | (RefSeq) TOP1; DNA topoisomerase 1	--	[L]	Replication, recombination and repair	Eukaryotic DNA topoisomerase I, catalytic core	DNA topoisomerase 1 OS=Homo sapiens OX=9606 GN=TOP1 PE=1 SV=2	L	Replication, recombination and repair	DNA topoisomerase 1 [Homo sapiens]
ENSG00000035720	STAP1	62	15	43	932	501	374	0.894201	0.239285	0.781207	15.3663	7.94087	6.10394	3.59e-16	15.4449	4.25698	15.4449	up	--	--	Molecular Function: transmembrane receptor protein tyrosine kinase adaptor activity (GO:0005068);; Molecular Function: macrophage colony-stimulating factor receptor binding (GO:0005157);; Cellular Component: nucleoplasm (GO:0005654);; Biological Process: positive regulation of gene expression (GO:0010628);; Biological Process: negative regulation of macrophage chemotaxis (GO:0010760);; Biological…	--	--	--	--	PH domain	Signal-transducing adaptor protein 1 OS=Homo sapiens OX=9606 GN=STAP1 PE=1 SV=1	T	Signal transduction mechanisms	signal-transducing adaptor protein 1 [Homo sapiens]
ENSG00000104067	TJP1	414	224	239	1141	852	1351	1.37185	0.8813	0.841754	3.80507	2.82671	4.55721	4.52e-16	15.3449	2.24905	15.3449	up	--	--	Biological Process: blastocyst formation (GO:0001825);; Cellular Component: nucleus (GO:0005634);; Cellular Component: cytosol (GO:0005829);; Cellular Component: plasma membrane (GO:0005886);; Cellular Component: adherens junction (GO:0005912);; Cellular Component: gap junction (GO:0005921);; Cellular Component: bicellular tight junction (GO:0005923);; Biological Process: sensory perception of so…	K05701|0.0e+00|hsa:7082|K05701 tight junction protein 1 | (RefSeq) TJP1, ZO-1; tight junction protein 1	Adherens junction (ko04520);; Tight junction (ko04530);; Gap junction (ko04540);; Vibrio cholerae infection (ko05110);; Epithelial cell signaling in Helicobacter pylori infection (ko05120);; Pathogenic Escherichia coli infection (ko05130)	[T]	Signal transduction mechanisms	PDZ domain	Tight junction protein ZO-1 OS=Homo sapiens OX=9606 GN=TJP1 PE=1 SV=3	T	Signal transduction mechanisms	tight junction protein ZO-1 isoform a [Homo sapiens]
ENSG00000107771	CCSER2	1683	1603	1325	3126	4891	3582	4.89743	5.28803	4.49849	10.2811	15.288	11.3349	4.61e-16	15.3363	1.62503	15.3363	up	--	--	Biological Process: microtubule cytoskeleton organization (GO:0000226);; Biological Process: microtubule bundle formation (GO:0001578);; Molecular Function: molecular_function (GO:0003674);; Molecular Function: binding (GO:0005488);; Molecular Function: protein binding (GO:0005515);; Cellular Component: cellular_component (GO:0005575);; Cellular Component: intracellular (GO:0005622);; Cellular Co…	--	--	--	--	--	Serine-rich coiled-coil domain-containing protein 2 OS=Homo sapiens OX=9606 GN=CCSER2 PE=1 SV=2	S	Function unknown	serine-rich coiled-coil domain-containing protein 2 isoform 2 [Homo sapiens]
NewGene_7838	NewGene_7838	144	159	107	641	421	548	1.6179	1.2883	1.08373	3.96092	2.40384	4.01841	5.1e-16	15.2924	2.27436	15.2924	up	--	--	--	--	--	--	--	--	--	S	Function unknown	C14orf182 protein [Homo sapiens]
ENSG00000100906	NFKBIA	4007	3438	3889	7988	14683	16907	56.5608	55.7889	64.9717	127.757	223.88	262.513	5.35e-16	15.2716	2.08856	15.2716	up	[T]	Signal transduction mechanisms	Cellular Component: cytosol (GO:0005829);; Cellular Component: plasma membrane (GO:0005886);;	K04734|6.6e-161|hsa:4792|K04734 NF-kappa-B inhibitor alpha | (RefSeq) NFKBIA, EDAID2, IKBA, MAD-3, NFKBI; NFKB inhibitor alpha	cAMP signaling pathway (ko04024);; Chemokine signaling pathway (ko04062);; NF-kappa B signaling pathway (ko04064);; Apoptosis (ko04210);; Osteoclast differentiation (ko04380);; Toll-like receptor signaling pathway (ko04620);; NOD-like receptor signaling pathway (ko04621);; RIG-I-like receptor signaling pathway (ko04622);; Cytosolic DNA-sensing pathway (ko04623);; C-type lectin receptor signaling …	[R]	General function prediction only	Ankyrin repeats (3 copies)	NF-kappa-B inhibitor alpha OS=Homo sapiens OX=9606 GN=NFKBIA PE=1 SV=1	K	Transcription	NF-kappa-B inhibitor alpha [Homo sapiens]
ENSG00000111846	GCNT2	660	610	641	997	1221	1135	3.18869	3.40642	3.69966	5.4673	6.35486	6.01613	6.25e-16	15.2041	1.10421	15.2041	up	--	--	Cellular Component: membrane (GO:0016020);; Molecular Function: transferase activity, transferring glycosyl groups (GO:0016757);;	K00742|6.7e-243|hsa:2651|K00742 N-acetyllactosaminide beta-1,6-N-acetylglucosaminyltransferase [EC:2.4.1.150] | (RefSeq) GCNT2, CCAT, CTRCT13, GCNT2C, GCNT5, IGNT, II, NACGT1, NAGCT1, ULG3, bA360O19.2, bA421M1.1; glucosaminyl (N-acetyl) transferase 2 (I blood group)	Glycosphingolipid biosynthesis - lacto and neolacto series (ko00601)	[G]	Carbohydrate transport and metabolism	Core-2/I-Branching enzyme	N-acetyllactosaminide beta-1,6-N-acetylglucosaminyl-transferase OS=Homo sapiens OX=9606 GN=GCNT2 PE=1 SV=1	G	Carbohydrate transport and metabolism	N-acetyllactosaminide beta-1,6-N-acetylglucosaminyl-transferase isoform A [Homo sapiens]
ENSG00000090339	ICAM1	7731	5240	6888	15234	32625	32814	52.211	40.6588	55.0339	116.407	238.604	243.339	6.88e-16	15.1624	2.31343	15.1624	up	--	--	Biological Process: ovarian follicle development (GO:0001541);; Cellular Component: immunological synapse (GO:0001772);; Biological Process: response to amphetamine (GO:0001975);; Biological Process: acute inflammatory response to antigenic stimulus (GO:0002438);; Biological Process: T cell antigen processing and presentation (GO:0002457);; Molecular Function: integrin binding (GO:0005178);; Cell…	K06490|3.8e-310|hsa:3383|K06490 intercellular adhesion molecule 1 | (RefSeq) ICAM1, BB2, CD54, P3.58; intercellular adhesion molecule 1	NF-kappa B signaling pathway (ko04064);; Cell adhesion molecules (ko04514);; Natural killer cell mediated cytotoxicity (ko04650);; TNF signaling pathway (ko04668);; Leukocyte transendothelial migration (ko04670);; AGE-RAGE signaling pathway in diabetic complications (ko04933);; African trypanosomiasis (ko05143);; Malaria (ko05144);; Staphylococcus aureus infection (ko05150);; Influenza A (ko05164…	--	--	Intercellular adhesion molecule (ICAM), N-terminal domain	Intercellular adhesion molecule 1 OS=Homo sapiens OX=9606 GN=ICAM1 PE=1 SV=2	T	Signal transduction mechanisms	intercellular adhesion molecule 1 precursor [Homo sapiens]
ENSG00000115904	SOS1	2031	2208	1657	3622	4747	4333	5.82143	7.50413	5.54834	12.0195	15.4091	13.9169	7.22e-16	15.1415	1.39787	15.1415	up	--	--	Cellular Component: nucleosome (GO:0000786);; Molecular Function: DNA binding (GO:0003677);; Molecular Function: guanyl-nucleotide exchange factor activity (GO:0005085);; Biological Process: small GTPase mediated signal transduction (GO:0007264);; Molecular Function: protein heterodimerization activity (GO:0046982);;	K03099|0.0e+00|csab:103220440|K03099 son of sevenless | (RefSeq) SOS1; SOS Ras/Rac guanine nucleotide exchange factor 1	EGFR tyrosine kinase inhibitor resistance (ko01521);; Endocrine resistance (ko01522);; MAPK signaling pathway (ko04010);; ErbB signaling pathway (ko04012);; Ras signaling pathway (ko04014);; Chemokine signaling pathway (ko04062);; FoxO signaling pathway (ko04068);; Phospholipase D signaling pathway (ko04072);; mTOR signaling pathway (ko04150);; PI3K-Akt signaling pathway (ko04151);; Focal adhesio…	[T]	Signal transduction mechanisms	RasGEF domain	Son of sevenless homolog 1 OS=Homo sapiens OX=9606 GN=SOS1 PE=1 SV=1	T	Signal transduction mechanisms	son of sevenless homolog 1 (Drosophila), isoform CRA_a [Homo sapiens]
ENSG00000132792	CTNNBL1	2105	1998	1801	3020	3890	4167	24.7671	26.6223	25.2511	40.0801	48.6353	55.6201	7.5e-16	15.1249	1.19941	15.1249	up	--	--	Cellular Component: nucleoplasm (GO:0005654);; Cellular Component: centrosome (GO:0005813);; Cellular Component: cytosol (GO:0005829);;	K12864|1.9e-277|ptg:102971374|K12864 beta-catenin-like protein 1 | (RefSeq) CTNNBL1; catenin beta like 1	Spliceosome (ko03040)	[S]	Function unknown	Catenin-beta-like, Arm-motif containing nuclear	Beta-catenin-like protein 1 OS=Homo sapiens OX=9606 GN=CTNNBL1 PE=1 SV=1	S	Function unknown	beta-catenin-like protein 1 isoform 2 [Homo sapiens]
ENSG00000010244	ZNF207	4787	3831	3963	6387	6048	7262	28.0574	28.9829	26.9584	55.3865	43.5741	64.2104	7.58e-16	15.1203	0.94752	15.1203	up	--	--	Cellular Component: nucleoplasm (GO:0005654);; Cellular Component: nucleolus (GO:0005730);;	--	--	[R]	General function prediction only	--	BUB3-interacting and GLEBS motif-containing protein ZNF207 OS=Homo sapiens OX=9606 GN=ZNF207 PE=1 SV=1	S	Function unknown	BUB3-interacting and GLEBS motif-containing protein ZNF207 isoform c [Homo sapiens]
ENSG00000066697	MSANTD3	2167	1977	1797	2819	3472	3558	30.0954	33.7118	32.8126	45.7591	58.3777	55.6495	8.78e-16	15.0565	1.0239	15.0565	up	--	--	Molecular Function: identical protein binding (GO:0042802);;	K23607|7.8e-150|nle:100595703|K23607 tomoregulin-1 | (RefSeq) TMEFF1; tomoregulin-1	--	--	--	Myb/SANT-like DNA-binding domain	Myb/SANT-like DNA-binding domain-containing protein 3 OS=Homo sapiens OX=9606 GN=MSANTD3 PE=1 SV=1	S	Function unknown	myb/SANT-like DNA-binding domain-containing protein 3 isoform a [Homo sapiens]
ENSG00000067221	STOML1	189	143	165	555	452	808	1.19773	0.827829	1.23159	2.92614	2.65101	4.68505	9.24e-16	15.0343	2.16626	15.0343	up	[O]	Posttranslational modification, protein turnover, chaperones	Cellular Component: plasma membrane (GO:0005886);; Cellular Component: integral component of membrane (GO:0016021);;	K17286|1.8e-30|ipu:108256202|K17286 erythrocyte band 7 integral membrane protein | (RefSeq) erythrocyte band 7 integral membrane protein-like	--	[C]	Energy production and conversion	SCP-2 sterol transfer family	Stomatin-like protein 1 OS=Homo sapiens OX=9606 GN=STOML1 PE=1 SV=1	--	--	stomatin-like protein 1 isoform 1 [Homo sapiens]
ENSG00000204642	HLA-F	6095	4957	5729	8031	8521	8107	98.4286	93.4677	106.462	132.369	139.839	150.015	1.05e-15	14.9788	0.854064	14.9788	up	--	--	Cellular Component: integral component of membrane (GO:0016021);;	K06751|1.1e-198|hsa:3134|K06751 MHC class I antigen | (RefSeq) HLA-F, CDA12, HLA-5.4, HLA-CDA12, HLAF; major histocompatibility complex, class I, F	Endocytosis (ko04144);; Phagosome (ko04145);; Cellular senescence (ko04218);; Cell adhesion molecules (ko04514);; Antigen processing and presentation (ko04612);; Type I diabetes mellitus (ko04940);; Human cytomegalovirus infection (ko05163);; Human papillomavirus infection (ko05165);; Human T-cell leukemia virus 1 infection (ko05166);; Kaposi sarcoma-associated herpesvirus infection (ko05167);; H…	--	--	Class I Histocompatibility antigen, domains alpha 1 and 2	HLA class I histocompatibility antigen, alpha chain F OS=Homo sapiens OX=9606 GN=HLA-F PE=1 SV=3	T	Signal transduction mechanisms	HLA class I histocompatibility antigen, alpha chain F isoform 1 precursor [Homo sapiens]
ENSG00000105639	JAK3	114	100	187	517	898	1094	0.460405	0.463822	0.891762	2.4553	4.04764	4.91778	1.17e-15	14.9318	2.91927	14.9318	up	--		Molecular Function: non-membrane spanning protein tyrosine kinase activity (GO:0004715);; Molecular Function: ATP binding (GO:0005524);; Cellular Component: cytoskeleton (GO:0005856);; Cellular Component: membrane (GO:0016020);; Biological Process: intracellular signal transduction (GO:0035556);;	K11218|0.0e+00|hsa:3718|K11218 Janus kinase 3 [EC:2.7.10.2] | (RefSeq) JAK3, JAK-3, JAK3_HUMAN, JAKL, L-JAK, LJAK; Janus kinase 3	Chemokine signaling pathway (ko04062);; PI3K-Akt signaling pathway (ko04151);; Necroptosis (ko04217);; Signaling pathways regulating pluripotency of stem cells (ko04550);; JAK-STAT signaling pathway (ko04630);; Th1 and Th2 cell differentiation (ko04658);; Th17 cell differentiation (ko04659);; Hepatitis B (ko05161);; Measles (ko05162);; Human T-cell leukemia virus 1 infection (ko05166);; Epstein-B…	[T]	Signal transduction mechanisms	Protein tyrosine and serine/threonine kinase	Tyrosine-protein kinase JAK3 OS=Homo sapiens OX=9606 GN=JAK3 PE=1 SV=2	T	Signal transduction mechanisms	tyrosine-protein kinase JAK3 [Homo sapiens]
ENSG00000150510	FAM124A	204	140	122	464	425	437	1.02148	0.865662	0.762901	3.17665	2.44194	2.58682	1.21e-15	14.9172	1.82086	14.9172	up	--	--	--	--	--	--	--	FAM124 family	Protein FAM124A OS=Homo sapiens OX=9606 GN=FAM124A PE=1 SV=1	S	Function unknown	protein FAM124A isoform 2 [Homo sapiens]
ENSG00000157657	ZNF618	847	891	561	2081	2704	1981	2.12244	2.52976	1.70236	6.00803	7.38707	5.47787	1.27e-15	14.8962	1.85494	14.8962	up	--	--	Molecular Function: DNA-binding transcription factor activity, RNA polymerase II-specific (GO:0000981);; Molecular Function: molecular_function (GO:0003674);; Molecular Function: DNA-binding transcription factor activity (GO:0003700);; Biological Process: regulation of transcription, DNA-templated (GO:0006355);; Biological Process: regulation of transcription by RNA polymerase II (GO:0006357);; B…	--	--	[L]	Replication, recombination and repair	C2H2-type zinc finger	Zinc finger protein 618 OS=Homo sapiens OX=9606 GN=ZNF618 PE=1 SV=1	L	Replication, recombination and repair	zinc finger protein 618 isoform 2 [Homo sapiens]
ENSG00000176928	GCNT4	42	33	57	181	267	240	0.162832	0.146677	0.262332	0.807085	1.13774	1.03799	1.57e-15	14.8041	2.66955	14.8041	up	--	--	Cellular Component: Golgi membrane (GO:0000139);; Biological Process: urogenital system development (GO:0001655);; Biological Process: kidney development (GO:0001822);; Biological Process: aggressive behavior (GO:0002118);; Biological Process: inter-male aggressive behavior (GO:0002121);; Molecular Function: molecular_function (GO:0003674);; Molecular Function: catalytic activity (GO:0003824);; M…	K09663|1.8e-265|hsa:51301|K09663 beta-1,6-N-acetylglucosaminyltransferase 4 [EC:2.4.1.-] | (RefSeq) GCNT4, C2GNT3, LINC01336; glucosaminyl (N-acetyl) transferase 4	Mucin type O-glycan biosynthesis (ko00512)	[G]	Carbohydrate transport and metabolism	Core-2/I-Branching enzyme	Beta-1,3-galactosyl-O-glycosyl-glycoprotein beta-1,6-N-acetylglucosaminyltransferase 4 OS=Homo sapiens OX=9606 GN=GCNT4 PE=2 SV=1	G	Carbohydrate transport and metabolism	beta-1,3-galactosyl-O-glycosyl-glycoprotein beta-1,6-N-acetylglucosaminyltransferase 4 [Homo sapiens]
ENSG00000136048	DRAM1	5406	4620	4726	7501	10999	10150	35.1049	34.782	36.738	55.2599	76.4605	72.0171	1.73e-15	14.762	1.25096	14.762	up	--	--	Cellular Component: integral component of membrane (GO:0016021);;	K21955|3.7e-132|ggo:101124675|K21955 DNA damage-regulated autophagy modulator protein 1 | (RefSeq) DRAM1; DNA damage-regulated autophagy modulator protein 1	--	[S]	Function unknown	Frag1/DRAM/Sfk1 family	DNA damage-regulated autophagy modulator protein 1 OS=Homo sapiens OX=9606 GN=DRAM1 PE=1 SV=1	S	Function unknown	DNA damage-regulated autophagy modulator protein 1 [Homo sapiens]
ENSG00000204267	TAP2	4015	2467	2815	5846	6984	8091	15.6116	11.1847	12.869	25.6236	30.0642	34.7292	2.12e-15	14.6737	1.47696	14.6737	up	[V]	Defense mechanisms	Molecular Function: ATP binding (GO:0005524);; Cellular Component: endoplasmic reticulum (GO:0005783);; Molecular Function: ATPase-coupled peptide transmembrane transporter activity (GO:0015440);; Cellular Component: nuclear speck (GO:0016607);; Molecular Function: ATPase activity (GO:0016887);; Biological Process: antigen processing and presentation of endogenous peptide antigen via MHC class I …	K05654|0.0e+00|hsa:6891|K05654 ATP-binding cassette, subfamily B (MDR/TAP), member 3 | (RefSeq) TAP2, ABC18, ABCB3, APT2, D6S217E, PSF-2, PSF2, RING11; transporter 2, ATP binding cassette subfamily B member	ABC transporters (ko02010);; Phagosome (ko04145);; Antigen processing and presentation (ko04612);; Human cytomegalovirus infection (ko05163);; Herpes simplex virus 1 infection (ko05168);; Epstein-Barr virus infection (ko05169);; Human immunodeficiency virus 1 infection (ko05170);; Primary immunodeficiency (ko05340)	[U]	Intracellular trafficking, secretion, and vesicular transport	ABC transporter transmembrane region	Antigen peptide transporter 2 OS=Homo sapiens OX=9606 GN=TAP2 PE=1 SV=1	Q	Secondary metabolites biosynthesis, transport and catabolism	antigen peptide transporter 2 isoform 3 [Homo sapiens]
ENSG00000171049	FPR2	64	44	53	192	364	461	0.631672	0.414269	0.518698	2.0985	3.84183	4.92038	2.95e-15	14.5302	2.94995	14.5302	up	--	--	Molecular Function: N-formyl peptide receptor activity (GO:0004982);; Cellular Component: integral component of membrane (GO:0016021);;	K04173|6.5e-194|hsa:2358|K04173 formyl peptide receptor-like | (RefSeq) FPR2, ALXR, FMLP-R-II, FMLPX, FPR2A, FPRH1, FPRH2, FPRL1, HM63, LXA4R; formyl peptide receptor 2	Neuroactive ligand-receptor interaction (ko04080);; Staphylococcus aureus infection (ko05150)	--	--	7 transmembrane receptor (rhodopsin family)	N-formyl peptide receptor 2 OS=Homo sapiens OX=9606 GN=FPR2 PE=1 SV=2	T	Signal transduction mechanisms	N-formyl peptide receptor 2 [Homo sapiens]
ENSG00000146373	RNF217	520	444	477	812	1085	1178	1.05012	0.994497	1.10395	1.79111	2.28568	2.51772	3.4e-15	14.4685	1.3857	14.4685	up	--	--	Molecular Function: ubiquitin-protein transferase activity (GO:0004842);; Cellular Component: integral component of membrane (GO:0016021);; Molecular Function: metal ion binding (GO:0046872);;	K11977|0.0e+00|hsa:154214|K11977 E3 ubiquitin-protein ligase RNF217 [EC:2.3.2.31] | (RefSeq) RNF217, C6orf172, IBRDC1, OSTL, dJ84N20.1; ring finger protein 217	--	[O]	Posttranslational modification, protein turnover, chaperones	IBR domain, a half RING-finger domain	Probable E3 ubiquitin-protein ligase RNF217 OS=Homo sapiens OX=9606 GN=RNF217 PE=2 SV=4	O	Posttranslational modification, protein turnover, chaperones	probable E3 ubiquitin-protein ligase RNF217 isoform a [Homo sapiens]
ENSG00000241978	AKAP2	1493	1826	1088	3993	7495	5380	4.77552	6.71158	4.11473	14.4513	26.196	18.894	4.04e-15	14.3936	2.22183	14.3936	up	--	--	Molecular Function: kinase activity (GO:0016301);;	K16519|0.0e+00|ggo:101141180|K16519 A-kinase anchor protein 2 | (RefSeq) LOW QUALITY PROTEIN: A-kinase anchor protein 2	--	--	--	A-kinase anchor protein 2 C-terminus	A-kinase anchor protein 2 OS=Homo sapiens OX=9606 GN=AKAP2 PE=1 SV=3	S	Function unknown	A kinase (PRKA) anchor protein 2 [Homo sapiens]
ENSG00000119900	OGFRL1	3258	4198	3427	7930	14385	12385	8.53995	12.6413	10.6209	23.5352	40.6924	35.6435	4.23e-15	14.3737	1.94993	14.3737	up	--	--	Molecular Function: opioid receptor activity (GO:0004985);; Cellular Component: membrane (GO:0016020);;	--	--	--	--	Opioid growth factor receptor (OGFr) conserved region	Opioid growth factor receptor-like protein 1 OS=Homo sapiens OX=9606 GN=OGFRL1 PE=2 SV=1	J	Translation, ribosomal structure and biogenesis	opioid growth factor receptor-like protein 1 isoform b [Homo sapiens]
ENSG00000182168	UNC5C	0	0	0	107	185	130	0	0	0	0.275807	0.539969	0.366258	4.36e-15	14.3605	9.86922	14.3605	up	--	--	Molecular Function: netrin receptor activity (GO:0005042);; Cellular Component: plasma membrane (GO:0005886);; Biological Process: multicellular organism development (GO:0007275);; Cellular Component: integral component of membrane (GO:0016021);;	K07521|0.0e+00|hsa:8633|K07521 netrin receptor unc-5 | (RefSeq) UNC5C, UNC5H3; unc-5 netrin receptor C	Axon guidance (ko04360)	[T]	Signal transduction mechanisms	UPA domain	Netrin receptor UNC5C OS=Homo sapiens OX=9606 GN=UNC5C PE=1 SV=2	T	Signal transduction mechanisms	netrin receptor UNC5C precursor [Homo sapiens]
ENSG00000136689	IL1RN	23967	8202	27280	123271	109528	181286	330.884	150.152	455.178	2163.95	1950.98	3228.58	4.45e-15	14.3516	3.10419	14.3516	up	--	--	Molecular Function: cytokine activity (GO:0005125);; Molecular Function: interleukin-1 receptor binding (GO:0005149);; Molecular Function: interleukin-1 receptor antagonist activity (GO:0005152);; Cellular Component: extracellular space (GO:0005615);; Biological Process: inflammatory response (GO:0006954);; Biological Process: immune response (GO:0006955);; Biological Process: negative regulation…	K05481|1.3e-79|hsa:3557|K05481 interleukin 1 receptor antagonist | (RefSeq) IL1RN, DIRA, ICIL-1RA, IL-1RN, IL-1ra, IL-1ra3, IL1F3, IL1RA, IRAP, MVCD4; interleukin 1 receptor antagonist	Cytokine-cytokine receptor interaction (ko04060)	--	--	Interleukin-1 / 18	Interleukin-1 receptor antagonist protein OS=Homo sapiens OX=9606 GN=IL1RN PE=1 SV=1	T	Signal transduction mechanisms	interleukin-1 receptor antagonist protein isoform 4 [Homo sapiens]
ENSG00000011422	PLAUR	11076	11683	10201	16664	18654	17461	169.919	212.477	183.551	298.373	303.583	303.585	4.59e-15	14.3382	0.971271	14.3382	up	--	--	Biological Process: regulation of proteolysis (GO:0030162);; Molecular Function: urokinase plasminogen activator receptor activity (GO:0030377);;	K03985|5.1e-168|hsa:5329|K03985 plasminogen activator, urokinase receptor | (RefSeq) PLAUR, CD87, U-PAR, UPAR, URKR; plasminogen activator, urokinase receptor	Complement and coagulation cascades (ko04610);; Proteoglycans in cancer (ko05205)	--	--	u-PAR/Ly-6 domain	Urokinase plasminogen activator surface receptor OS=Homo sapiens OX=9606 GN=PLAUR PE=1 SV=1	T	Signal transduction mechanisms	urokinase plasminogen activator surface receptor isoform 3 precursor [Homo sapiens]
ENSG00000166822	TMEM170A	704	709	536	1178	1465	1386	3.75262	4.32886	3.41648	7.27068	8.78099	8.98666	4.88e-15	14.3116	1.34215	14.3116	up	--	--	Cellular Component: integral component of membrane (GO:0016021);;	--	--	[S]	Function unknown	Putative transmembrane protein 170	Transmembrane protein 170A OS=Homo sapiens OX=9606 GN=TMEM170A PE=1 SV=1	S	Function unknown	transmembrane protein 170A isoform 2 [Homo sapiens]
ENSG00000175073	VCPIP1	976	1020	930	1604	2155	2219	2.15441	2.58784	2.43	4.00763	5.13352	5.38199	4.97e-15	14.3036	1.31797	14.3036	up	--	--	Molecular Function: thiol-dependent ubiquitin-specific protease activity (GO:0004843);; Biological Process: protein ubiquitination (GO:0016567);;	K11861|0.0e+00|ggo:101133445|K11861 deubiquitinating protein VCIP135 [EC:3.4.19.12] | (RefSeq) VCPIP1; deubiquitinating protein VCIP135	--	[T]	Signal transduction mechanisms	OTU-like cysteine protease	Deubiquitinating protein VCIP135 OS=Homo sapiens OX=9606 GN=VCPIP1 PE=1 SV=2	T	Signal transduction mechanisms	deubiquitinating protein VCIP135 [Gorilla gorilla gorilla]
ENSG00000179331	RAB39A	217	229	120	591	736	770	2.60322	3.14647	1.70205	8.02525	9.5212	10.1428	5.34e-15	14.2725	2.18576	14.2725	up	[R]	General function prediction only	Cellular Component: Golgi membrane (GO:0000139);; Molecular Function: nucleotide binding (GO:0000166);; Biological Process: phagolysosome assembly (GO:0001845);; Molecular Function: nucleoside binding (GO:0001882);; Molecular Function: purine nucleoside binding (GO:0001883);; Molecular Function: molecular_function (GO:0003674);; Molecular Function: GTPase activity (GO:0003924);; Molecular Functio…	K07924|2.0e-124|csab:103248396|K07924 Ras-related protein Rab-39A | (RefSeq) RAB39A; RAB39A, member RAS oncogene family	--	[R]	General function prediction only	Ras family	Ras-related protein Rab-39A OS=Homo sapiens OX=9606 GN=RAB39A PE=1 SV=2	U	Intracellular trafficking, secretion, and vesicular transport	ras-related protein Rab-39A [Homo sapiens]
ENSG00000108342	CSF3	0	0	0	132	201	105	0	0	0	2.07266	3.0048	1.55874	5.5e-15	14.2596	9.92809	14.2596	up	--	--	Molecular Function: cytokine activity (GO:0005125);; Cellular Component: extracellular region (GO:0005576);; Biological Process: immune response (GO:0006955);; Biological Process: positive regulation of myeloid cell differentiation (GO:0045639);;	K05423|1.1e-105|mcc:698961|K05423 granulocyte colony-stimulating factor | (RefSeq) CSF3; granulocyte colony-stimulating factor	Cytokine-cytokine receptor interaction (ko04060);; PI3K-Akt signaling pathway (ko04151);; JAK-STAT signaling pathway (ko04630);; Hematopoietic cell lineage (ko04640);; IL-17 signaling pathway (ko04657);; Malaria (ko05144)	--	--	Granulocyte colony-stimulating factor	Granulocyte colony-stimulating factor OS=Homo sapiens OX=9606 GN=CSF3 PE=1 SV=1	T	Signal transduction mechanisms	Colony stimulating factor 3 (granulocyte) [Homo sapiens]
ENSG00000204099	NEU4	17	8	12	110	91	129	0.199102	0.133107	0.128404	1.5101	1.15046	1.77943	6.19e-15	14.2083	3.46542	14.2083	up	[GM]	Carbohydrate transport and metabolism;; Cell wall/membrane/envelope biogenesis	Molecular Function: exo-alpha-sialidase activity (GO:0004308);;	K12357|1.4e-292|hsa:129807|K12357 sialidase-2/3/4 [EC:3.2.1.18] | (RefSeq) NEU4; neuraminidase 4	Other glycan degradation (ko00511);; Sphingolipid metabolism (ko00600)	--	--	BNR repeat-like domain	Sialidase-4 OS=Homo sapiens OX=9606 GN=NEU4 PE=1 SV=3	C	Energy production and conversion	sialidase 4, isoform CRA_a [Homo sapiens]
ENSG00000115504	EHBP1	204	167	216	411	563	525	1.04459	0.809299	1.10896	2.8034	2.6421	2.56414	7.42e-15	14.1296	1.64455	14.1296	up	--	--	Cellular Component: nucleoplasm (GO:0005654);; Cellular Component: cytosol (GO:0005829);; Cellular Component: plasma membrane (GO:0005886);;	K19948|1.8e-84|ocu:100355512|K19948 MICAL-like protein 1 | (RefSeq) MICALL1; MICAL like 1	--	[Z]	Cytoskeleton	Bivalent Mical/EHBP Rab binding domain	EH domain-binding protein 1 OS=Homo sapiens OX=9606 GN=EHBP1 PE=1 SV=3	Z	Cytoskeleton	EH domain-binding protein 1 isoform 1 [Homo sapiens]
ENSG00000108424	KPNB1	8344	7431	6743	10023	12144	11347	29.8763	30.5808	28.6058	40.6244	52.0856	46.1708	8.97e-15	14.0472	0.870903	14.0472	up	--	--	Biological Process: protein import into nucleus (GO:0006606);; Molecular Function: Ran GTPase binding (GO:0008536);;	K14293|0.0e+00|csab:103243578|K14293 importin subunit beta-1 | (RefSeq) KPNB1; karyopherin subunit beta 1	RNA transport (ko03013)	[YU]	Nuclear structure;; Intracellular trafficking, secretion, and vesicular transport	HEAT repeat	Importin subunit beta-1 OS=Homo sapiens OX=9606 GN=KPNB1 PE=1 SV=2	U	Intracellular trafficking, secretion, and vesicular transport	importin subunit beta-1 isoform 1 [Homo sapiens]
ENSG00000127311	HELB	117	93	108	321	690	451	0.198798	0.182303	0.21742	0.618299	1.2697	0.947559	9.13e-15	14.0395	2.49239	14.0395	up	[L]	Replication, recombination and repair	Molecular Function: DNA helicase activity (GO:0003678);; Biological Process: DNA replication, synthesis of RNA primer (GO:0006269);;	K15254|0.0e+00|hsa:92797|K15254 DNA helicase B [EC:3.6.4.12] | (RefSeq) HELB, DHB, hDHB; DNA helicase B	--	--	--	AAA domain	DNA helicase B OS=Homo sapiens OX=9606 GN=HELB PE=1 SV=2	L	Replication, recombination and repair	DNA helicase B [Homo sapiens]
ENSG00000020633	RUNX3	860	1396	899	2972	5178	4400	4.892	9.11929	6.04653	19.1265	31.7537	27.4782	9.18e-15	14.0372	2.26428	14.0372	up	--	--	Molecular Function: DNA binding (GO:0003677);; Molecular Function: DNA-binding transcription factor activity (GO:0003700);; Molecular Function: ATP binding (GO:0005524);; Cellular Component: nucleoplasm (GO:0005654);; Cellular Component: nucleolus (GO:0005730);; Cellular Component: cytosol (GO:0005829);; Cellular Component: intracellular membrane-bounded organelle (GO:0043231);; Biological Proces…	K09279|4.6e-242|pps:100994337|K09279 runt-related transcription factor 3 | (RefSeq) RUNX3; runt related transcription factor 3	Th1 and Th2 cell differentiation (ko04658);; Epstein-Barr virus infection (ko05169)	[K]	Transcription	Runt domain	Runt-related transcription factor 3 OS=Homo sapiens OX=9606 GN=RUNX3 PE=1 SV=2	K	Transcription	runt-related transcription factor 3 isoform 1 [Homo sapiens]
ENSG00000159228	CBR1	3156	2834	3123	4397	4297	4752	53.5503	55.1795	62.6961	82.8869	75.7378	88.5809	9.27e-15	14.0329	0.856265	14.0329	up	[IQR]	Lipid transport and metabolism;; Secondary metabolites biosynthesis, transport and catabolism;; General function prediction only	Biological Process: reproduction (GO:0000003);; Biological Process: prostaglandin biosynthetic process (GO:0001516);; Biological Process: ovulation from ovarian follicle (GO:0001542);; Biological Process: long-chain fatty acid metabolic process (GO:0001676);; Biological Process: response to molecule of bacterial origin (GO:0002237);; Biological Process: developmental process involved in reproduct…	K00079|1.0e-70|ptr:473983|K00079 carbonyl reductase 1 [EC:1.1.1.184 1.1.1.189 1.1.1.197] | (RefSeq) CBR1; carbonyl reductase [NADPH] 1 isoform X2	Arachidonic acid metabolism (ko00590);; Folate biosynthesis (ko00790);; Metabolism of xenobiotics by cytochrome P450 (ko00980);; Chemical carcinogenesis (ko05204)	[Q]	Secondary metabolites biosynthesis, transport and catabolism	short chain dehydrogenase	Carbonyl reductase [NADPH] 1 OS=Homo sapiens OX=9606 GN=CBR1 PE=1 SV=3	Q	Secondary metabolites biosynthesis, transport and catabolism	carbonyl reductase [NADPH] 1 isoform 2 [Homo sapiens]
ENSG00000164164	OTUD4	2784	1917	1701	3964	4501	4509	8.67934	6.83718	6.17809	13.7937	14.9154	15.1664	1.02e-14	13.9914	1.32878	13.9914	up	--	--	--	K13718|0.0e+00|ptr:466922|K13718 OTU domain-containing protein 4 [EC:3.4.19.12] | (RefSeq) OTUD4; OTU domain-containing protein 4 isoform X1	--	--	--	OTU-like cysteine protease	OTU domain-containing protein 4 OS=Homo sapiens OX=9606 GN=OTUD4 PE=1 SV=4	--	--	OTU domain-containing protein 4 isoform 4 [Homo sapiens]
ENSG00000108021	FAM208B	976	877	733	1439	1823	2051	2.46076	2.80983	2.18286	5.019	5.8281	6.10408	1.17e-14	13.9318	1.33381	13.9318	up	--	--	Cellular Component: cellular_component (GO:0005575);; Cellular Component: intracellular (GO:0005622);; Cellular Component: obsolete cell (GO:0005623);; Cellular Component: nucleus (GO:0005634);; Cellular Component: nucleoplasm (GO:0005654);; Cellular Component: cytoplasm (GO:0005737);; Cellular Component: cytosol (GO:0005829);; Cellular Component: membrane-enclosed lumen (GO:0031974);; Cellular C…	K21873|2.4e-46|cjo:107319821|K21873 protein TASOR | (RefSeq) TASOR; protein TASOR isoform X1	--	--	--	Protein of unknown function (DUF3715)	Protein TASOR 2 OS=Homo sapiens OX=9606 GN=TASOR2 PE=1 SV=1	S	Function unknown	protein TASOR 2 isoform X4 [Homo sapiens]
ENSG00000108702	CCL1	33	4	7	704	204	557	1.19842	0.137552	0.275638	29.5386	8.12669	22.6785	1.22e-14	13.9136	5.43062	13.9136	up	--	--	Cellular Component: extracellular region (GO:0005576);; Biological Process: immune response (GO:0006955);; Molecular Function: chemokine activity (GO:0008009);;	K05514|1.2e-49|hsa:6346|K05514 C-C motif chemokine 1 | (RefSeq) CCL1, I-309, P500, SCYA1, SISe, TCA3; C-C motif chemokine ligand 1	Cytokine-cytokine receptor interaction (ko04060);; Viral protein interaction with cytokine and cytokine receptor (ko04061);; Chemokine signaling pathway (ko04062)	--	--	Small cytokines (intecrine/chemokine), interleukin-8 like	C-C motif chemokine 1 OS=Homo sapiens OX=9606 GN=CCL1 PE=1 SV=1	O	Posttranslational modification, protein turnover, chaperones	C-C motif chemokine 1 precursor [Homo sapiens]
ENSG00000189266	PNRC2	3396	2664	2892	4047	4392	4152	32.1833	28.5094	31.3108	43.3495	44.313	43.7612	1.28e-14	13.8928	0.793355	13.8928	up	--	--	Biological Process: nuclear-transcribed mRNA catabolic process, nonsense-mediated decay (GO:0000184);; Cellular Component: P-body (GO:0000932);; Biological Process: nuclear-transcribed mRNA catabolic process (GO:0000956);; Cellular Component: cellular_component (GO:0005575);; Cellular Component: intracellular (GO:0005622);; Cellular Component: obsolete cell (GO:0005623);; Cellular Component: nucl…	K18751|1.9e-72|hsa:55629|K18751 proline-rich nuclear receptor coactivator 2 | (RefSeq) PNRC2; proline rich nuclear receptor coactivator 2	--	--	--	Proline-rich nuclear receptor coactivator motif	Proline-rich nuclear receptor coactivator 2 OS=Homo sapiens OX=9606 GN=PNRC2 PE=1 SV=1	K	Transcription	proline-rich nuclear receptor coactivator 2 [Homo sapiens]
ENSG00000151748	SAV1	832	586	451	1497	1642	1515	5.97272	4.87724	3.81559	12.2378	12.7071	11.9766	1.3e-14	13.8861	1.62901	13.8861	up	--	--	Biological Process: apoptotic process (GO:0006915);; Biological Process: hippo signaling (GO:0035329);; Biological Process: regulation of cell population proliferation (GO:0042127);; Molecular Function: molecular adaptor activity (GO:0060090);;	K16686|6.4e-203|hsa:60485|K16686 scaffold protein salvador | (RefSeq) SAV1, SAV, WW45, WWP4; salvador family WW domain containing protein 1	Hippo signaling pathway (ko04390);; Hippo signaling pathway - multiple species (ko04392)	--	--	WW domain	Protein salvador homolog 1 OS=Homo sapiens OX=9606 GN=SAV1 PE=1 SV=2	K	Transcription	protein salvador homolog 1 [Homo sapiens]
ENSG00000001629	ANKIB1	1338	1138	1231	1832	2418	2529	4.8322	4.73648	5.28164	7.53622	9.52755	10.0859	1.34e-14	13.8729	1.16363	13.8729	up	--	--	Molecular Function: ubiquitin-protein transferase activity (GO:0004842);; Molecular Function: metal ion binding (GO:0046872);;	K11967|0.0e+00|hsa:54467|K11967 ankyrin repeat and IBR domain-containing protein 1 [EC:2.3.2.31] | (RefSeq) ANKIB1; ankyrin repeat and IBR domain containing 1	--	[O]	Posttranslational modification, protein turnover, chaperones	IBR domain, a half RING-finger domain	Ankyrin repeat and IBR domain-containing protein 1 OS=Homo sapiens OX=9606 GN=ANKIB1 PE=1 SV=3	O	Posttranslational modification, protein turnover, chaperones	ankyrin repeat and IBR domain-containing protein 1 [Homo sapiens]
ENSG00000163660	CCNL1	1717	1358	1508	2135	2667	2572	18.296	18.3652	19.6245	24.6339	30.1538	27.468	1.41e-14	13.8508	0.983623	13.8508	up	--	--	Biological Process: regulation of transcription by RNA polymerase II (GO:0006357);; Molecular Function: cyclin-dependent protein serine/threonine kinase regulator activity (GO:0016538);; Cellular Component: host cell nucleus (GO:0042025);;	K23966|8.8e-67|csab:103241423|K23966 cyclin L | (RefSeq) CCNL1; cyclin L1	--	[R]	General function prediction only	Cyclin, N-terminal domain	Cyclin-L1 OS=Homo sapiens OX=9606 GN=CCNL1 PE=1 SV=1	D	Cell cycle control, cell division, chromosome partitioning	RecName: Full=Cyclin-L1 [Pongo abelii]
ENSG00000102580	DNAJC3	3459	2831	2785	5597	4823	6731	13.5881	12.7762	12.9404	24.8736	20.4316	29.0335	1.54e-14	13.8125	1.21878	13.8125	up	[O]	Posttranslational modification, protein turnover, chaperones	Molecular Function: protein kinase inhibitor activity (GO:0004860);; Cellular Component: endoplasmic reticulum lumen (GO:0005788);; Cellular Component: smooth endoplasmic reticulum (GO:0005790);; Cellular Component: cytosol (GO:0005829);; Molecular Function: protein kinase binding (GO:0019901);; Biological Process: positive regulation of translation initiation in response to endoplasmic reticulum…	K09523|3.4e-284|hsa:5611|K09523 DnaJ homolog subfamily C member 3 | (RefSeq) DNAJC3, ACPHD, ERdj6, HP58, P58, P58IPK, PRKRI, p58(IPK); DnaJ heat shock protein family (Hsp40) member C3	Protein processing in endoplasmic reticulum (ko04141);; Influenza A (ko05164)	[V]	Defense mechanisms	Tetratricopeptide repeat	DnaJ homolog subfamily C member 3 OS=Homo sapiens OX=9606 GN=DNAJC3 PE=1 SV=1	O	Posttranslational modification, protein turnover, chaperones	dnaJ homolog subfamily C member 3 precursor [Homo sapiens]
ENSG00000064012	CASP8	1128	762	894	1562	1641	1820	9.30133	8.61142	8.78932	17.4689	19.3885	18.4869	1.66e-14	13.7799	1.1559	13.7799	up	--	--	Molecular Function: cysteine-type endopeptidase activity (GO:0004197);; Cellular Component: nucleoplasm (GO:0005654);; Cellular Component: cytosol (GO:0005829);; Biological Process: regulation of apoptotic process (GO:0042981);;	K04398|7.7e-312|ptr:746477|K04398 caspase 8 [EC:3.4.22.61] | (RefSeq) CASP8; caspase-8 isoform X1	Platinum drug resistance (ko01524);; p53 signaling pathway (ko04115);; Apoptosis (ko04210);; Apoptosis - multiple species (ko04215);; Necroptosis (ko04217);; Toll-like receptor signaling pathway (ko04620);; NOD-like receptor signaling pathway (ko04621);; RIG-I-like receptor signaling pathway (ko04622);; C-type lectin receptor signaling pathway (ko04625);; IL-17 signaling pathway (ko04657);; TNF s…	[D]	Cell cycle control, cell division, chromosome partitioning	Caspase domain	Caspase-8 OS=Homo sapiens OX=9606 GN=CASP8 PE=1 SV=1	D	Cell cycle control, cell division, chromosome partitioning	caspase-8 isoform G precursor [Homo sapiens]
ENSG00000152601	MBNL1	5128	5211	4785	8429	9732	7912	21.2499	24.0914	23.0362	38.879	44.6269	37.0536	1.77e-14	13.752	1.07969	13.752	up	--	--	Cellular Component: nucleoplasm (GO:0005654);; Cellular Component: cytosol (GO:0005829);; Molecular Function: metal ion binding (GO:0046872);;	K14943|1.8e-219|aju:106975192|K14943 muscleblind | (RefSeq) MBNL1; muscleblind-like protein 1 isoform X1	--	[K]	Transcription	Zinc finger C-x8-C-x5-C-x3-H type (and similar)	Muscleblind-like protein 1 OS=Homo sapiens OX=9606 GN=MBNL1 PE=1 SV=2	A	RNA processing and modification	muscleblind-like protein 1 isoform 11 [Homo sapiens]
ENSG00000125733	TRIP10	1229	1084	1171	2164	3790	2922	13.6074	13.6496	15.1478	26.8326	45.146	35.82	1.79e-14	13.7471	1.63915	13.7471	up	--	--	Cellular Component: nucleoplasm (GO:0005654);; Biological Process: endocytosis (GO:0006897);; Biological Process: actin cytoskeleton organization (GO:0030036);; Cellular Component: intracellular membrane-bounded organelle (GO:0043231);;	K07196|1.9e-206|ggo:101139805|K07196 thyroid hormone receptor interactor 10 | (RefSeq) TRIP10; cdc42-interacting protein 4 isoform X2	Insulin signaling pathway (ko04910)	[Z]	Cytoskeleton	SH3 domain	Cdc42-interacting protein 4 OS=Homo sapiens OX=9606 GN=TRIP10 PE=1 SV=3	Z	Cytoskeleton	TRIP10 isoform 1 [Pan troglodytes]
ENSG00000072401	UBE2D1	1883	1896	1503	3133	4337	3481	15.5496	17.9938	14.7019	29.2982	38.6703	31.571	2.13e-14	13.6716	1.34554	13.6716	up	--	--	Biological Process: protein polyubiquitination (GO:0000209);; Molecular Function: ATP binding (GO:0005524);; Molecular Function: ubiquitin conjugating enzyme activity (GO:0061631);; Biological Process: positive regulation of protein polyubiquitination (GO:1902916);;	K06689|1.8e-84|acs:100560343|K06689 ubiquitin-conjugating enzyme E2 D [EC:2.3.2.23] | (RefSeq) ube2d1; ubiquitin conjugating enzyme E2 D1	Ubiquitin mediated proteolysis (ko04120);; Protein processing in endoplasmic reticulum (ko04141)	[O]	Posttranslational modification, protein turnover, chaperones	Ubiquitin-conjugating enzyme	Ubiquitin-conjugating enzyme E2 D1 OS=Homo sapiens OX=9606 GN=UBE2D1 PE=1 SV=1	O	Posttranslational modification, protein turnover, chaperones	PREDICTED: ubiquitin-conjugating enzyme E2 D1 isoform X2 [Cercocebus atys]
ENSG00000139597	N4BP2L1	638	540	653	1336	2937	2451	5.15311	4.68489	6.30377	13.2546	32.6314	27.5051	2.21e-14	13.6556	2.16166	13.6556	up	[R]	General function prediction only	--	K15720|1.9e-46|gja:107116449|K15720 NEDD4-binding protein 2 [EC:3.-.-.-] | (RefSeq) N4BP2; NEDD4 binding protein 2	--	[L]	Replication, recombination and repair	AAA domain	NEDD4-binding protein 2-like 1 OS=Homo sapiens OX=9606 GN=N4BP2L1 PE=2 SV=1	L	Replication, recombination and repair	NEDD4-binding protein 2-like 1 isoform X1 [Pan paniscus]
ENSG00000185722	ANKFY1	2635	3050	2650	4619	5747	6043	8.17359	10.6666	9.57869	16.4017	20.0231	20.7818	2.28e-14	13.6421	1.26192	13.6421	up	[T]	Signal transduction mechanisms	Molecular Function: metal ion binding (GO:0046872);;	K20129|0.0e+00|hsa:51479|K20129 rabankyrin-5 | (RefSeq) ANKFY1, ANKHZN, BTBD23, ZFYVE14; ankyrin repeat and FYVE domain containing 1	--	[R]	General function prediction only	Ankyrin repeats (3 copies)	Rabankyrin-5 OS=Homo sapiens OX=9606 GN=ANKFY1 PE=1 SV=2	S	Function unknown	rabankyrin-5 isoform 4 [Homo sapiens]
ENSG00000137571	SLCO5A1	0	0	0	82	237	136	0	0	0	0.222622	0.645518	0.433843	2.51e-14	13.6003	9.97207	13.6003	up	--	--	Cellular Component: integral component of membrane (GO:0016021);; Biological Process: transmembrane transport (GO:0055085);;	K14356|0.0e+00|hsa:81796|K14356 solute carrier organic anion transporter family, member 5A | (RefSeq) SLCO5A1, OATP-J, OATP-RP4, OATP5A1, OATPJ, OATPRP4, SLC21A15; solute carrier organic anion transporter family member 5A1	--	[Q]	Secondary metabolites biosynthesis, transport and catabolism	Organic Anion Transporter Polypeptide (OATP) family	Solute carrier organic anion transporter family member 5A1 OS=Homo sapiens OX=9606 GN=SLCO5A1 PE=2 SV=2	P	Inorganic ion transport and metabolism	solute carrier organic anion transporter family member 5A1 isoform 1 [Homo sapiens]
ENSG00000054267	ARID4B	1034	743	789	1353	1594	1770	4.20154	3.34634	3.83361	6.15996	6.7474	8.20599	2.61e-14	13.5834	1.18005	13.5834	up	--	--	Molecular Function: DNA binding (GO:0003677);; Cellular Component: nucleus (GO:0005634);; Biological Process: regulation of transcription, DNA-templated (GO:0006355);;	K19195|0.0e+00|hsa:51742|K19195 AT-rich interactive domain-containing protein 4B | (RefSeq) ARID4B, BCAA, BRCAA1, RBBP1L1, RBP1L1, SAP180; AT-rich interaction domain 4B	--	[BK]	Chromatin structure and dynamics;; Transcription	RBB1NT (NUC162) domain	AT-rich interactive domain-containing protein 4B OS=Homo sapiens OX=9606 GN=ARID4B PE=1 SV=2	K	Transcription	AT-rich interactive domain-containing protein 4B isoform 1 [Homo sapiens]
ENSG00000125844	RRBP1	5861	4798	4964	6498	7185	7792	27.4804	26.1057	27.7086	35.1584	36.5915	40.7132	2.93e-14	13.5331	0.757146	13.5331	up	--	--	Biological Process: protein transport (GO:0015031);; Cellular Component: integral component of endoplasmic reticulum membrane (GO:0030176);;	K14000|0.0e+00|mcc:698019|K14000 ribosome-binding protein 1 | (RefSeq) RRBP1; ribosome-binding protein 1 isoform X1	Protein processing in endoplasmic reticulum (ko04141)	--	--	Ribosome receptor lysine/proline rich region	Ribosome-binding protein 1 OS=Homo sapiens OX=9606 GN=RRBP1 PE=1 SV=5	U	Intracellular trafficking, secretion, and vesicular transport	ribosome-binding protein 1 isoform 1 [Homo sapiens]
ENSG00000136560	TANK	3668	2926	2493	5438	8602	6956	39.1011	34.7154	30.7868	65.3033	99.5871	80.9817	3.21e-14	13.4935	1.50855	13.4935	up	--	--	Biological Process: I-kappaB kinase/NF-kappaB signaling (GO:0007249);;	K12650|6.8e-246|hsa:10010|K12650 TRAF family member-associated NF-kappa-B activator | (RefSeq) TANK, I-TRAF, ITRAF, TRAF2; TRAF family member associated NFKB activator	Autophagy - animal (ko04140);; NOD-like receptor signaling pathway (ko04621);; RIG-I-like receptor signaling pathway (ko04622);; Amyotrophic lateral sclerosis (ko05014)	--	--	TBD domain	TRAF family member-associated NF-kappa-B activator OS=Homo sapiens OX=9606 GN=TANK PE=1 SV=2	K	Transcription	TRAF family member-associated NF-kappa-B activator isoform X1 [Homo sapiens]
ENSG00000136810	TXN	6930	7395	6359	12674	23117	21478	175.138	214.866	190.165	362.468	630.235	596.094	3.3e-14	13.4815	1.75227	13.4815	up	[O]	Posttranslational modification, protein turnover, chaperones	Biological Process: negative regulation of transcription by RNA polymerase II (GO:0000122);; Cellular Component: nucleoplasm (GO:0005654);; Cellular Component: cytosol (GO:0005829);; Biological Process: glycerol ether metabolic process (GO:0006662);; Molecular Function: protein disulfide oxidoreductase activity (GO:0015035);; Molecular Function: peptide disulfide oxidoreductase activity (GO:00150…	K03671|6.1e-55|ggo:101141924|K03671 thioredoxin 1 | (RefSeq) TXN; thioredoxin isoform X2	NOD-like receptor signaling pathway (ko04621);; Parkinson disease (ko05012);; Salmonella infection (ko05132);; Fluid shear stress and atherosclerosis (ko05418)	[O]	Posttranslational modification, protein turnover, chaperones	Thioredoxin	Thioredoxin OS=Homo sapiens OX=9606 GN=TXN PE=1 SV=3	K	Transcription	thioredoxin [Pongo abelii]
ENSG00000109436	TBC1D9	2567	2681	2108	4819	6871	4975	10.626	12.7487	10.321	22.5652	30.6682	22.6082	3.34e-14	13.4763	1.47264	13.4763	up	--	--	Molecular Function: calcium ion binding (GO:0005509);;	K19951|0.0e+00|csab:103236299|K19951 TBC1 domain family member 8/9 | (RefSeq) TBC1D9; TBC1 domain family member 9	--	[R]	General function prediction only	Rab-GTPase-TBC domain	TBC1 domain family member 9 OS=Homo sapiens OX=9606 GN=TBC1D9 PE=2 SV=2	S	Function unknown	TBC1 domain family member 9 [Homo sapiens]
ENSG00000162616	DNAJB4	773	660	545	1207	1912	1839	5.68077	5.5667	4.73764	10.0375	15.1491	14.8394	3.65e-14	13.4377	1.62128	13.4377	up	[O]	Posttranslational modification, protein turnover, chaperones	Biological Process: protein folding (GO:0006457);; Molecular Function: unfolded protein binding (GO:0051082);;	K09510|9.7e-195|csab:103224573|K09510 DnaJ homolog subfamily B member 4 | (RefSeq) DNAJB4; DnaJ heat shock protein family (Hsp40) member B4	--	[O]	Posttranslational modification, protein turnover, chaperones	DnaJ C terminal domain	DnaJ homolog subfamily B member 4 OS=Homo sapiens OX=9606 GN=DNAJB4 PE=1 SV=1	O	Posttranslational modification, protein turnover, chaperones	dnaJ homolog subfamily B member 4 [Macaca mulatta]
ENSG00000015475	BID	3638	3031	2854	4928	6415	5161	35.9409	34.4998	39.8539	53.4852	67.5996	55.6687	4.32e-14	13.3645	1.09334	13.3645	up	--	--	Cellular Component: mitochondrial outer membrane (GO:0005741);; Cellular Component: cytosol (GO:0005829);; Biological Process: apoptotic process (GO:0006915);; Biological Process: activation of cysteine-type endopeptidase activity involved in apoptotic process (GO:0006919);;	K04726|1.7e-132|ptr:458635|K04726 BH3 interacting domain death agonist | (RefSeq) BID; BH3-interacting domain death agonist isoform X2	Platinum drug resistance (ko01524);; Sphingolipid signaling pathway (ko04071);; p53 signaling pathway (ko04115);; Apoptosis (ko04210);; Apoptosis - multiple species (ko04215);; Necroptosis (ko04217);; Natural killer cell mediated cytotoxicity (ko04650);; Non-alcoholic fatty liver disease (ko04932);; Alzheimer disease (ko05010);; Amyotrophic lateral sclerosis (ko05014);; Tuberculosis (ko05152);; H…	--	--	BH3 interacting domain (BID)	BH3-interacting domain death agonist OS=Homo sapiens OX=9606 GN=BID PE=1 SV=1	C	Energy production and conversion	BH3-interacting domain death agonist isoform 1 [Homo sapiens]
ENSG00000115008	IL1A	61	15	46	319	404	295	0.621924	0.173236	0.553927	3.72911	4.49497	3.34354	4.84e-14	13.3152	3.38332	13.3152	up	--	--	Biological Process: reproduction (GO:0000003);; Biological Process: response to reactive oxygen species (GO:0000302);; Biological Process: response to acid chemical (GO:0001101);; Biological Process: response to hypoxia (GO:0001666);; Biological Process: regulation of cytokine production (GO:0001817);; Biological Process: positive regulation of cytokine production (GO:0001819);; Biological Proces…	K04383|2.0e-150|hsa:3552|K04383 interleukin 1 alpha | (RefSeq) IL1A, IL-1_alpha, IL-1A, IL1, IL1-ALPHA, IL1F1; interleukin 1 alpha	MAPK signaling pathway (ko04010);; Cytokine-cytokine receptor interaction (ko04060);; Necroptosis (ko04217);; Cellular senescence (ko04218);; Osteoclast differentiation (ko04380);; Hematopoietic cell lineage (ko04640);; Non-alcoholic fatty liver disease (ko04932);; AGE-RAGE signaling pathway in diabetic complications (ko04933);; Type I diabetes mellitus (ko04940);; Alzheimer disease (ko05010);; P…	--	--	Interleukin-1 propeptide	Interleukin-1 alpha OS=Homo sapiens OX=9606 GN=IL1A PE=1 SV=1	K	Transcription	interleukin-1 alpha precursor [Homo sapiens]
ENSG00000136867	SLC31A2	696	419	518	1430	3333	2076	8.55358	5.92251	7.52832	19.8973	44.2248	28.0359	5.18e-14	13.2857	2.36813	13.2857	up	--	--	Molecular Function: copper ion transmembrane transporter activity (GO:0005375);; Cellular Component: late endosome (GO:0005770);; Biological Process: cellular copper ion homeostasis (GO:0006878);; Cellular Component: integral component of membrane (GO:0016021);; Cellular Component: recycling endosome (GO:0055037);; Biological Process: regulation of copper ion transmembrane transport (GO:1902311);;	K14687|4.4e-72|hsa:1318|K14687 solute carrier family 31 (copper transporter), member 2 | (RefSeq) SLC31A2, COPT2, CTR2, hCTR2; solute carrier family 31 member 2	--	[P]	Inorganic ion transport and metabolism	Ctr copper transporter family	Probable low affinity copper uptake protein 2 OS=Homo sapiens OX=9606 GN=SLC31A2 PE=1 SV=1	P	Inorganic ion transport and metabolism	probable low affinity copper uptake protein 2 [Homo sapiens]
ENSG00000185947	ZNF267	2351	2005	1799	3380	4183	3322	15.6733	15.2953	14.1156	25.6224	30.2227	24.6618	5.79e-14	13.2373	1.1235	13.2373	up	--	--	Molecular Function: nucleic acid binding (GO:0003676);; Biological Process: regulation of transcription, DNA-templated (GO:0006355);; Molecular Function: metal ion binding (GO:0046872);;	K09228|3.1e-161|hsa:10308|K09228 KRAB domain-containing zinc finger protein | (RefSeq) ZNF267, HZF2; zinc finger protein 267	Herpes simplex virus 1 infection (ko05168)	[R]	General function prediction only	Zinc-finger double domain	Zinc finger protein 267 OS=Homo sapiens OX=9606 GN=ZNF267 PE=1 SV=3	K	Transcription	zinc finger protein 267 isoform 1 [Homo sapiens]
ENSG00000050730	TNIP3	0	8	8	802	4251	3463	0	0.080502	0.077291	8.35361	42.3675	35.3071	5.82e-14	13.2351	9.27482	13.2351	up	--	--	Biological Process: negative regulation of I-kappaB kinase/NF-kappaB signaling (GO:0043124);; Biological Process: cellular response to lipopolysaccharide (GO:0071222);;	K23836|1.4e-161|hsa:79931|K23836 TNFAIP3-interacting protein 3 | (RefSeq) TNIP3, ABIN-3, LIND; TNFAIP3 interacting protein 3	--	--	--	Leucine zipper of domain CC2 of NEMO, NF-kappa-B essential modulator	TNFAIP3-interacting protein 3 OS=Homo sapiens OX=9606 GN=TNIP3 PE=1 SV=2	K	Transcription	TNFAIP3-interacting protein 3 isoform 1 [Homo sapiens]
ENSG00000180233	ZNRF2	1134	1286	907	2234	3284	3798	7.19785	9.37898	6.80397	16.0413	22.477	26.4705	5.93e-14	13.2269	1.77009	13.2269	up	--	--	Biological Process: protein polyubiquitination (GO:0000209);; Molecular Function: molecular_function (GO:0003674);; Molecular Function: catalytic activity (GO:0003824);; Molecular Function: ubiquitin-protein transferase activity (GO:0004842);; Cellular Component: cellular_component (GO:0005575);; Cellular Component: intracellular (GO:0005622);; Cellular Component: obsolete cell (GO:0005623);; Cel…	K10694|1.8e-105|hsa:223082|K10694 E3 ubiquitin-protein ligase ZNRF1/2 [EC:2.3.2.27] | (RefSeq) ZNRF2, RNF202; zinc and ring finger 2	--	[O]	Posttranslational modification, protein turnover, chaperones	Ring finger domain	E3 ubiquitin-protein ligase ZNRF2 OS=Homo sapiens OX=9606 GN=ZNRF2 PE=1 SV=1	O	Posttranslational modification, protein turnover, chaperones	E3 ubiquitin-protein ligase ZNRF2 [Homo sapiens]
ENSG00000254087	LYN	4639	4860	4489	8896	15925	11531	20.9344	26.2685	22.8968	44.1707	76.9773	59.5175	6.18e-14	13.209	1.66364	13.209	up	[T]	Signal transduction mechanisms	Molecular Function: non-membrane spanning protein tyrosine kinase activity (GO:0004715);; Molecular Function: ATP binding (GO:0005524);;	K05854|1.7e-293|ptr:472771|K05854 tyrosine-protein kinase Lyn [EC:2.7.10.2] | (RefSeq) LYN; tyrosine-protein kinase Lyn isoform X3	Chemokine signaling pathway (ko04062);; NF-kappa B signaling pathway (ko04064);; Platelet activation (ko04611);; B cell receptor signaling pathway (ko04662);; Fc epsilon RI signaling pathway (ko04664);; Fc gamma R-mediated phagocytosis (ko04666);; Long-term depression (ko04730);; Kaposi sarcoma-associated herpesvirus infection (ko05167);; Epstein-Barr virus infection (ko05169);; Viral carcinogene…	[T]	Signal transduction mechanisms	Protein tyrosine and serine/threonine kinase	Tyrosine-protein kinase Lyn OS=Homo sapiens OX=9606 GN=LYN PE=1 SV=3	T	Signal transduction mechanisms	LYN protein, partial [Homo sapiens]
ENSG00000128394	APOBEC3F	141	91	198	546	575	749	1.92843	1.56187	2.87208	6.02286	7.06943	8.41877	6.38e-14	13.1952	2.41034	13.1952	up	--	--	Molecular Function: zinc ion binding (GO:0008270);; Molecular Function: hydrolase activity (GO:0016787);;	K18750|2.1e-235|hsa:200316|K18750 C->U-editing enzyme APOBEC3 [EC:3.5.4.-] | (RefSeq) APOBEC3F, A3F, ARP8, BK150C2.4.MRNA, KA6; apolipoprotein B mRNA editing enzyme catalytic subunit 3F	Human immunodeficiency virus 1 infection (ko05170)	--	--	Novel AID APOBEC clade 2	DNA dC->dU-editing enzyme APOBEC-3F OS=Homo sapiens OX=9606 GN=APOBEC3F PE=1 SV=3	S	Function unknown	DNA dC->dU-editing enzyme APOBEC-3F isoform a [Homo sapiens]
ENSG00000163872	YEATS2	1748	1730	1771	2664	3190	3696	5.92863	6.93296	7.08996	10.337	11.8432	13.7873	6.39e-14	13.1945	1.15127	13.1945	up	--	--	Cellular Component: nucleus (GO:0005634);; Biological Process: regulation of transcription, DNA-templated (GO:0006355);;	--	--	[K]	Transcription	YEATS family	YEATS domain-containing protein 2 OS=Homo sapiens OX=9606 GN=YEATS2 PE=1 SV=2	K	Transcription	YEATS domain-containing protein 2 isoform 3 [Homo sapiens]
ENSG00000148175	STOM	4537	3829	4643	8048	11961	15333	34.3125	33.1445	41.3318	68.5329	96.6623	126.432	6.5e-14	13.1871	1.72765	13.1871	up	[O]	Posttranslational modification, protein turnover, chaperones	Cellular Component: mitochondrion (GO:0005739);; Cellular Component: integral component of plasma membrane (GO:0005887);; Molecular Function: protein homodimerization activity (GO:0042803);; Biological Process: positive regulation by host of viral genome replication (GO:0044829);; Cellular Component: perinuclear region of cytoplasm (GO:0048471);; Biological Process: positive regulation of protein…	K17286|2.3e-152|hsa:2040|K17286 erythrocyte band 7 integral membrane protein | (RefSeq) STOM, BND7, EPB7, EPB72; stomatin	--	[C]	Energy production and conversion	SPFH domain / Band 7 family	Stomatin OS=Homo sapiens OX=9606 GN=STOM PE=1 SV=3	U	Intracellular trafficking, secretion, and vesicular transport	erythrocyte band 7 integral membrane protein isoform a [Homo sapiens]
ENSG00000151726	ACSL1	11813	11335	8772	23559	52501	34914	68.7681	78.8479	60.0456	159.645	347.971	236.992	6.82e-14	13.1662	2.08782	13.1662	up	[I]	Lipid transport and metabolism	Molecular Function: ligase activity (GO:0016874);;	K01897|1.1e-311|hsa:2180|K01897 long-chain acyl-CoA synthetase [EC:6.2.1.3] | (RefSeq) ACSL1, ACS1, FACL1, FACL2, LACS, LACS1, LACS2; acyl-CoA synthetase long chain family member 1	Fatty acid biosynthesis (ko00061);; Fatty acid degradation (ko00071);; Fatty acid metabolism (ko01212);; PPAR signaling pathway (ko03320);; Peroxisome (ko04146);; Ferroptosis (ko04216);; Thermogenesis (ko04714);; Adipocytokine signaling pathway (ko04920)	[I]	Lipid transport and metabolism	AMP-binding enzyme	Long-chain-fatty-acid--CoA ligase 1 OS=Homo sapiens OX=9606 GN=ACSL1 PE=1 SV=1	I	Lipid transport and metabolism	long-chain-fatty-acid--CoA ligase 1 isoform c [Homo sapiens]
ENSG00000170385	SLC30A1	3164	3697	1975	7791	9064	8320	12.6951	17.0439	9.37109	35.3689	39.217	36.6521	7.35e-14	13.1337	1.8051	13.1337	up	[P]	Inorganic ion transport and metabolism	Molecular Function: cation transmembrane transporter activity (GO:0008324);; Cellular Component: integral component of membrane (GO:0016021);;	K14688|1.2e-284|hsa:7779|K14688 solute carrier family 30 (zinc transporter), member 1 | (RefSeq) SLC30A1, ZNT1, ZRC1; solute carrier family 30 member 1	Mineral absorption (ko04978)	[P]	Inorganic ion transport and metabolism	Cation efflux family	Zinc transporter 1 OS=Homo sapiens OX=9606 GN=SLC30A1 PE=1 SV=3	P	Inorganic ion transport and metabolism	zinc transporter 1 [Homo sapiens]
ENSG00000041988	THAP3	277	264	298	499	626	645	5.16091	5.48918	6.45027	10.2414	11.8816	12.5212	8.26e-14	13.083	1.36612	13.083	up	--	--	Molecular Function: DNA binding (GO:0003677);;	K23203|1.3e-78|hsa:90326|K23203 THAP domain-containing protein 1/3 | (RefSeq) THAP3; THAP domain containing 3	--	--	--	THAP domain	THAP domain-containing protein 3 OS=Homo sapiens OX=9606 GN=THAP3 PE=1 SV=1	K	Transcription	THAP domain-containing protein 3 isoform 2 [Homo sapiens]
ENSG00000124688	MAD2L1BP	863	669	826	1230	1298	1391	14.5388	12.962	16.477	23.3776	23.3643	25.7716	9.18e-14	13.0372	1.03083	13.0372	up	--	--	Cellular Component: ribonuclease H2 complex (GO:0032299);;	--	--	--	--	Mad1 and Cdc20-bound-Mad2 binding	MAD2L1-binding protein OS=Homo sapiens OX=9606 GN=MAD2L1BP PE=1 SV=1	S	Function unknown	MAD2L1-binding protein isoform 1 [Homo sapiens]
ENSG00000159873	CCDC117	735	665	591	1055	1121	1354	4.05401	4.21072	3.84974	6.5992	6.65723	8.19569	1.01e-13	12.9957	1.12214	12.9957	up	--	--	--	--	--	--	--	Coiled-coil domain-containing protein 117	Coiled-coil domain-containing protein 117 OS=Homo sapiens OX=9606 GN=CCDC117 PE=1 SV=1	S	Function unknown	coiled-coil domain-containing protein 117 isoform a [Homo sapiens]
ENSG00000154642	C21orf91	66	60	77	201	256	344	0.266236	0.27849	0.386201	0.943208	1.11362	1.67103	1.07e-13	12.9706	2.2655	12.9706	up	--	--	Biological Process: multicellular organism development (GO:0007275);; Biological Process: nervous system development (GO:0007399);; Biological Process: central nervous system development (GO:0007417);; Biological Process: brain development (GO:0007420);; Biological Process: biological_process (GO:0008150);; Biological Process: cellular process (GO:0009987);; Biological Process: positive regulatio…	--	--	--	--	EURL protein	Protein EURL homolog OS=Homo sapiens OX=9606 GN=EURL PE=1 SV=3	S	Function unknown	protein EURL homolog isoform X1 [Gorilla gorilla gorilla]
ENSG00000086062	B4GALT1	3229	2696	2417	4562	5080	4233	16.8798	16.1941	14.9642	27.0058	28.642	24.3341	1.11e-13	12.9547	1.03747	12.9547	up	--	--	Biological Process: carbohydrate metabolic process (GO:0005975);; Cellular Component: integral component of membrane (GO:0016021);; Molecular Function: transferase activity, transferring glycosyl groups (GO:0016757);;	K07966|1.7e-230|hsa:2683|K07966 beta-1,4-galactosyltransferase 1 [EC:2.4.1.22 2.4.1.90 2.4.1.38 2.4.1.-] | (RefSeq) B4GALT1, B4GAL-T1, CDG2D, GGTB2, GT1, GTB, beta4Gal-T1; beta-1,4-galactosyltransferase 1	Galactose metabolism (ko00052);; N-Glycan biosynthesis (ko00510);; Various types of N-glycan biosynthesis (ko00513);; Other types of O-glycan biosynthesis (ko00514);; Mannose type O-glycan biosynthesis (ko00515);; Glycosaminoglycan biosynthesis - keratan sulfate (ko00533);; Glycosphingolipid biosynthesis - lacto and neolacto series (ko00601)	[G]	Carbohydrate transport and metabolism	N-terminal region of glycosyl transferase group 7	Beta-1,4-galactosyltransferase 1 OS=Homo sapiens OX=9606 GN=B4GALT1 PE=1 SV=5	G	Carbohydrate transport and metabolism	beta-1,4-galactosyltransferase 1 isoform 1 [Homo sapiens]
ENSG00000173221	GLRX	3621	3676	2834	5381	5753	6186	64.3761	74.563	59.2854	108.908	110.26	120.386	1.16e-13	12.9355	1.06852	12.9355	up	[O]	Posttranslational modification, protein turnover, chaperones	Cellular Component: nucleus (GO:0005634);; Cellular Component: cytoplasm (GO:0005737);; Molecular Function: electron transfer activity (GO:0009055);; Molecular Function: protein disulfide oxidoreductase activity (GO:0015035);; Molecular Function: transferase activity (GO:0016740);; Biological Process: cell redox homeostasis (GO:0045454);;	K03676|6.2e-55|ggo:101126044|K03676 glutaredoxin 3 | (RefSeq) GLRX; glutaredoxin-1	--	[O]	Posttranslational modification, protein turnover, chaperones	Glutaredoxin	Glutaredoxin-1 OS=Homo sapiens OX=9606 GN=GLRX PE=1 SV=2	O	Posttranslational modification, protein turnover, chaperones	glutaredoxin-1 [Homo sapiens]
ENSG00000059758	CDK17	1044	923	725	1554	2108	1834	5.84777	5.84448	4.82147	9.78332	12.6054	11.2355	1.18e-13	12.9281	1.32859	12.9281	up	[R]	General function prediction only	Molecular Function: protein kinase activity (GO:0004672);; Molecular Function: ATP binding (GO:0005524);;	K15595|2.1e-305|cjc:100414790|K15595 cyclin-dependent kinase 17 [EC:2.7.11.22] | (RefSeq) CDK17; cyclin dependent kinase 17	--	[R]	General function prediction only	Protein kinase domain	Cyclin-dependent kinase 17 OS=Homo sapiens OX=9606 GN=CDK17 PE=1 SV=2	T	Signal transduction mechanisms	cyclin-dependent kinase 17 isoform 1 [Homo sapiens]
ENSG00000154099	DNAAF1	0	2	0	82	310	496	0	0.016296	0	1.69007	6.61931	11.9134	1.19e-13	12.9245	9.05445	12.9245	up	--	--	Cellular Component: cytosol (GO:0005829);; Cellular Component: plasma membrane (GO:0005886);; Cellular Component: cilium (GO:0005929);; Cellular Component: nuclear speck (GO:0016607);; Biological Process: motile cilium assembly (GO:0044458);;	K19750|1.0e-297|hsa:123872|K19750 dynein assembly factor 1, axonemal | (RefSeq) DNAAF1, CILD13, DAU1, LRRC50, ODA7, swt; dynein axonemal assembly factor 1	--	--	--	Leucine-rich repeat	Dynein assembly factor 1, axonemal OS=Homo sapiens OX=9606 GN=DNAAF1 PE=1 SV=5	T	Signal transduction mechanisms	dynein assembly factor 1, axonemal isoform 1 [Homo sapiens]
ENSG00000101236	RNF24	723	867	848	1693	2986	3273	2.48984	3.30332	3.08161	6.72947	11.0404	11.953	1.24e-13	12.9066	1.98041	12.9066	up	--	--	Biological Process: protein polyubiquitination (GO:0000209);; Molecular Function: molecular_function (GO:0003674);; Molecular Function: catalytic activity (GO:0003824);; Molecular Function: ubiquitin-protein transferase activity (GO:0004842);; Cellular Component: cellular_component (GO:0005575);; Cellular Component: intracellular (GO:0005622);; Cellular Component: obsolete cell (GO:0005623);; Cel…	K15699|4.2e-41|gja:107115368|K15699 RING finger protein 122 | (RefSeq) RNF122; ring finger protein 122	--	[O]	Posttranslational modification, protein turnover, chaperones	Ring finger domain	RING finger protein 24 OS=Homo sapiens OX=9606 GN=RNF24 PE=1 SV=1	O	Posttranslational modification, protein turnover, chaperones	RING finger protein 24 isoform X1 [Nomascus leucogenys]
ENSG00000100418	DESI1	1664	1262	1261	2087	2100	2142	9.53471	8.30539	8.54526	13.5251	12.9746	13.4708	1.26e-13	12.8996	0.900789	12.8996	up	--	--	Molecular Function: molecular_function (GO:0003674);; Molecular Function: binding (GO:0005488);; Molecular Function: protein binding (GO:0005515);; Molecular Function: identical protein binding (GO:0042802);;	K22762|6.9e-93|cjc:100400531|K22762 desumoylating isopeptidase 1 [EC:3.4.-.-] | (RefSeq) DESI1; desumoylating isopeptidase 1	--	[S]	Function unknown	PPPDE putative peptidase domain	Desumoylating isopeptidase 1 OS=Homo sapiens OX=9606 GN=DESI1 PE=1 SV=1	S	Function unknown	desumoylating isopeptidase 1 [Macaca mulatta]
ENSG00000100225	FBXO7	4731	3904	3682	5269	5930	5788	49.1297	46.9376	45.1085	63.9268	66.3649	65.7842	1.26e-13	12.8996	0.764489	12.8996	up	--	--	Biological Process: regulation of cyclin-dependent protein serine/threonine kinase activity (GO:0000079);; Cellular Component: ubiquitin ligase complex (GO:0000151);; Biological Process: protein polyubiquitination (GO:0000209);; Biological Process: autophagy of mitochondrion (GO:0000422);; Biological Process: regulation of protein phosphorylation (GO:0001932);; Biological Process: negative regula…	K10293|1.7e-302|hsa:25793|K10293 F-box protein 7 | (RefSeq) FBXO7, FBX, FBX07, FBX7, PARK15, PKPS; F-box protein 7	--	--	--	F-box-like	F-box only protein 7 OS=Homo sapiens OX=9606 GN=FBXO7 PE=1 SV=1	O	Posttranslational modification, protein turnover, chaperones	F-box only protein 7 isoform 1 [Homo sapiens]
ENSG00000108669	CYTH1	4408	4105	4187	5819	7820	7610	31.0476	32.462	33.9226	46.7556	58.2778	58.4406	1.29e-13	12.8894	1.03313	12.8894	up	[R]	General function prediction only	Molecular Function: ARF guanyl-nucleotide exchange factor activity (GO:0005086);; Biological Process: regulation of ARF protein signal transduction (GO:0032012);;	K18441|2.6e-200|cfa:608079|K18441 cytohesin | (RefSeq) CYTH1; cytohesin-1 isoform X3	Phospholipase D signaling pathway (ko04072);; Endocytosis (ko04144);; Salmonella infection (ko05132)	[U]	Intracellular trafficking, secretion, and vesicular transport	Sec7 domain	Cytohesin-1 OS=Homo sapiens OX=9606 GN=CYTH1 PE=1 SV=1	U	Intracellular trafficking, secretion, and vesicular transport	PREDICTED: cytohesin-1 isoform X4 [Chlorocebus sabaeus]
ENSG00000162897	FCAMR	0	0	0	107	76	219	0	0	0	1.09733	0.643807	2.07176	1.3e-13	12.8861	9.79495	12.8861	up	--	--	--	--	--	--	--	--	--	--	--	FCAMR isoform 5 [Pongo abelii]
[truncated: 2,810 more rows]
