# Supplementary material for: A tissue-intrinsic mechanism sensitizes HIV-1 particles for TLR-triggered innate immune responses
Source: Nat Commun. 2026 May 9;17:4209. doi: 10.1038/s41467-026-72586-3 (PMC13157497; doi:10.1038/s41467-026-72586-3)
Supplement: Supplementary file 8 — Supplementary Data 6 [file 41467_2026_72586_MOESM8_ESM.xlsx]

## Sheet: Sheet1
#ID	Symbol	D10-S1_Count	D11-S1_Count	D12-S1_Count	D10-D1_Count	D11-D1_Count	D12-D1_Count	D10-S1_FPKM	D11-S1_FPKM	D12-S1_FPKM	D10-D1_FPKM	D11-D1_FPKM	D12-D1_FPKM	Pvalue	-log10 p-value	log2FC	Rank	regulated	COG_class	COG_class_annotation	GO_annotation	KEGG_annotation	KEGG_pathway_annotation	KOG_class	KOG_class_annotation	Pfam_annotation	Swiss-Prot_annotation	eggNOG_class	eggNOG_class_annotation	NR_annotation
ENSG00000125538	IL1B	1724	1933	1589	12707	13070	16377	24.1939	29.8319	24.977	193.733	189.85	242.399	7.17e-86	85.1445	3.23476	85.1445	up	--	--	Biological Process: fever generation (GO:0001660);; Molecular Function: cytokine activity (GO:0005125);; Molecular Function: interleukin-1 receptor binding (GO:0005149);; Cellular Component: extracellular space (GO:0005615);; Cellular Component: lysosome (GO:0005764);; Cellular Component: autophagosome (GO:0005776);; Cellular Component: cytosol (GO:0005829);; Biological Process: immune response (…	K04519|4.3e-153|hsa:3553|K04519 interleukin 1 beta | (RefSeq) IL1B, IL-1, IL1-BETA, IL1F2, IL1beta; interleukin 1 beta	Antifolate resistance (ko01523);; MAPK signaling pathway (ko04010);; Cytokine-cytokine receptor interaction (ko04060);; NF-kappa B signaling pathway (ko04064);; Necroptosis (ko04217);; Osteoclast differentiation (ko04380);; Toll-like receptor signaling pathway (ko04620);; NOD-like receptor signaling pathway (ko04621);; Cytosolic DNA-sensing pathway (ko04623);; C-type lectin receptor signaling pat…	--	--	Interleukin-1 / 18	Interleukin-1 beta OS=Homo sapiens OX=9606 GN=IL1B PE=1 SV=2	K	Transcription	interleukin 1, beta, isoform CRA_c [Homo sapiens]
ENSG00000213533	STIMATE	1421	1270	1277	3661	3631	3730	7.45082	7.42668	7.67467	20.7266	19.8679	20.1606	7.35e-78	77.1337	1.71174	77.1337	up	--	--	Biological Process: chondrocyte differentiation (GO:0002062);; Molecular Function: calcium channel regulator activity (GO:0005246);; Cellular Component: nucleus (GO:0005634);; Cellular Component: membrane (GO:0016020);; Cellular Component: integral component of membrane (GO:0016021);; Biological Process: activation of store-operated calcium channel activity (GO:0032237);; Cellular Component: cort…	K20179|8.8e-51|tsp:Tsp_09249|K20179 vacuolar protein sorting-associated protein 11 | (RefSeq) transmembrane protein 110	--	--	--	STIMATE family	Store-operated calcium entry regulator STIMATE OS=Homo sapiens OX=9606 GN=STIMATE PE=1 SV=1	S	Function unknown	store-operated calcium entry regulator STIMATE [Homo sapiens]
ENSG00000128335	APOL2	4277	3543	3839	12449	13257	15910	40.089	35.8542	39.3961	127.446	126.909	156.261	6.52e-66	65.1858	2.07172	65.1858	up	--	--	Cellular Component: extracellular region (GO:0005576);; Biological Process: lipid transport (GO:0006869);; Molecular Function: lipid binding (GO:0008289);; Cellular Component: integral component of membrane (GO:0016021);; Biological Process: lipoprotein metabolic process (GO:0042157);;	K14480|1.9e-182|hsa:23780|K14480 apolipoprotein L | (RefSeq) APOL2, APOL-II, APOL3; apolipoprotein L2	--	--	--	Apolipoprotein L	Apolipoprotein L2 OS=Homo sapiens OX=9606 GN=APOL2 PE=1 SV=1	U	Intracellular trafficking, secretion, and vesicular transport	apolipoprotein L2 [Homo sapiens]
ENSG00000163121	NEURL3	232	226	257	2367	3582	2315	3.52749	3.78907	4.33982	39.0837	56.4255	36.7981	6.7e-62	61.1739	3.76316	61.1739	up	--	--	Molecular Function: molecular_function (GO:0003674);; Molecular Function: catalytic activity (GO:0003824);; Molecular Function: ubiquitin-protein transferase activity (GO:0004842);; Biological Process: cellular protein modification process (GO:0006464);; Biological Process: nitrogen compound metabolic process (GO:0006807);; Biological Process: biological_process (GO:0008150);; Biological Process:…	K15689|3.7e-70|pps:100978507|K15689 E3 ubiquitin-protein ligase NEURL3 [EC:2.3.2.27] | (RefSeq) NEURL3; neuralized E3 ubiquitin protein ligase 3	--	--	--	--	E3 ubiquitin-protein ligase NEURL3 OS=Homo sapiens OX=9606 GN=NEURL3 PE=2 SV=2	O	Posttranslational modification, protein turnover, chaperones	E3 ubiquitin-protein ligase NEURL3 isoform b [Homo sapiens]
ENSG00000185338	SOCS1	101	94	132	954	1378	1240	1.78576	1.88676	2.64809	18.2288	26.4291	23.4444	8.36e-59	58.0778	3.67909	58.0778	up	--	--	Cellular Component: nucleoplasm (GO:0005654);; Biological Process: receptor signaling pathway via JAK-STAT (GO:0007259);; Biological Process: regulation of activation of Janus kinase activity (GO:0010533);; Biological Process: protein ubiquitination (GO:0016567);; Molecular Function: kinase inhibitor activity (GO:0019210);; Biological Process: cytokine-mediated signaling pathway (GO:0019221);; Bi…	K04694|1.3e-99|cjc:100402275|K04694 suppressor of cytokine signaling 1 | (RefSeq) SOCS1; suppressor of cytokine signaling 1	Ubiquitin mediated proteolysis (ko04120);; Osteoclast differentiation (ko04380);; JAK-STAT signaling pathway (ko04630);; Insulin signaling pathway (ko04910);; Prolactin signaling pathway (ko04917);; Type II diabetes mellitus (ko04930);; Growth hormone synthesis, secretion and action (ko04935);; Toxoplasmosis (ko05145);; MicroRNAs in cancer (ko05206)	[T]	Signal transduction mechanisms	SH2 domain	Suppressor of cytokine signaling 1 OS=Homo sapiens OX=9606 GN=SOCS1 PE=1 SV=1	T	Signal transduction mechanisms	suppressor of cytokine signaling 1 [Pan troglodytes]
ENSG00000196092	PAX5	10	4	16	448	546	557	0.024712	0.011537	0.045484	1.29141	1.5006	1.55749	8.51e-56	55.0701	5.92866	55.0701	up	--	--	Cellular Component: fibrillar center (GO:0001650);; Molecular Function: DNA binding (GO:0003677);; Cellular Component: nucleoplasm (GO:0005654);; Cellular Component: cytosol (GO:0005829);; Biological Process: regulation of transcription, DNA-templated (GO:0006355);; Cellular Component: intracellular membrane-bounded organelle (GO:0043231);;	K09383|2.0e-223|cjc:100389113|K09383 paired box protein 5 | (RefSeq) PAX5; paired box 5	Transcriptional misregulation in cancer (ko05202)	[K]	Transcription	'Paired box' domain	Paired box protein Pax-5 OS=Homo sapiens OX=9606 GN=PAX5 PE=1 SV=1	K	Transcription	paired box protein Pax-5 isoform 1 [Homo sapiens]
ENSG00000038210	PI4K2B	1187	1219	1177	3668	4535	4054	7.66771	8.65343	8.50348	25.7473	30.3421	27.6124	5.47e-55	54.262	2.00591	54.262	up	--	--	Molecular Function: 1-phosphatidylinositol 4-kinase activity (GO:0004430);;	K13711|4.1e-287|hsa:55300|K13711 phosphatidylinositol 4-kinase type 2 [EC:2.7.1.67] | (RefSeq) PI4K2B, PI4KIIB, PIK42B; phosphatidylinositol 4-kinase type 2 beta	Inositol phosphate metabolism (ko00562);; Phosphatidylinositol signaling system (ko04070)	[T]	Signal transduction mechanisms	Phosphatidylinositol 3- and 4-kinase	Phosphatidylinositol 4-kinase type 2-beta OS=Homo sapiens OX=9606 GN=PI4K2B PE=1 SV=1	T	Signal transduction mechanisms	phosphatidylinositol 4-kinase type 2-beta [Homo sapiens]
ENSG00000155287	SLC25A28	537	543	696	2839	3265	3414	8.45702	9.49391	12.4288	49.3251	53.3777	56.8647	6.68e-55	54.1752	2.652	54.1752	up	--	--	Cellular Component: integral component of membrane (GO:0016021);;	K15113|5.6e-188|csab:103216373|K15113 solute carrier family 25 (mitochondrial iron transporter), member 28/37 | (RefSeq) SLC25A28; solute carrier family 25 member 28	--	[C]	Energy production and conversion	Mitochondrial carrier protein	Mitoferrin-2 OS=Homo sapiens OX=9606 GN=SLC25A28 PE=2 SV=1	C	Energy production and conversion	SLC25A28 protein, partial [Homo sapiens]
ENSG00000004468	CD38	37	20	49	996	2030	1806	0.148384	0.086269	0.219343	4.45095	8.61307	7.86904	1.96e-52	51.7077	5.74216	51.7077	up	--	--	Molecular Function: NAD+ nucleosidase activity (GO:0003953);; Cellular Component: integral component of membrane (GO:0016021);; Molecular Function: NAD(P)+ nucleosidase activity (GO:0050135);;	K01242|1.9e-178|hsa:952|K01242 ADP-ribosyl cyclase 1 [EC:3.2.2.6 2.4.99.20] | (RefSeq) CD38, ADPRC_1, ADPRC1; CD38 molecule	Nicotinate and nicotinamide metabolism (ko00760);; Calcium signaling pathway (ko04020);; Hematopoietic cell lineage (ko04640);; Oxytocin signaling pathway (ko04921);; Salivary secretion (ko04970);; Pancreatic secretion (ko04972)	--	--	ADP-ribosyl cyclase	ADP-ribosyl cyclase/cyclic ADP-ribose hydrolase 1 OS=Homo sapiens OX=9606 GN=CD38 PE=1 SV=2	T	Signal transduction mechanisms	ADP-ribosyl cyclase/cyclic ADP-ribose hydrolase 1 [Homo sapiens]
ENSG00000126709	IFI6	9584	8185	8980	22326	21477	25589	262.739	246.433	275.087	664.335	609.49	739.116	1.48e-51	50.8297	1.6125	50.8297	up	--	--	Cellular Component: integral component of membrane (GO:0016021);;	--	--	--	--	Interferon-induced 6-16 family	Interferon alpha-inducible protein 6 OS=Homo sapiens OX=9606 GN=IFI6 PE=1 SV=2	T	Signal transduction mechanisms	interferon alpha-inducible protein 6 isoform a precursor [Homo sapiens]
ENSG00000123240	OPTN	4663	3752	4292	9003	10060	10248	32.8884	28.9158	33.7493	67.5898	73.0585	75.6978	3.54e-51	50.451	1.44373	50.451	up	--	--	Cellular Component: Golgi apparatus (GO:0005794);; Biological Process: autophagy (GO:0006914);; Biological Process: vesicle-mediated transport (GO:0016192);; Cellular Component: cytoplasmic vesicle (GO:0031410);; Molecular Function: K63-linked polyubiquitin modification-dependent protein binding (GO:0070530);;	K19946|2.7e-306|hsa:10133|K19946 optineurin | (RefSeq) OPTN, ALS12, FIP2, GLC1E, HIP7, HYPL, NRP, TFIIIA-INTP; optineurin	Mitophagy - animal (ko04137);; Amyotrophic lateral sclerosis (ko05014)	--	--	Leucine zipper of domain CC2 of NEMO, NF-kappa-B essential modulator	Optineurin OS=Homo sapiens OX=9606 GN=OPTN PE=1 SV=3	U	Intracellular trafficking, secretion, and vesicular transport	optineurin [Homo sapiens]
ENSG00000168394	TAP1	5078	4258	5416	20665	24648	30663	39.2548	36.1754	46.814	173.548	197.296	249.908	5.4e-51	50.2676	2.59646	50.2676	up	[V]	Defense mechanisms	Biological Process: antigen processing and presentation of exogenous peptide antigen via MHC class I, TAP-dependent (GO:0002479);; Molecular Function: ATP binding (GO:0005524);; Cellular Component: endoplasmic reticulum (GO:0005783);; Biological Process: defense response (GO:0006952);; Molecular Function: ATPase-coupled peptide antigen transmembrane transporter activity (GO:0015433);; Molecular F…	K05653|0.0e+00|hsa:6890|K05653 ATP-binding cassette, subfamily B (MDR/TAP), member 2 | (RefSeq) TAP1, ABC17, ABCB2, APT1, D6S114E, PSF-1, PSF1, RING4, TAP1*0102N, TAP1N; transporter 1, ATP binding cassette subfamily B member	ABC transporters (ko02010);; Phagosome (ko04145);; Antigen processing and presentation (ko04612);; Human cytomegalovirus infection (ko05163);; Herpes simplex virus 1 infection (ko05168);; Epstein-Barr virus infection (ko05169);; Human immunodeficiency virus 1 infection (ko05170);; Primary immunodeficiency (ko05340)	[U]	Intracellular trafficking, secretion, and vesicular transport	ABC transporter transmembrane region	Antigen peptide transporter 1 OS=Homo sapiens OX=9606 GN=TAP1 PE=1 SV=2	U	Intracellular trafficking, secretion, and vesicular transport	RecName: Full=Antigen peptide transporter 1; Short=APT1; AltName: Full=ATP-binding cassette sub-family B member 2; AltName: Full=Peptide supply factor 1; AltName: Full=Peptide transporter PSF1; Short=PSF-1; AltName: Full=Peptide transporter TAP1; AltName: Full=Peptide transporter involved in antigen processing 1; AltName: Full=Really interesting new gene 4 protein [Homo sapiens]
ENSG00000135363	LMO2	902	819	851	2106	2039	2160	9.9872	11.698	11.1771	30.1433	27.9657	27.1546	7.51e-51	50.1244	1.53088	50.1244	up	--	--	Molecular Function: metal ion binding (GO:0046872);;	K15612|5.0e-110|ngi:103748904|K15612 rhombotin-2 | (RefSeq) Lmo2; LIM domain only 2	Transcriptional misregulation in cancer (ko05202)	[R]	General function prediction only	LIM domain	Rhombotin-2 OS=Homo sapiens OX=9606 GN=LMO2 PE=1 SV=1	K	Transcription	rhombotin-2 isoform 1 [Homo sapiens]
ENSG00000003400	CASP10	566	547	602	1681	2043	1901	2.36476	2.72771	2.92904	7.67231	9.63676	9.08254	3.48e-50	49.4584	1.94628	49.4584	up	--	--	Biological Process: regulation of apoptotic process (GO:0042981);; Molecular Function: cysteine-type endopeptidase activity involved in apoptotic signaling pathway (GO:0097199);;	K04400|1.8e-293|pps:100972863|K04400 caspase 10 [EC:3.4.22.63] | (RefSeq) CASP10; caspase 10	Apoptosis (ko04210);; RIG-I-like receptor signaling pathway (ko04622);; TNF signaling pathway (ko04668);; Tuberculosis (ko05152);; Hepatitis B (ko05161)	[D]	Cell cycle control, cell division, chromosome partitioning	Caspase domain	Caspase-10 OS=Homo sapiens OX=9606 GN=CASP10 PE=1 SV=3	D	Cell cycle control, cell division, chromosome partitioning	caspase-10 isoform 1 preproprotein [Homo sapiens]
ENSG00000188290	HES4	125	87	143	985	1144	1430	3.0345	2.28186	3.8577	26.5119	28.9885	37.2387	4.99e-50	49.3019	3.56063	49.3019	up	--	--	Molecular Function: DNA binding (GO:0003677);; Cellular Component: nucleus (GO:0005634);; Biological Process: regulation of transcription, DNA-templated (GO:0006355);; Molecular Function: protein dimerization activity (GO:0046983);;	K09089|1.1e-99|hsa:57801|K09089 hairy and enhancer of split 4 | (RefSeq) HES4, bHLHb42; hes family bHLH transcription factor 4	Human papillomavirus infection (ko05165)	[K]	Transcription	Hairy Orange	Transcription factor HES-4 OS=Homo sapiens OX=9606 GN=HES4 PE=2 SV=1	K	Transcription	transcription factor HES-4 isoform 1 [Homo sapiens]
ENSG00000135604	STX11	1298	1319	1573	5792	5368	5608	15.4093	17.2141	20.8782	74.72	66.0087	70.2103	7.78e-50	49.109	2.23517	49.109	up	--	--	Molecular Function: SNARE binding (GO:0000149);; Biological Process: regulation of neurotransmitter levels (GO:0001505);; Biological Process: cell activation (GO:0001775);; Biological Process: cell killing (GO:0001906);; Biological Process: leukocyte mediated cytotoxicity (GO:0001909);; Biological Process: T cell mediated cytotoxicity (GO:0001913);; Biological Process: natural killer cell mediate…	K08487|9.9e-156|hsa:8676|K08487 syntaxin 11 | (RefSeq) STX11, FHL4, HLH4, HPLH4; syntaxin 11	SNARE interactions in vesicular transport (ko04130)	[U]	Intracellular trafficking, secretion, and vesicular transport	Syntaxin	Syntaxin-11 OS=Homo sapiens OX=9606 GN=STX11 PE=1 SV=1	U	Intracellular trafficking, secretion, and vesicular transport	syntaxin-11 isoform X1 [Homo sapiens]
ENSG00000010818	HIVEP2	283	356	281	2138	3384	3431	0.643994	0.918327	0.714207	5.29536	8.01014	8.25316	2.33e-48	47.6326	3.50312	47.6326	up	--	--	Molecular Function: transcription regulatory region sequence-specific DNA binding (GO:0000976);; Molecular Function: RNA polymerase II transcription regulatory region sequence-specific DNA binding (GO:0000977);; Molecular Function: RNA polymerase II cis-regulatory region sequence-specific DNA binding (GO:0000978);; Molecular Function: DNA-binding transcription factor activity, RNA polymerase II-s…	K09239|0.0e+00|hsa:3097|K09239 human immunodeficiency virus type I enhancer-binding protein | (RefSeq) HIVEP2, HIV-EP2, MBP-2, MIBP1, MRD43, SHN2, ZAS2, ZNF40B; HIVEP zinc finger 2	--	[R]	General function prediction only	Zinc finger, C2H2 type	Transcription factor HIVEP2 OS=Homo sapiens OX=9606 GN=HIVEP2 PE=1 SV=2	K	Transcription	transcription factor HIVEP2 [Homo sapiens]
ENSG00000116663	FBXO6	543	574	658	2201	2754	2668	8.16105	9.49305	11.0707	35.9715	42.904	42.5785	1.86e-47	46.7305	2.33134	46.7305	up	--	--	Biological Process: cell cycle checkpoint (GO:0000075);; Biological Process: DNA damage checkpoint (GO:0000077);; Cellular Component: ubiquitin ligase complex (GO:0000151);; Biological Process: protein polyubiquitination (GO:0000209);; Molecular Function: molecular_function (GO:0003674);; Molecular Function: catalytic activity (GO:0003824);; Molecular Function: ubiquitin-protein transferase activ…	K10100|1.6e-177|hsa:26270|K10100 F-box protein 6 | (RefSeq) FBXO6, FBG2, FBS2, FBX6, Fbx6b; F-box protein 6	Protein processing in endoplasmic reticulum (ko04141)	--	--	F-box associated region	F-box only protein 6 OS=Homo sapiens OX=9606 GN=FBXO6 PE=1 SV=1	L	Replication, recombination and repair	F-box only protein 6 [Homo sapiens]
ENSG00000240065	PSMB9	775	805	686	2357	2512	2350	22.6378	25.8784	22.4362	74.8995	76.1423	72.4697	1.49e-45	44.8268	1.90587	44.8268	up	[O]	Posttranslational modification, protein turnover, chaperones	Biological Process: immune system process (GO:0002376);; Molecular Function: threonine-type endopeptidase activity (GO:0004298);; Cellular Component: nucleus (GO:0005634);; Cellular Component: cytosol (GO:0005829);; Cellular Component: proteasome core complex (GO:0005839);; Biological Process: proteolysis involved in cellular protein catabolic process (GO:0051603);;	K02741|2.9e-106|hsa:5698|K02741 20S proteasome subunit beta 9 [EC:3.4.25.1] | (RefSeq) PSMB9, LMP2, PRAAS3, PSMB6i, RING12, beta1i; proteasome 20S subunit beta 9	Proteasome (ko03050)	[O]	Posttranslational modification, protein turnover, chaperones	Proteasome subunit	Proteasome subunit beta type-9 OS=Homo sapiens OX=9606 GN=PSMB9 PE=1 SV=2	O	Posttranslational modification, protein turnover, chaperones	proteasome subunit beta type-9 precursor [Homo sapiens]
ENSG00000133101	CCNA1	1639	1428	1539	4992	6545	7451	20.8142	20.5467	22.0024	68.3959	85.5751	99.2538	1.64e-45	44.7852	2.27478	44.7852	up	--	--	Cellular Component: host cell nucleus (GO:0042025);;	K06627|6.7e-271|hsa:8900|K06627 cyclin-A | (RefSeq) CCNA1, CT146; cyclin A1	Cell cycle (ko04110);; AMPK signaling pathway (ko04152);; Cellular senescence (ko04218);; Progesterone-mediated oocyte maturation (ko04914);; Hepatitis B (ko05161);; Human papillomavirus infection (ko05165);; Human T-cell leukemia virus 1 infection (ko05166);; Epstein-Barr virus infection (ko05169);; Pathways in cancer (ko05200);; Transcriptional misregulation in cancer (ko05202);; Viral carcinog…	[D]	Cell cycle control, cell division, chromosome partitioning	Cyclin, N-terminal domain	Cyclin-A1 OS=Homo sapiens OX=9606 GN=CCNA1 PE=1 SV=1	D	Cell cycle control, cell division, chromosome partitioning	cyclin-A1 isoform a [Homo sapiens]
ENSG00000131979	GCH1	301	498	435	5357	11648	9973	2.46012	4.56875	4.10321	54.9567	104.02	89.5521	2.24e-44	43.6498	4.65978	43.6498	up	[H]	Coenzyme transport and metabolism	Molecular Function: GTP cyclohydrolase I activity (GO:0003934);; Molecular Function: calcium ion binding (GO:0005509);; Molecular Function: GTP binding (GO:0005525);; Cellular Component: nucleoplasm (GO:0005654);; Cellular Component: cytosol (GO:0005829);; Molecular Function: zinc ion binding (GO:0008270);; Biological Process: positive regulation of heart rate (GO:0010460);; Biological Process: r…	K01495|1.2e-136|hsa:2643|K01495 GTP cyclohydrolase IA [EC:3.5.4.16] | (RefSeq) GCH1, DYT14, DYT5, DYT5a, GCH, GTP-CH-1, GTPCH1, HPABH4B; GTP cyclohydrolase 1	Folate biosynthesis (ko00790)	[H]	Coenzyme transport and metabolism	GTP cyclohydrolase I	GTP cyclohydrolase 1 OS=Homo sapiens OX=9606 GN=GCH1 PE=1 SV=1	H	Coenzyme transport and metabolism	GTP cyclohydrolase 1 isoform 1 [Homo sapiens]
ENSG00000163644	PPM1K	175	184	300	2110	3205	3042	0.656821	0.72407	1.23449	8.69834	12.2391	12.0809	2.36e-43	42.6271	3.88848	42.6271	up	[T]	Signal transduction mechanisms	Molecular Function: protein serine/threonine phosphatase activity (GO:0004722);; Molecular Function: metal ion binding (GO:0046872);;	K17505|6.4e-216|ggo:101141730|K17505 protein phosphatase 1K [EC:3.1.3.16] | (RefSeq) PPM1K; protein phosphatase 1K, mitochondrial	--	[T]	Signal transduction mechanisms	Protein phosphatase 2C	Protein phosphatase 1K, mitochondrial OS=Homo sapiens OX=9606 GN=PPM1K PE=1 SV=1	T	Signal transduction mechanisms	protein phosphatase 1K, mitochondrial [Homo sapiens]
ENSG00000114127	XRN1	955	984	1158	4808	7700	6750	2.66504	2.72787	3.27325	12.7579	19.4421	17.3639	3.43e-43	42.4647	2.86225	42.4647	up	--	--	Biological Process: nuclear-transcribed mRNA catabolic process (GO:0000956);; Cellular Component: cytosol (GO:0005829);; Cellular Component: plasma membrane (GO:0005886);; Molecular Function: 5'-3' exonuclease activity (GO:0008409);;	K12618|0.0e+00|hsa:54464|K12618 5'-3' exoribonuclease 1 [EC:3.1.13.-] | (RefSeq) XRN1, SEP1; 5'-3' exoribonuclease 1	Ribosome biogenesis in eukaryotes (ko03008);; RNA degradation (ko03018)	[LD]	Replication, recombination and repair;; Cell cycle control, cell division, chromosome partitioning	Xrn1 helical domain	5'-3' exoribonuclease 1 OS=Homo sapiens OX=9606 GN=XRN1 PE=1 SV=1	--	--	5'-3' exoribonuclease 1 isoform a [Homo sapiens]
ENSG00000145016	RUBCN	820	872	1123	4328	4649	5421	3.30784	3.93144	5.08552	18.7892	19.5752	23.3422	3.62e-43	42.4413	2.58291	42.4413	up	--	--	Cellular Component: nucleoplasm (GO:0005654);; Cellular Component: cytosol (GO:0005829);; Cellular Component: intracellular membrane-bounded organelle (GO:0043231);;	K19330|0.0e+00|pps:100968040|K19330 run domain Beclin-1 interacting and cysteine-rich containing protein | (RefSeq) RUBCN, KIAA0226; RUN and cysteine rich domain containing beclin 1 interacting protein	Autophagy - animal (ko04140)	[T]	Signal transduction mechanisms	Putative zinc-RING and/or ribbon	Run domain Beclin-1-interacting and cysteine-rich domain-containing protein OS=Homo sapiens OX=9606 GN=RUBCN PE=1 SV=4	T	Signal transduction mechanisms	run domain Beclin-1-interacting and cysteine-rich domain-containing protein isoform 1 [Homo sapiens]
ENSG00000162772	ATF3	16098	11863	14032	39720	38282	38079	220.896	175.088	226.272	592.197	575.288	562.592	3.98e-43	42.4001	1.71078	42.4001	up	--	--	Molecular Function: DNA binding (GO:0003677);; Molecular Function: DNA-binding transcription factor activity (GO:0003700);; Cellular Component: nucleoplasm (GO:0005654);; Cellular Component: nucleolus (GO:0005730);; Biological Process: regulation of transcription by RNA polymerase II (GO:0006357);;	K09032|1.6e-90|ggo:101136328|K09032 activating transcription factor 3 | (RefSeq) ATF3; cyclic AMP-dependent transcription factor ATF-3	--	[K]	Transcription	bZIP transcription factor	Cyclic AMP-dependent transcription factor ATF-3 OS=Homo sapiens OX=9606 GN=ATF3 PE=1 SV=2	K	Transcription	cyclic AMP-dependent transcription factor ATF-3 isoform 1 [Homo sapiens]
ENSG00000163874	ZC3H12A	1183	1137	1143	3645	4803	3757	10.1389	10.6708	10.9895	33.9937	42.6633	33.8894	1.1e-41		2.051	40.9586	up	--	--	Biological Process: nuclear-transcribed mRNA catabolic process, endonucleolytic cleavage-dependent decay (GO:0000294);; Cellular Component: P-body (GO:0000932);; Biological Process: nuclear-transcribed mRNA catabolic process (GO:0000956);; Biological Process: response to acid chemical (GO:0001101);; Biological Process: regulation of neurotransmitter levels (GO:0001505);; Biological Process: regul…
ENSG00000117475	BLZF1	870	771	1061	3214	3617	3846	7.34616	7.17154	10.15	29.7505	32.0283	34.6553	1.12e-41	40.9508	2.21558	40.9508	up	--	--	Biological Process: Golgi organization (GO:0007030);; Biological Process: Golgi to plasma membrane protein transport (GO:0043001);;	--	--	[S]	Function unknown	DASH complex subunit Hsk3 like	Golgin-45 OS=Homo sapiens OX=9606 GN=BLZF1 PE=1 SV=2	U	Intracellular trafficking, secretion, and vesicular transport	golgin-45 isoform 1 [Homo sapiens]
ENSG00000013374	NUB1	1689	2020	2000	6818	8719	9123	14.0337	18.9416	17.3056	59.6181	72.2748	75.0562	1.48e-40	39.8297	2.335	39.8297	up	--	--	Cellular Component: nucleoplasm (GO:0005654);; Cellular Component: nucleolus (GO:0005730);; Cellular Component: cytosol (GO:0005829);;	--	--	[OT]	Posttranslational modification, protein turnover, chaperones;; Signal transduction mechanisms	Ubiquitin-like domain	NEDD8 ultimate buster 1 OS=Homo sapiens OX=9606 GN=NUB1 PE=1 SV=2	--	--	NEDD8 ultimate buster 1 isoform 1 [Homo sapiens]
ENSG00000104312	RIPK2	2846	2086	2663	6683	6871	7048	26.8806	22.7	30.6829	71.8938	69.9494	74.8351	6.76e-40	39.1701	1.68116	39.1701	up	--		Biological Process: positive regulation of cytokine-mediated signaling pathway (GO:0001961);; Biological Process: adaptive immune response (GO:0002250);; Molecular Function: protein serine/threonine kinase activity (GO:0004674);; Molecular Function: ATP binding (GO:0005524);; Cellular Component: cytosol (GO:0005829);; Biological Process: I-kappaB kinase/NF-kappaB signaling (GO:0007249);; Biologic…	K08846|0.0e+00|hsa:8767|K08846 receptor-interacting serine/threonine-protein kinase 2 [EC:2.7.11.1] | (RefSeq) RIPK2, CARD3, CARDIAK, CCK, GIG30, RICK, RIP2; receptor interacting serine/threonine kinase 2	NOD-like receptor signaling pathway (ko04621);; Neurotrophin signaling pathway (ko04722);; Shigellosis (ko05131);; Salmonella infection (ko05132);; Tuberculosis (ko05152)	[T]	Signal transduction mechanisms	Protein tyrosine and serine/threonine kinase	Receptor-interacting serine/threonine-protein kinase 2 OS=Homo sapiens OX=9606 GN=RIPK2 PE=1 SV=2	T	Signal transduction mechanisms	receptor-interacting serine/threonine-protein kinase 2 isoform 1 [Homo sapiens]
ENSG00000254470	AP5B1	2965	2760	2708	4999	5293	5183	14.0954	14.4202	14.3918	25.8205	26.0559	25.9779	1.03e-39	38.9872	1.11196	38.9872	up	--	--	Cellular Component: cellular_component (GO:0005575);; Cellular Component: intracellular (GO:0005622);; Cellular Component: obsolete cell (GO:0005623);; Cellular Component: cytoplasm (GO:0005737);; Biological Process: transport (GO:0006810);; Biological Process: biological_process (GO:0008150);; Cellular Component: membrane (GO:0016020);; Biological Process: vesicle-mediated transport (GO:0016192)…	K19022|0.0e+00|hsa:91056|K19022 AP-5 complex subunit beta-1 | (RefSeq) AP5B1, AP-5, PP1030; adaptor related protein complex 5 subunit beta 1	--	--	--	--	AP-5 complex subunit beta-1 OS=Homo sapiens OX=9606 GN=AP5B1 PE=1 SV=4	U	Intracellular trafficking, secretion, and vesicular transport	AP-5 complex subunit beta-1 [Homo sapiens]
ENSG00000102794	ACOD1	6	13	38	1855	4753	5610	0.057831	0.145388	0.435991	21.2887	52.0038	62.5762	1.12e-39	38.9508	7.94629	38.9508	up	[G]	Carbohydrate transport and metabolism	Molecular Function: lyase activity (GO:0016829);;	K17724|3.8e-277|hsa:730249|K17724 aconitate decarboxylase [EC:4.1.1.6] | (RefSeq) ACOD1, CAD, IRG1; aconitate decarboxylase 1	--	--	--	MmgE/PrpD family	Cis-aconitate decarboxylase OS=Homo sapiens OX=9606 GN=ACOD1 PE=1 SV=1	K	Transcription	cis-aconitate decarboxylase [Homo sapiens]
NewGene_1972	NewGene_1972	227	183	268	1031	973	1104	2.26809	2.06743	3.82829	12.482	10.8645	12.7812	5.94e-38	37.2262	2.43451	37.2262	up	--	--	Biological Process: mitochondrial genome maintenance (GO:0000002);; Cellular Component: organellar ribosome (GO:0000313);; Cellular Component: organellar large ribosomal subunit (GO:0000315);; Molecular Function: molecular_function (GO:0003674);; Molecular Function: structural constituent of ribosome (GO:0003735);; Molecular Function: structural molecule activity (GO:0005198);; Cellular Component…	--	--	--	--	--	--	J	Translation, ribosomal structure and biogenesis	--
ENSG00000101017	CD40	1598	1926	1661	7818	13118	11767	21.3581	28.1514	24.6641	116.695	183.275	170.475	1.02e-37	36.9914	2.87837	36.9914	up	--	--	Biological Process: immune response-regulating cell surface receptor signaling pathway (GO:0002768);; Molecular Function: antigen binding (GO:0003823);; Cellular Component: extracellular space (GO:0005615);; Cellular Component: cytoplasm (GO:0005737);; Biological Process: cellular calcium ion homeostasis (GO:0006874);; Biological Process: inflammatory response (GO:0006954);; Cellular Component: e…	K03160|1.8e-154|hsa:958|K03160 tumor necrosis factor receptor superfamily member 5 | (RefSeq) CD40, Bp50, CDW40, TNFRSF5, p50; CD40 molecule	Cytokine-cytokine receptor interaction (ko04060);; NF-kappa B signaling pathway (ko04064);; Cell adhesion molecules (ko04514);; Toll-like receptor signaling pathway (ko04620);; Intestinal immune network for IgA production (ko04672);; Malaria (ko05144);; Toxoplasmosis (ko05145);; Human T-cell leukemia virus 1 infection (ko05166);; Epstein-Barr virus infection (ko05169);; Transcriptional misregulat…	--	--	TNFR/NGFR cysteine-rich region	Tumor necrosis factor receptor superfamily member 5 OS=Homo sapiens OX=9606 GN=CD40 PE=1 SV=1	T	Signal transduction mechanisms	tumor necrosis factor receptor superfamily member 5 isoform 1 precursor [Homo sapiens]
ENSG00000165806	CASP7	871	961	920	2802	3874	3483	8.26082	10.0792	9.85082	28.8129	38.7984	34.9004	6.58e-37	36.1818	2.11148	36.1818	up	--	--	Molecular Function: cysteine-type endopeptidase activity (GO:0004197);;	K04397|1.2e-175|hsa:840|K04397 caspase 7 [EC:3.4.22.60] | (RefSeq) CASP7, CASP-7, CMH-1, ICE-LAP3, LICE2, MCH3; caspase 7	Apoptosis (ko04210);; Apoptosis - multiple species (ko04215);; TNF signaling pathway (ko04668);; Non-alcoholic fatty liver disease (ko04932);; Alzheimer disease (ko05010);; Pathogenic Escherichia coli infection (ko05130);; Salmonella infection (ko05132);; Pertussis (ko05133);; Legionellosis (ko05134);; Pathways in cancer (ko05200)	[D]	Cell cycle control, cell division, chromosome partitioning	Caspase domain	Caspase-7 OS=Homo sapiens OX=9606 GN=CASP7 PE=1 SV=1	D	Cell cycle control, cell division, chromosome partitioning	caspase-7 isoform delta [Homo sapiens]
ENSG00000272886	DCP1A	722	753	858	2456	3269	3341	2.79707	3.168	3.73062	10.3885	13.0349	13.5658	1.95e-36	35.71	2.18542	35.71	up	--	--	Biological Process: deadenylation-dependent decapping of nuclear-transcribed mRNA (GO:0000290);; Molecular Function: enzyme activator activity (GO:0008047);;	K12610|0.0e+00|hsa:55802|K12610 mRNA-decapping enzyme 1A [EC:3.-.-.-] | (RefSeq) DCP1A, HSA275986, Nbla00360, SMAD4IP1, SMIF; decapping mRNA 1A	RNA degradation (ko03018)	[KA]	Transcription;; RNA processing and modification	Dcp1-like decapping family	mRNA-decapping enzyme 1A OS=Homo sapiens OX=9606 GN=DCP1A PE=1 SV=3	--	--	mRNA-decapping enzyme 1A isoform a [Homo sapiens]
ENSG00000170385	SLC30A1	3904	3915	3901	7791	9064	8320	16.3137	17.9764	18.223	35.3689	39.217	36.6521	1.04e-35	34.983	1.33581	34.983	up	[P]	Inorganic ion transport and metabolism	Molecular Function: cation transmembrane transporter activity (GO:0008324);; Cellular Component: integral component of membrane (GO:0016021);;	K14688|1.2e-284|hsa:7779|K14688 solute carrier family 30 (zinc transporter), member 1 | (RefSeq) SLC30A1, ZNT1, ZRC1; solute carrier family 30 member 1	Mineral absorption (ko04978)	[P]	Inorganic ion transport and metabolism	Cation efflux family	Zinc transporter 1 OS=Homo sapiens OX=9606 GN=SLC30A1 PE=1 SV=3	P	Inorganic ion transport and metabolism	zinc transporter 1 [Homo sapiens]
ENSG00000180616	SSTR2	712	626	894	3370	3863	5179	2.11725	2.04829	2.97302	10.8979	11.907	16.2541	3.48e-35	34.4584	2.70473	34.4584	up	--	--	Molecular Function: somatostatin receptor activity (GO:0004994);; Cellular Component: integral component of membrane (GO:0016021);;	K04218|2.5e-204|hsa:6752|K04218 somatostatin receptor 2 | (RefSeq) SSTR2; somatostatin receptor 2	cAMP signaling pathway (ko04024);; Neuroactive ligand-receptor interaction (ko04080);; Growth hormone synthesis, secretion and action (ko04935);; Gastric acid secretion (ko04971)	[R]	General function prediction only	7 transmembrane receptor (rhodopsin family)	Somatostatin receptor type 2 OS=Homo sapiens OX=9606 GN=SSTR2 PE=1 SV=1	T	Signal transduction mechanisms	somatostatin receptor type 2 [Homo sapiens]
ENSG00000239713	APOBEC3G	303	334	462	1919	1924	2200	3.77585	4.57289	6.43236	26.0023	24.8374	28.9268	5.83e-35	34.2343	2.68803	34.2343	up	--	--	Molecular Function: cytidine deaminase activity (GO:0004126);; Molecular Function: zinc ion binding (GO:0008270);; Biological Process: base conversion or substitution editing (GO:0016553);; Biological Process: innate immune response (GO:0045087);;	K18750|3.7e-243|hsa:60489|K18750 C->U-editing enzyme APOBEC3 [EC:3.5.4.-] | (RefSeq) APOBEC3G, A3G, ARCD, ARP-9, ARP9, CEM-15, CEM15, MDS019, bK150C2.7, dJ494G10.1; apolipoprotein B mRNA editing enzyme catalytic subunit 3G	Human immunodeficiency virus 1 infection (ko05170)	--	--	Novel AID APOBEC clade 2	DNA dC->dU-editing enzyme APOBEC-3G OS=Homo sapiens OX=9606 GN=APOBEC3G PE=1 SV=1	L	Replication, recombination and repair	DNA dC->dU-editing enzyme APOBEC-3G isoform 1 [Homo sapiens]
ENSG00000188820	CALHM6	28	32	25	303	466	317	0.556234	0.717063	0.623722	6.75288	9.87547	6.86508	1.2e-34	33.9208	3.90605	33.9208	up	--	--	Cellular Component: integral component of membrane (GO:0016021);;	K19739|2.0e-29|oaa:100081241|K19739 calcium homeostasis modulator protein 2 | (RefSeq) CALHM2; calcium homeostasis modulator protein 2	--	--	--	Calcium homeostasis modulator	Calcium homeostasis modulator protein 6 OS=Homo sapiens OX=9606 GN=CALHM6 PE=1 SV=1	P	Inorganic ion transport and metabolism	calcium homeostasis modulator protein 6 isoform 1 [Homo sapiens]
ENSG00000221963	APOL6	1351	1638	2318	11425	18552	17497	3.05196	4.06819	5.85569	28.0521	43.4156	41.6922	4.85e-34	33.3143	3.38056	33.3143	up	--	--	Cellular Component: extracellular region (GO:0005576);; Biological Process: lipid transport (GO:0006869);; Molecular Function: lipid binding (GO:0008289);; Cellular Component: integral component of membrane (GO:0016021);; Biological Process: lipoprotein metabolic process (GO:0042157);;	K14480|3.3e-174|hsa:80830|K14480 apolipoprotein L | (RefSeq) APOL6, APOL-VI, APOLVI; apolipoprotein L6	--	--	--	Apolipoprotein L	Apolipoprotein L6 OS=Homo sapiens OX=9606 GN=APOL6 PE=1 SV=1	U	Intracellular trafficking, secretion, and vesicular transport	apolipoprotein L6 [Homo sapiens]
ENSG00000112773	TENT5A	2016	1914	2359	6499	6033	5978	8.29939	8.59761	10.7631	29.0243	25.5809	25.7817	8.26e-34	33.083	1.79426	33.083	up	--	--	Molecular Function: RNA adenylyltransferase activity (GO:1990817);;	K23033|9.6e-262|mcc:693306|K23033 terminal nucleotidyltransferase 5A/B [EC:2.7.7.-] | (RefSeq) TENT5A; terminal nucleotidyltransferase 5A isoform X1	--	[S]	Function unknown	Nucleotidyltransferase	Terminal nucleotidyltransferase 5A OS=Homo sapiens OX=9606 GN=TENT5A PE=1 SV=2	S	Function unknown	terminal nucleotidyltransferase 5A [Hylobates moloch]
ENSG00000183741	CBX6	1694	1643	1548	3952	3861	4855	6.39187	6.79143	6.46492	16.2427	15.061	19.7407	7.96e-33	32.0991	1.60793	32.0991	up	--	--	Cellular Component: nucleus (GO:0005634);;	K11453|7.9e-207|hsa:23466|K11453 chromobox protein 6 | (RefSeq) CBX6; chromobox 6	--	[B]	Chromatin structure and dynamics	Chromo (CHRromatin Organisation MOdifier) domain	Chromobox protein homolog 6 OS=Homo sapiens OX=9606 GN=CBX6 PE=1 SV=1	B	Chromatin structure and dynamics	chromobox protein homolog 6 isoform 1 [Homo sapiens]
ENSG00000168404	MLKL	1338	1115	1403	2891	3074	3383	12.7176	11.3833	14.9989	29.3392	29.9897	33.4915	1.43e-32	31.8447	1.51367	31.8447	up	[M]	Cell wall/membrane/envelope biogenesis	Molecular Function: protein kinase activity (GO:0004672);; Molecular Function: ATP binding (GO:0005524);; Biological Process: cell surface receptor signaling pathway (GO:0007166);;	K08849|6.0e-267|hsa:197259|K08849 mixed lineage kinase domain-like [EC:2.7.11.1] | (RefSeq) MLKL, hMLKL; mixed lineage kinase domain like pseudokinase	Necroptosis (ko04217);; TNF signaling pathway (ko04668);; Salmonella infection (ko05132)	--	--	Protein tyrosine and serine/threonine kinase	Mixed lineage kinase domain-like protein OS=Homo sapiens OX=9606 GN=MLKL PE=1 SV=1	T	Signal transduction mechanisms	mixed lineage kinase domain-like protein isoform 1 [Homo sapiens]
ENSG00000120217	CD274	1245	1703	1457	9091	19812	17656	7.81723	11.7445	10.5337	62.444	130.115	118.355	1.73e-32	31.762	3.61546	31.762	up	--	--	Biological Process: regulation of cytokine production (GO:0001817);; Biological Process: negative regulation of cytokine production (GO:0001818);; Biological Process: positive regulation of cytokine production (GO:0001819);; Biological Process: immune system process (GO:0002376);; Biological Process: regulation of tolerance induction (GO:0002643);; Biological Process: positive regulation of toler…	K06745|5.5e-162|hsa:29126|K06745 programmed cell death 1 ligand 1 | (RefSeq) CD274, B7-H, B7H1, PD-L1, PDCD1L1, PDCD1LG1, PDL1, hPD-L1; CD274 molecule	Cell adhesion molecules (ko04514);; PD-L1 expression and PD-1 checkpoint pathway in cancer (ko05235)	--	--	Immunoglobulin domain	Programmed cell death 1 ligand 1 OS=Homo sapiens OX=9606 GN=CD274 PE=1 SV=1	T	Signal transduction mechanisms	programmed cell death 1 ligand 1 isoform a precursor [Homo sapiens]
ENSG00000166016	ABTB2	224	217	319	1695	3391	3538	1.0446	1.11047	1.66059	8.5879	16.3806	17.4054	3.76e-32	31.4248	3.7248	31.4248	up	--	--	Cellular Component: ubiquitin ligase complex (GO:0000151);; Molecular Function: molecular_function (GO:0003674);; Molecular Function: binding (GO:0005488);; Molecular Function: protein binding (GO:0005515);; Cellular Component: cellular_component (GO:0005575);; Cellular Component: intracellular (GO:0005622);; Cellular Component: obsolete cell (GO:0005623);; Cellular Component: nucleus (GO:0005634…	K10521|0.0e+00|hsa:25841|K10521 ankyrin repeat and BTB/POZ domain-containing protein 2 | (RefSeq) ABTB2, ABTB2A, BTBD22; ankyrin repeat and BTB domain containing 2	--	--	--	BTB/POZ domain	Ankyrin repeat and BTB/POZ domain-containing protein 2 OS=Homo sapiens OX=9606 GN=ABTB2 PE=2 SV=2	S	Function unknown	ankyrin repeat and BTB/POZ domain-containing protein 2 [Homo sapiens]
ENSG00000168016	TRANK1	657	851	960	3909	3691	4727	1.28879	2.34056	2.43063	9.24285	7.49561	10.9959	1.29e-31	30.8894	2.54528	30.8894	up	[R]	General function prediction only	--	--	--	--	--	Ankyrin repeats (3 copies)	TPR and ankyrin repeat-containing protein 1 OS=Homo sapiens OX=9606 GN=TRANK1 PE=2 SV=4	O	Posttranslational modification, protein turnover, chaperones	TPR and ankyrin repeat-containing protein 1 isoform X1 [Homo sapiens]
ENSG00000173786	CNP	1663	1442	2317	8090	9014	11151	7.48852	7.30362	12.5704	41.1983	47.101	58.0159	2.72e-31	30.5654	2.61228	30.5654	up	--	--	Molecular Function: RNA binding (GO:0003723);; Molecular Function: 2',3'-cyclic-nucleotide 3'-phosphodiesterase activity (GO:0004113);; Cellular Component: nucleoplasm (GO:0005654);; Cellular Component: cytosol (GO:0005829);; Biological Process: cyclic nucleotide catabolic process (GO:0009214);; Cellular Component: membrane (GO:0016020);; Cellular Component: melanosome (GO:0042470);;	K01121|8.3e-244|hsa:1267|K01121 2',3'-cyclic-nucleotide 3'-phosphodiesterase [EC:3.1.4.37] | (RefSeq) CNP, CNP1; 2',3'-cyclic nucleotide 3' phosphodiesterase	--	[L]	Replication, recombination and repair	2',3'-cyclic nucleotide 3'-phosphodiesterase (CNP or CNPase)	2',3'-cyclic-nucleotide 3'-phosphodiesterase OS=Homo sapiens OX=9606 GN=CNP PE=1 SV=2	F	Nucleotide transport and metabolism	2',3'-cyclic-nucleotide 3'-phosphodiesterase isoform 1 [Homo sapiens]
ENSG00000115009	CCL20	163	97	93	2550	1122	2562	4.51158	2.93986	2.89955	78.8759	33.1227	77.1235	4.09e-31	30.3883	4.39786	30.3883	up	--	--	Molecular Function: G protein-coupled receptor binding (GO:0001664);; Biological Process: regulation of cytokine production (GO:0001817);; Biological Process: positive regulation of cytokine production (GO:0001819);; Biological Process: cell killing (GO:0001906);; Biological Process: regulation of protein phosphorylation (GO:0001932);; Biological Process: positive regulation of protein phosphoryl…	K14625|2.3e-48|ptr:459991|K14625 C-C motif chemokine 20 | (RefSeq) CCL20; C-C motif chemokine 20 isoform X2	Cytokine-cytokine receptor interaction (ko04060);; Viral protein interaction with cytokine and cytokine receptor (ko04061);; Chemokine signaling pathway (ko04062);; IL-17 signaling pathway (ko04657);; TNF signaling pathway (ko04668);; Rheumatoid arthritis (ko05323)	--	--	Small cytokines (intecrine/chemokine), interleukin-8 like	C-C motif chemokine 20 OS=Homo sapiens OX=9606 GN=CCL20 PE=1 SV=1	G	Carbohydrate transport and metabolism	C-C motif chemokine 20 isoform 2 precursor [Homo sapiens]
ENSG00000128383	APOBEC3A	40	128	190	5024	11430	6050	0.615109	2.21248	3.29785	84.9143	186.292	101.037	4.19e-31	30.3778	6.1773	30.3778	up	--	--	Cellular Component: nucleoplasm (GO:0005654);; Molecular Function: zinc ion binding (GO:0008270);; Molecular Function: hydrolase activity (GO:0016787);;	K18750|2.7e-120|hsa:200315|K18750 C->U-editing enzyme APOBEC3 [EC:3.5.4.-] | (RefSeq) APOBEC3A, A3A, ARP3, PHRBN, bK150C2.1; apolipoprotein B mRNA editing enzyme catalytic subunit 3A	Human immunodeficiency virus 1 infection (ko05170)	--	--	Novel AID APOBEC clade 2	DNA dC->dU-editing enzyme APOBEC-3A OS=Homo sapiens OX=9606 GN=APOBEC3A PE=1 SV=3	F	Nucleotide transport and metabolism	probable DNA dC->dU-editing enzyme APOBEC-3A [Homo sapiens]
ENSG00000122068	FYTTD1	2638	2169	2424	4429	5385	5472	9.40973	8.15449	9.72209	18.0913	19.352	21.2958	1.42e-30	29.8477	1.31573	29.8477	up	--	--	Molecular Function: mRNA binding (GO:0003729);; Biological Process: mRNA export from nucleus (GO:0006406);; Cellular Component: nuclear speck (GO:0016607);;	--	--	--	--	Forty-two-three protein	UAP56-interacting factor OS=Homo sapiens OX=9606 GN=FYTTD1 PE=1 SV=3	K	Transcription	UAP56-interacting factor isoform 1 [Homo sapiens]
ENSG00000078081	LAMP3	15	42	47	844	2772	2380	0.096019	0.311127	0.354725	6.21199	19.4493	17.0017	2.71e-30	29.567	6.04586	29.567	up	--	--	Cellular Component: lysosomal membrane (GO:0005765);; Cellular Component: integral component of membrane (GO:0016021);;	K06562|8.0e-215|hsa:27074|K06562 lysosomal-associated membrane protein 3 | (RefSeq) LAMP3, CD208, DC_LAMP, DC-LAMP, DCLAMP, LAMP, LAMP-3, TSC403; lysosomal associated membrane protein 3	Lysosome (ko04142)	[R]	General function prediction only	Lysosome-associated membrane glycoprotein (Lamp)	Lysosome-associated membrane glycoprotein 3 OS=Homo sapiens OX=9606 GN=LAMP3 PE=1 SV=3	S	Function unknown	lysosome-associated membrane glycoprotein 3 precursor [Homo sapiens]
ENSG00000196843	ARID5A	1611	1284	1380	3787	4076	5381	17.4672	14.9172	16.4967	43.9177	45.9467	60.6268	3.3e-30	29.4815	1.86697	29.4815	up	--	--	Molecular Function: DNA binding (GO:0003677);; Cellular Component: nucleus (GO:0005634);;	K06676|2.6e-13|gfr:102034316|K06676 condensin complex subunit 2 | (RefSeq) NCAPH; non-SMC condensin I complex subunit H	--	[K]	Transcription	ARID/BRIGHT DNA binding domain	AT-rich interactive domain-containing protein 5A OS=Homo sapiens OX=9606 GN=ARID5A PE=1 SV=2	K	Transcription	AT-rich interactive domain-containing protein 5A isoform X2 [Homo sapiens]
ENSG00000124201	ZNFX1	4582	5154	5454	12995	16943	16680	14.3881	17.7367	19.0326	44.7164	56.0684	55.4815	1.28e-29	28.8928	1.84371	28.8928	up	[L]	Replication, recombination and repair	Molecular Function: DNA-binding transcription factor activity (GO:0003700);; Cellular Component: nucleus (GO:0005634);; Molecular Function: zinc ion binding (GO:0008270);;	K11701|3.7e-121|api:100168818|K11701 helicase required for RNAi-mediated heterochromatin assembly 1 [EC:3.6.4.13] | (RefSeq) NFX1-type zinc finger-containing protein 1	--	[L]	Replication, recombination and repair	AAA domain	NFX1-type zinc finger-containing protein 1 OS=Homo sapiens OX=9606 GN=ZNFX1 PE=2 SV=2	L	Replication, recombination and repair	NFX1-type zinc finger-containing protein 1 [Homo sapiens]
ENSG00000140853	NLRC5	1212	1326	1600	4135	5245	5349	4.34309	5.27093	6.65493	15.4557	19.7357	22.0038	2.03e-29	28.6925	2.058	28.6925	up	--	--	Cellular Component: centrosome (GO:0005813);;	K22615|0.0e+00|hsa:84166|K22615 NLR family CARD domain containing 5 | (RefSeq) NLRC5, CLR16.1, NOD27, NOD4; NLR family CARD domain containing 5	--	[S]	Function unknown	Atypical caspase recruitment domain	Protein NLRC5 OS=Homo sapiens OX=9606 GN=NLRC5 PE=1 SV=3	S	Function unknown	protein NLRC5 isoform 1 [Homo sapiens]
ENSG00000062194	GPBP1	1973	1758	2151	4311	5405	4878	12.4402	12.7727	16.6051	34.4397	39.1559	35.4072	2.31e-29	28.6364	1.54482	28.6364	up	--	--	Molecular Function: DNA-binding transcription factor activity (GO:0003700);; Cellular Component: nucleus (GO:0005634);; Cellular Component: cytosol (GO:0005829);; Cellular Component: plasma membrane (GO:0005886);; Biological Process: transcription, DNA-templated (GO:0006351);; Cellular Component: intracellular membrane-bounded organelle (GO:0043231);; Biological Process: positive regulation of tr…	--	--	--	--	Vascular protein family Vasculin-like 1	Vasculin OS=Homo sapiens OX=9606 GN=GPBP1 PE=1 SV=1	K	Transcription	vasculin isoform 5 [Homo sapiens]
ENSG00000100336	APOL4	52	38	27	574	918	438	0.343584	0.282892	0.198612	4.17163	8.33369	3.08529	3.93e-29	28.4056	4.28839	28.4056	up	--	--	Cellular Component: extracellular region (GO:0005576);; Biological Process: lipid transport (GO:0006869);; Molecular Function: lipid binding (GO:0008289);; Cellular Component: integral component of membrane (GO:0016021);; Biological Process: lipoprotein metabolic process (GO:0042157);;	K14480|3.2e-177|ggo:101131851|K14480 apolipoprotein L | (RefSeq) APOL4; LOW QUALITY PROTEIN: apolipoprotein L4	--	--	--	Apolipoprotein L	Apolipoprotein L4 OS=Homo sapiens OX=9606 GN=APOL4 PE=2 SV=3	U	Intracellular trafficking, secretion, and vesicular transport	apolipoprotein L4 isoform 1 [Homo sapiens]
ENSG00000243649	CFB	197	97	228	1473	1783	1486	1.57238	0.852084	2.02871	12.8406	14.8579	12.6182	4.03e-29	28.3947	3.42928	28.3947	up	[O]	Posttranslational modification, protein turnover, chaperones	Molecular Function: serine-type endopeptidase activity (GO:0004252);; Cellular Component: extracellular region (GO:0005576);; Biological Process: complement activation (GO:0006956);;	K01335|0.0e+00|hsa:629|K01335 complement factor B [EC:3.4.21.47] | (RefSeq) CFB, AHUS4, ARMD14, BF, BFD, CFAB, CFBD, FB, FBI12, GBG, H2-Bf, PBF2; complement factor B	Complement and coagulation cascades (ko04610);; Staphylococcus aureus infection (ko05150)	[E]	Amino acid transport and metabolism	Trypsin	Complement factor B OS=Homo sapiens OX=9606 GN=CFB PE=1 SV=2	E	Amino acid transport and metabolism	complement factor B preproprotein [Homo sapiens]
ENSG00000110218	PANX1	851	955	1018	2897	4387	4200	7.02424	8.66625	9.40256	25.9986	37.525	36.5788	1.11e-28	27.9547	2.24759	27.9547	up	--	--	Molecular Function: protease binding (GO:0002020);; Biological Process: response to ischemia (GO:0002931);; Molecular Function: structural molecule activity (GO:0005198);; Molecular Function: gap junction channel activity (GO:0005243);; Cellular Component: plasma membrane (GO:0005886);; Cellular Component: gap junction (GO:0005921);; Biological Process: cation transport (GO:0006812);; Biological …	K03443|2.4e-235|hsa:24145|K03443 pannexin 1 | (RefSeq) PANX1, MRS1, OOMD7, PX1, UNQ2529; pannexin 1	NOD-like receptor signaling pathway (ko04621)	--	--	Innexin	Pannexin-1 OS=Homo sapiens OX=9606 GN=PANX1 PE=1 SV=4	P	Inorganic ion transport and metabolism	pannexin-1 [Homo sapiens]
ENSG00000041357	PSMA4	3003	2780	3030	5196	6188	5623	34.1506	41.3217	49.1132	89.2017	82.1859	76.5883	1.34e-28	27.8729	1.18276	27.8729	up	[O]	Posttranslational modification, protein turnover, chaperones	Molecular Function: threonine-type endopeptidase activity (GO:0004298);; Cellular Component: nucleus (GO:0005634);; Cellular Component: cytoplasm (GO:0005737);; Biological Process: ubiquitin-dependent protein catabolic process (GO:0006511);; Cellular Component: proteasome core complex, alpha-subunit complex (GO:0019773);;	K02728|3.7e-133|bbub:102394294|K02728 20S proteasome subunit alpha 3 [EC:3.4.25.1] | (RefSeq) PSMA4; proteasome subunit alpha type-4	Proteasome (ko03050);; Alzheimer disease (ko05010);; Parkinson disease (ko05012);; Amyotrophic lateral sclerosis (ko05014);; Huntington disease (ko05016);; Spinocerebellar ataxia (ko05017);; Prion disease (ko05020)	[O]	Posttranslational modification, protein turnover, chaperones	Proteasome subunit	Proteasome subunit alpha type-4 OS=Homo sapiens OX=9606 GN=PSMA4 PE=1 SV=1	O	Posttranslational modification, protein turnover, chaperones	PREDICTED: proteasome subunit alpha type-4 [Saimiri boliviensis boliviensis]
ENSG00000131459	GFPT2	68	36	74	637	936	1558	0.497076	0.289098	0.607144	5.18784	7.17274	12.1647	1.72e-28	27.7645	4.36856	27.7645	up	[M]	Cell wall/membrane/envelope biogenesis	Molecular Function: glutamine-fructose-6-phosphate transaminase (isomerizing) activity (GO:0004360);; Molecular Function: carbohydrate derivative binding (GO:0097367);; Biological Process: carbohydrate derivative biosynthetic process (GO:1901137);; Biological Process: cellular response to leukemia inhibitory factor (GO:1990830);;	K00820|0.0e+00|hsa:9945|K00820 glutamine---fructose-6-phosphate transaminase (isomerizing) [EC:2.6.1.16] | (RefSeq) GFPT2, GFAT, GFAT_2, GFAT2; glutamine-fructose-6-phosphate transaminase 2	Alanine, aspartate and glutamate metabolism (ko00250);; Amino sugar and nucleotide sugar metabolism (ko00520);; Insulin resistance (ko04931)	[M]	Cell wall/membrane/envelope biogenesis	SIS domain	Glutamine--fructose-6-phosphate aminotransferase [isomerizing] 2 OS=Homo sapiens OX=9606 GN=GFPT2 PE=1 SV=3	M	Cell wall/membrane/envelope biogenesis	glutamine--fructose-6-phosphate aminotransferase [isomerizing] 2 [Homo sapiens]
ENSG00000120539	MASTL	541	464	796	3626	3212	3050	3.75723	3.47918	6.17733	28.0545	23.2814	22.616	5.63e-28	27.2495	2.69603	27.2495	up	[T]	Signal transduction mechanisms	Molecular Function: protein serine/threonine kinase activity (GO:0004674);; Molecular Function: ATP binding (GO:0005524);; Cellular Component: nucleoplasm (GO:0005654);;	K16309|0.0e+00|hsa:84930|K16309 serine/threonine-protein kinase greatwall [EC:2.7.11.1] | (RefSeq) MASTL, GREATWALL, GW, GWL, MAST-L, THC2; microtubule associated serine/threonine kinase like	--	[TR]	Signal transduction mechanisms;; General function prediction only	Protein kinase domain	Serine/threonine-protein kinase greatwall OS=Homo sapiens OX=9606 GN=MASTL PE=1 SV=1	T	Signal transduction mechanisms	serine/threonine-protein kinase greatwall isoform 2 [Homo sapiens]
ENSG00000171109	MFN1	2044	1539	1942	3775	4041	4054	9.041	7.57051	9.76697	18.0203	18.4639	18.8953	7.45e-28	27.1278	1.34348	27.1278	up	--	--	Molecular Function: GTPase activity (GO:0003924);; Molecular Function: GTP binding (GO:0005525);; Cellular Component: mitochondrial outer membrane (GO:0005741);; Biological Process: mitochondrial fusion (GO:0008053);; Cellular Component: integral component of membrane (GO:0016021);;	K21356|0.0e+00|hsa:55669|K21356 mitofusin 1 [EC:3.6.5.-] | (RefSeq) MFN1, hfzo1, hfzo2; mitofusin 1	Mitophagy - animal (ko04137);; NOD-like receptor signaling pathway (ko04621);; Parkinson disease (ko05012)	[O]	Posttranslational modification, protein turnover, chaperones	fzo-like conserved region	Mitofusin-1 OS=Homo sapiens OX=9606 GN=MFN1 PE=1 SV=3	O	Posttranslational modification, protein turnover, chaperones	mitofusin-1 [Homo sapiens]
ENSG00000117228	GBP1	744	1931	2553	30575	65306	46936	5.605	15.9916	21.5108	250.347	509.67	372.957	2.25e-27	26.6478	4.97442	26.6478	up	--	--	Molecular Function: GTPase activity (GO:0003924);; Molecular Function: GTP binding (GO:0005525);;	K20899|4.7e-293|hsa:2633|K20899 guanylate-binding protein 1/3/4/7 | (RefSeq) GBP1; guanylate binding protein 1	NOD-like receptor signaling pathway (ko04621)	[R]	General function prediction only	Guanylate-binding protein, C-terminal domain	Guanylate-binding protein 1 OS=Homo sapiens OX=9606 GN=GBP1 PE=1 SV=2	S	Function unknown	guanylate-binding protein 1 [Homo sapiens]
ENSG00000060491	OGFR	3371	3063	3713	6844	7689	8538	27.7433	28.4991	35.0168	68.8257	74.2297	84.3301	2.27e-27	26.644	1.41766	26.644	up	--	--	Molecular Function: opioid receptor activity (GO:0004985);; Cellular Component: membrane (GO:0016020);;	--	--	--	--	Opioid growth factor receptor (OGFr) conserved region	Opioid growth factor receptor OS=Homo sapiens OX=9606 GN=OGFR PE=1 SV=3	K	Transcription	FLJ00084 protein, partial [Homo sapiens]
ENSG00000204217	BMPR2	1710	1720	1569	3601	4895	4637	3.44002	3.77233	3.50059	7.80773	10.1354	9.77505	2.86e-27	26.5436	1.6232	26.5436	up	[R]	General function prediction only	Molecular Function: transmembrane receptor protein serine/threonine kinase activity (GO:0004675);; Molecular Function: ATP binding (GO:0005524);; Cellular Component: integral component of membrane (GO:0016021);; Biological Process: proteoglycan biosynthetic process (GO:0030166);; Biological Process: endochondral bone morphogenesis (GO:0060350);; Biological Process: positive regulation of cartilag…	K04671|0.0e+00|hsa:659|K04671 bone morphogenetic protein receptor type-2 [EC:2.7.11.30] | (RefSeq) BMPR2, BMPR-II, BMPR3, BMR2, BRK-3, POVD1, PPH1, T-ALK; bone morphogenetic protein receptor type 2	Cytokine-cytokine receptor interaction (ko04060);; TGF-beta signaling pathway (ko04350);; Axon guidance (ko04360);; Hippo signaling pathway (ko04390);; Signaling pathways regulating pluripotency of stem cells (ko04550);; MicroRNAs in cancer (ko05206);; Fluid shear stress and atherosclerosis (ko05418)	[T]	Signal transduction mechanisms	Protein kinase domain	Bone morphogenetic protein receptor type-2 OS=Homo sapiens OX=9606 GN=BMPR2 PE=1 SV=2	T	Signal transduction mechanisms	bone morphogenetic protein receptor type-2 precursor [Homo sapiens]
ENSG00000047365	ARAP2	1076	951	1131	2395	2890	3354	3.49966	3.27663	3.98214	8.91832	10.2073	12.5156	3.67e-27	26.4353	1.68345	26.4353	up	--	--	Molecular Function: GTPase activator activity (GO:0005096);; Molecular Function: phosphatidylinositol-3,4,5-trisphosphate binding (GO:0005547);; Biological Process: signal transduction (GO:0007165);;	K18440|0.0e+00|hsa:116984|K18440 Arf-GAP with Rho-GAP domain, ANK repeat and PH domain-containing protein 2 | (RefSeq) ARAP2, CENTD1, PARX; ArfGAP with RhoGAP domain, ankyrin repeat and PH domain 2	Endocytosis (ko04144)	[TZ]	Signal transduction mechanisms;; Cytoskeleton	PH domain	Arf-GAP with Rho-GAP domain, ANK repeat and PH domain-containing protein 2 OS=Homo sapiens OX=9606 GN=ARAP2 PE=1 SV=3	T	Signal transduction mechanisms	arf-GAP with Rho-GAP domain, ANK repeat and PH domain-containing protein 2 [Homo sapiens]
ENSG00000110324	IL10RA	4989	5893	6261	16264	22956	22380	31.411	41.5244	45.0977	118.439	159.099	152.783	3.84e-27	26.4157	2.06848	26.4157	up	--	--	Cellular Component: integral component of membrane (GO:0016021);;	K05134|0.0e+00|hsa:3587|K05134 interleukin 10 receptor alpha | (RefSeq) IL10RA, CD210, CD210a, CDW210A, HIL-10R, IL-10R1, IL10R; interleukin 10 receptor subunit alpha	Cytokine-cytokine receptor interaction (ko04060);; Viral protein interaction with cytokine and cytokine receptor (ko04061);; JAK-STAT signaling pathway (ko04630);; Toxoplasmosis (ko05145);; Tuberculosis (ko05152);; Human cytomegalovirus infection (ko05163)	--	--	Tissue factor	Interleukin-10 receptor subunit alpha OS=Homo sapiens OX=9606 GN=IL10RA PE=1 SV=2	T	Signal transduction mechanisms	interleukin-10 receptor subunit alpha precursor [Homo sapiens]
ENSG00000164691	TAGAP	429	349	577	1810	2223	1978	2.57226	2.26281	3.82799	12.1358	13.8509	12.5715	4.86e-27	26.3134	2.3842	26.3134	up	--	--	Biological Process: signal transduction (GO:0007165);;	K20654|0.0e+00|hsa:117289|K20654 T-cell activation Rho GTPase-activating protein | (RefSeq) TAGAP, ARHGAP47, FKSG15, IDDM21, TAGAP1; T cell activation RhoGTPase activating protein	--	[T]	Signal transduction mechanisms	RhoGAP domain	T-cell activation Rho GTPase-activating protein OS=Homo sapiens OX=9606 GN=TAGAP PE=1 SV=1	T	Signal transduction mechanisms	T-cell activation Rho GTPase-activating protein isoform b [Homo sapiens]
ENSG00000137200	CMTR1	1363	1178	1616	3866	3681	4256	8.24678	7.80281	10.6293	24.7643	22.5785	26.664	5.02e-27	26.2993	1.7416	26.2993	up	--	--	Molecular Function: nucleic acid binding (GO:0003676);; Molecular Function: mRNA (nucleoside-2'-O-)-methyltransferase activity (GO:0004483);; Cellular Component: nucleoplasm (GO:0005654);; Cellular Component: cytosol (GO:0005829);; Biological Process: 7-methylguanosine mRNA capping (GO:0006370);;	K14589|0.0e+00|ggo:101137720|K14589 cap1 methyltransferase [EC:2.1.1.57] | (RefSeq) CMTR1; cap-specific mRNA (nucleoside-2'-O-)-methyltransferase 1	--	[A]	RNA processing and modification	FtsJ-like methyltransferase	Cap-specific mRNA (nucleoside-2'-O-)-methyltransferase 1 OS=Homo sapiens OX=9606 GN=CMTR1 PE=1 SV=1	A	RNA processing and modification	cap-specific mRNA (nucleoside-2'-O-)-methyltransferase 1 [Pongo abelii]
ENSG00000135148	TRAFD1	1432	1635	1885	4976	6887	5977	11.4367	15.2381	17.6943	42.1054	56.8845	51.2807	5.6e-27	26.2518	2.07482	26.2518	up	--	--	Biological Process: negative regulation of innate immune response (GO:0045824);;	--	--	--	--	--	TRAF-type zinc finger domain-containing protein 1 OS=Homo sapiens OX=9606 GN=TRAFD1 PE=1 SV=1	S	Function unknown	TRAF-type zinc finger domain-containing protein 1 [Homo sapiens]
ENSG00000184014	DENND5A	705	823	830	2207	3050	3128	3.30467	4.16619	4.29381	11.1401	15.2162	15.4548	7.14e-27	26.1463	2.05403	26.1463	up	--	--	Molecular Function: molecular_function (GO:0003674);; Molecular Function: guanyl-nucleotide exchange factor activity (GO:0005085);; Molecular Function: Ras guanyl-nucleotide exchange factor activity (GO:0005088);; Molecular Function: transporter activity (GO:0005215);; Molecular Function: ion channel activity (GO:0005216);; Molecular Function: cation channel activity (GO:0005261);; Molecular Func…	K20164|0.0e+00|hsa:23258|K20164 DENN domain-containing protein 5 | (RefSeq) DENND5A, EIEE49, RAB6IP1; DENN domain containing 5A	--	[T]	Signal transduction mechanisms	DENN (AEX-3) domain	DENN domain-containing protein 5A OS=Homo sapiens OX=9606 GN=DENND5A PE=1 SV=2	T	Signal transduction mechanisms	DENN domain-containing protein 5A isoform 1 [Homo sapiens]
ENSG00000146872	TLK2	1468	1298	1584	2830	3302	3388	10.322	9.82783	12.2581	21.1595	23.5802	24.6298	8.66e-27	26.0625	1.36374	26.0625	up	[M]	Cell wall/membrane/envelope biogenesis	Molecular Function: protein serine/threonine kinase activity (GO:0004674);; Molecular Function: ATP binding (GO:0005524);; Cellular Component: nucleus (GO:0005634);;	K08864|0.0e+00|biu:109574084|K08864 tousled-like kinase [EC:2.7.11.1] | (RefSeq) TLK2; serine/threonine-protein kinase tousled-like 2 isoform X1	--	[T]	Signal transduction mechanisms	Protein kinase domain	Serine/threonine-protein kinase tousled-like 2 OS=Homo sapiens OX=9606 GN=TLK2 PE=1 SV=2	T	Signal transduction mechanisms	serine/threonine-protein kinase tousled-like 2 isoform X1 [Pan paniscus]
ENSG00000180628	PCGF5	1656	1718	1374	3625	4344	4344	5.391	6.15322	5.00164	12.8251	14.6483	14.9202	9.41e-27	26.0264	1.60587	26.0264	up	--	--	Cellular Component: cellular_component (GO:0005575);; Cellular Component: intracellular (GO:0005622);; Cellular Component: obsolete cell (GO:0005623);; Cellular Component: nucleus (GO:0005634);; Cellular Component: nucleolus (GO:0005730);; Cellular Component: centrosome (GO:0005813);; Cellular Component: microtubule organizing center (GO:0005815);; Cellular Component: cytoskeleton (GO:0005856);; …	K11489|9.4e-150|csab:103216246|K11489 polycomb group RING finger protein 5 | (RefSeq) PCGF5; polycomb group ring finger 5	Signaling pathways regulating pluripotency of stem cells (ko04550)	[S]	Function unknown	RAWUL domain RING finger- and WD40-associated ubiquitin-like	Polycomb group RING finger protein 5 OS=Homo sapiens OX=9606 GN=PCGF5 PE=1 SV=1	O	Posttranslational modification, protein turnover, chaperones	polycomb group RING finger protein 5 [Homo sapiens]
ENSG00000096968	JAK2	750	970	934	3110	5071	4501	3.36159	4.81032	4.96989	15.0542	24.0066	20.5697	3.43e-26	25.4647	2.47639	25.4647	up	[T]	Signal transduction mechanisms	Molecular Function: non-membrane spanning protein tyrosine kinase activity (GO:0004715);; Molecular Function: ATP binding (GO:0005524);; Cellular Component: cytoskeleton (GO:0005856);; Cellular Component: membrane (GO:0016020);; Biological Process: intracellular signal transduction (GO:0035556);; Molecular Function: histone binding (GO:0042393);;	K04447|0.0e+00|hsa:3717|K04447 Janus kinase 2 [EC:2.7.10.2] | (RefSeq) JAK2, JTK10, THCYT3; Janus kinase 2	EGFR tyrosine kinase inhibitor resistance (ko01521);; Chemokine signaling pathway (ko04062);; PI3K-Akt signaling pathway (ko04151);; Necroptosis (ko04217);; Signaling pathways regulating pluripotency of stem cells (ko04550);; JAK-STAT signaling pathway (ko04630);; Th1 and Th2 cell differentiation (ko04658);; Th17 cell differentiation (ko04659);; Cholinergic synapse (ko04725);; Prolactin signaling…	[T]	Signal transduction mechanisms	Protein tyrosine and serine/threonine kinase	Tyrosine-protein kinase JAK2 OS=Homo sapiens OX=9606 GN=JAK2 PE=1 SV=2	T	Signal transduction mechanisms	tyrosine-protein kinase JAK2 isoform a [Homo sapiens]
ENSG00000173193	PARP14	2544	3139	4786	20262	33267	25624	7.32637	9.96445	15.4138	63.0564	99.7702	77.0589	6.6e-26	25.1805	3.13944	25.1805	up	[J]	Translation, ribosomal structure and biogenesis	--	K15261|0.0e+00|hsa:54625|K15261 poly [ADP-ribose] polymerase 10/14/15 [EC:2.4.2.30] | (RefSeq) PARP14, ARTD8, BAL2, PARP-14, pART8; poly(ADP-ribose) polymerase family member 14	--	--	--	Macro domain	Protein mono-ADP-ribosyltransferase PARP14 OS=Homo sapiens OX=9606 GN=PARP14 PE=1 SV=3	--	--	B-aggressive lymphoma 2A [Homo sapiens]
ENSG00000146425	DYNLT1	862	730	983	2064	2595	2456	27.141	25.2464	34.6063	70.6478	84.6523	81.5565	1.14e-25	24.9431	1.70028	24.9431	up	--	--	Biological Process: establishment of mitotic spindle orientation (GO:0000132);; Biological Process: microtubule cytoskeleton organization (GO:0000226);; Biological Process: mitotic cell cycle (GO:0000278);; Biological Process: cell activation (GO:0001775);; Biological Process: immune effector process (GO:0002252);; Biological Process: cell activation involved in immune response (GO:0002263);; Bio…	K10420|2.6e-59|aju:106982674|K10420 dynein light chain Tctex-type 1 | (RefSeq) DYNLT1; dynein light chain Tctex-type 1	Salmonella infection (ko05132)	[N]	Cell motility	Tctex-1 family	Dynein light chain Tctex-type 1 OS=Homo sapiens OX=9606 GN=DYNLT1 PE=1 SV=1	N	Cell motility	dynein light chain Tctex-type 1 isoform 1 [Homo sapiens]
ENSG00000173821	RNF213	3114	4319	6442	30764	60601	55241	3.6035	5.8159	9.20342	38.885	77.4182	74.8306	1.62e-25	24.7905	3.61459	24.7905	up	--	--	Biological Process: angiogenesis (GO:0001525);; Molecular Function: ubiquitin-protein transferase activity (GO:0004842);; Cellular Component: nucleolus (GO:0005730);; Cellular Component: cytosol (GO:0005829);; Molecular Function: ATPase activity (GO:0016887);; Molecular Function: metal ion binding (GO:0046872);;	K22754|0.0e+00|hsa:57674|K22754 E3 ubiquitin-protein ligase RNF213 [EC:2.3.2.27] | (RefSeq) RNF213, ALO17, C17orf27, KIAA1618, MYMY2, MYSTR, NET57; ring finger protein 213	--	--	--	ATPase family associated with various cellular activities (AAA)	E3 ubiquitin-protein ligase RNF213 OS=Homo sapiens OX=9606 GN=RNF213 PE=1 SV=3	O	Posttranslational modification, protein turnover, chaperones	E3 ubiquitin-protein ligase RNF213 isoform 3 [Homo sapiens]
ENSG00000169136	ATF5	4371	4604	4307	9019	11974	10824	52.5206	60.6414	58.0856	117.218	147.189	135.049	1.65e-25	24.7825	1.4895	24.7825	up	--	--	Molecular Function: chromatin binding (GO:0003682);; Molecular Function: DNA-binding transcription factor activity (GO:0003700);; Cellular Component: nucleoplasm (GO:0005654);; Cellular Component: transcription regulator complex (GO:0005667);; Cellular Component: cytosol (GO:0005829);; Biological Process: regulation of transcription by RNA polymerase II (GO:0006357);; Biological Process: circadia…	K09044|2.9e-136|hsa:22809|K09044 activating transcription factor 5 | (RefSeq) ATF5, ATFX, HMFN0395; activating transcription factor 5	--	[K]	Transcription	bZIP transcription factor	Cyclic AMP-dependent transcription factor ATF-5 OS=Homo sapiens OX=9606 GN=ATF5 PE=1 SV=4	K	Transcription	cyclic AMP-dependent transcription factor ATF-5 [Homo sapiens]
ENSG00000138166	DUSP5	1355	776	1359	5408	4744	6390	12.1173	7.62671	13.5857	52.5567	43.9442	60.2597	4.67e-25	24.3307	2.49016	24.3307	up	[T]	Signal transduction mechanisms	Molecular Function: protein tyrosine phosphatase activity (GO:0004725);; Molecular Function: MAP kinase tyrosine/serine/threonine phosphatase activity (GO:0017017);;	K04459|9.3e-218|hsa:1847|K04459 dual specificity MAP kinase phosphatase [EC:3.1.3.16 3.1.3.48] | (RefSeq) DUSP5, DUSP, HVH3; dual specificity phosphatase 5	MAPK signaling pathway (ko04010)	[V]	Defense mechanisms	Dual specificity phosphatase, catalytic domain	Dual specificity protein phosphatase 5 OS=Homo sapiens OX=9606 GN=DUSP5 PE=1 SV=2	V	Defense mechanisms	dual specificity protein phosphatase 5 [Homo sapiens]
ENSG00000204138	PHACTR4	851	983	1224	3324	3418	3625	4.68286	4.84783	5.86969	20.052	19.1976	18.012	4.95e-25	24.3054	1.98981	24.3054	up	--	--	Molecular Function: actin binding (GO:0003779);; Molecular Function: protein phosphatase inhibitor activity (GO:0004864);; Molecular Function: protein phosphatase 1 binding (GO:0008157);;	K17585|0.0e+00|hsa:65979|K17585 phosphatase and actin regulator 4 | (RefSeq) PHACTR4, PPP1R124; phosphatase and actin regulator 4	--	[R]	General function prediction only	RPEL repeat	Phosphatase and actin regulator 4 OS=Homo sapiens OX=9606 GN=PHACTR4 PE=1 SV=1	Z	Cytoskeleton	phosphatase and actin regulator 4 isoform 1 [Homo sapiens]
ENSG00000271503	CCL5	2649	939	953	15774	20053	24114	45.6585	17.8742	18.6785	303.837	385.512	467.38	5.43e-25	24.2652	3.98392	24.2652	up	--	--	Cellular Component: extracellular space (GO:0005615);; Cellular Component: cytoplasm (GO:0005737);; Biological Process: inflammatory response (GO:0006954);; Biological Process: immune response (GO:0006955);; Molecular Function: chemokine activity (GO:0008009);; Molecular Function: CCR1 chemokine receptor binding (GO:0031726);; Biological Process: response to tumor necrosis factor (GO:0034612);; B…	K12499|1.1e-44|hsa:6352|K12499 C-C motif chemokine 5 | (RefSeq) CCL5, D17S136E, RANTES, SCYA5, SIS-delta, SISd, TCP228, eoCP; C-C motif chemokine ligand 5	Cytokine-cytokine receptor interaction (ko04060);; Viral protein interaction with cytokine and cytokine receptor (ko04061);; Chemokine signaling pathway (ko04062);; Toll-like receptor signaling pathway (ko04620);; NOD-like receptor signaling pathway (ko04621);; Cytosolic DNA-sensing pathway (ko04623);; TNF signaling pathway (ko04668);; Prion disease (ko05020);; Epithelial cell signaling in Helico…	--	--	Small cytokines (intecrine/chemokine), interleukin-8 like	C-C motif chemokine 5 OS=Homo sapiens OX=9606 GN=CCL5 PE=1 SV=3	T	Signal transduction mechanisms	C-C motif chemokine 5 isoform 1 precursor [Homo sapiens]
ENSG00000154305	MIA3	1589	1386	1622	2566	2837	2939	6.97516	6.18152	6.74932	12.2245	12.4353	13.3905	7.53e-25	24.1232	1.09508	24.1232	up	--	--	Cellular Component: integral component of membrane (GO:0016021);; Cellular Component: intracellular membrane-bounded organelle (GO:0043231);;	K17482|2.6e-18|mcf:102131137|K17482 spermatogenic leucine zipper protein 1 | (RefSeq) SPZ1; spermatogenic leucine zipper 1	--	--	--	Nuclear pore complex interacting protein (NPIP)	Transport and Golgi organization protein 1 homolog OS=Homo sapiens OX=9606 GN=MIA3 PE=1 SV=1	U	Intracellular trafficking, secretion, and vesicular transport	transport and Golgi organization protein 1 homolog isoform 1 precursor [Homo sapiens]
ENSG00000173960	UBXN2A	579	455	470	1227	1750	1473	2.42301	2.1037	2.20995	5.13392	7.12335	6.10403	7.6e-25	24.1192	1.80197	24.1192	up	--	--	Biological Process: autophagosome assembly (GO:0000045);; Molecular Function: molecular_function (GO:0003674);; Molecular Function: signaling receptor binding (GO:0005102);; Molecular Function: binding (GO:0005488);; Molecular Function: protein binding (GO:0005515);; Cellular Component: cellular_component (GO:0005575);; Cellular Component: intracellular (GO:0005622);; Cellular Component: obsolete…	K24349|1.6e-144|hsa:165324|K24349 UBX domain-containing protein 2A | (RefSeq) UBXN2A, UBXD4; UBX domain protein 2A	Protein processing in endoplasmic reticulum (ko04141)	[Y]	Nuclear structure	SEP domain	UBX domain-containing protein 2A OS=Homo sapiens OX=9606 GN=UBXN2A PE=1 SV=1	Y	Nuclear structure	UBX domain-containing protein 2A [Homo sapiens]
ENSG00000003402	CFLAR	9593	8451	8109	16693	22849	20465	33.9125	44.0103	32.534	66.6444	90.156	86.9619	8.74e-25	24.0585	1.43218	24.0585	up	--	--	Molecular Function: cysteine-type endopeptidase activity (GO:0004197);; Biological Process: regulation of apoptotic process (GO:0042981);;	K04724|1.8e-274|hsa:8837|K04724 CASP8 and FADD-like apoptosis regulator | (RefSeq) CFLAR, CASH, CASP8AP1, CLARP, Casper, FLAME, FLAME-1, FLAME1, FLIP, I-FLICE, MRIT, c-FLIP, c-FLIPL, c-FLIPR, c-FLIPS, cFLIP; CASP8 and FADD like apoptosis regulator	NF-kappa B signaling pathway (ko04064);; Autophagy - animal (ko04140);; Apoptosis (ko04210);; Necroptosis (ko04217);; TNF signaling pathway (ko04668);; Chagas disease (ko05142);; Hepatitis C (ko05160)	[D]	Cell cycle control, cell division, chromosome partitioning	Death effector domain	CASP8 and FADD-like apoptosis regulator OS=Homo sapiens OX=9606 GN=CFLAR PE=1 SV=1	K	Transcription	CASP8 and FADD-like apoptosis regulator isoform 1 [Homo sapiens]
ENSG00000102034	ELF4	2301	2155	2542	4447	5043	5550	12.712	13.1457	15.7036	26.769	28.871	32.5397	1.13e-24	23.9469	1.3357	23.9469	up	--	--	Molecular Function: DNA-binding transcription factor activity, RNA polymerase II-specific (GO:0000981);; Biological Process: natural killer cell proliferation (GO:0001787);; Biological Process: NK T cell proliferation (GO:0001866);; Cellular Component: nucleoplasm (GO:0005654);; Cellular Component: nuclear body (GO:0016604);; Molecular Function: sequence-specific DNA binding (GO:0043565);; Biolog…	K09428|0.0e+00|hsa:2000|K09428 E74-like factor 1/2/4 | (RefSeq) ELF4, ELFR, MEF; E74 like ETS transcription factor 4	--	[K]	Transcription	Ets-domain	ETS-related transcription factor Elf-4 OS=Homo sapiens OX=9606 GN=ELF4 PE=1 SV=1	K	Transcription	ETS-related transcription factor Elf-4 [Homo sapiens]
ENSG00000162654	GBP4	170	412	898	12054	19904	19985	0.631459	1.68702	3.74566	48.8883	76.946	78.6615	2.09e-24	23.6799	5.33888	23.6799	up	--	--	Molecular Function: GTPase activity (GO:0003924);; Molecular Function: GTP binding (GO:0005525);;	K20899|0.0e+00|hsa:115361|K20899 guanylate-binding protein 1/3/4/7 | (RefSeq) GBP4, Mpa2; guanylate binding protein 4	NOD-like receptor signaling pathway (ko04621)	[R]	General function prediction only	Guanylate-binding protein, C-terminal domain	Guanylate-binding protein 4 OS=Homo sapiens OX=9606 GN=GBP4 PE=2 SV=2	S	Function unknown	guanylate-binding protein 4 [Homo sapiens]
ENSG00000122257	RBBP6	1164	1169	1432	3217	4152	3431	4.45948	4.68978	5.78874	12.9659	15.2098	12.5911	3.91e-24	23.4078	1.75135	23.4078	up	--	--	Molecular Function: nucleic acid binding (GO:0003676);; Biological Process: mRNA processing (GO:0006397);; Molecular Function: zinc ion binding (GO:0008270);; Molecular Function: ubiquitin protein ligase activity (GO:0061630);;	K10624|0.0e+00|hsa:5930|K10624 E3 ubiquitin-protein ligase RBBP6 [EC:2.3.2.27] | (RefSeq) RBBP6, MY038, P2P-R, PACT, RBQ-1, SNAMA; RB binding protein 6, ubiquitin ligase	--	[O]	Posttranslational modification, protein turnover, chaperones	DWNN domain	E3 ubiquitin-protein ligase RBBP6 OS=Homo sapiens OX=9606 GN=RBBP6 PE=1 SV=1	K	Transcription	E3 ubiquitin-protein ligase RBBP6 isoform 1 [Homo sapiens]
ENSG00000172936	MYD88	7623	6539	9061	19788	18926	20054	63.2593	59.308	92.5608	192.035	164.635	202.56	4.7e-24	23.3279	1.57686	23.3279	up	--	--	Biological Process: response to molecule of fungal origin (GO:0002238);; Biological Process: MyD88-dependent toll-like receptor signaling pathway (GO:0002755);; Molecular Function: Toll binding (GO:0005121);; Molecular Function: interleukin-1 receptor binding (GO:0005149);; Cellular Component: cytosol (GO:0005829);; Cellular Component: plasma membrane (GO:0005886);; Biological Process: phagocytos…	K04729|1.7e-166|hsa:4615|K04729 myeloid differentiation primary response protein MyD88 | (RefSeq) MYD88, IMD68, MYD88D; MYD88 innate immune signal transduction adaptor	MAPK signaling pathway (ko04010);; NF-kappa B signaling pathway (ko04064);; Toll-like receptor signaling pathway (ko04620);; NOD-like receptor signaling pathway (ko04621);; Pathogenic Escherichia coli infection (ko05130);; Shigellosis (ko05131);; Salmonella infection (ko05132);; Pertussis (ko05133);; Legionellosis (ko05134);; Yersinia infection (ko05135);; Leishmaniasis (ko05140);; Chagas disease…	--	--	TIR domain	Myeloid differentiation primary response protein MyD88 OS=Homo sapiens OX=9606 GN=MYD88 PE=1 SV=1	K	Transcription	myeloid differentiation primary response protein MyD88 isoform 2 [Homo sapiens]
ENSG00000136986	DERL1	3458	3302	3278	4878	5259	5210	23.826	24.9381	25.4548	36.5215	37.4439	37.9308	5.1e-24	23.2924	0.847291	23.2924	up	--	--	Cellular Component: early endosome (GO:0005769);; Cellular Component: late endosome (GO:0005770);; Cellular Component: endoplasmic reticulum (GO:0005783);; Cellular Component: endoplasmic reticulum membrane (GO:0005789);; Cellular Component: integral component of membrane (GO:0016021);; Biological Process: cellular response to unfolded protein (GO:0034620);; Biological Process: proteasome-mediate…	K11519|1.2e-146|ggo:101146086|K11519 Derlin-1 | (RefSeq) DERL1; derlin-1	Protein processing in endoplasmic reticulum (ko04141);; Amyotrophic lateral sclerosis (ko05014)	[S]	Function unknown	Der1-like family	Derlin-1 OS=Homo sapiens OX=9606 GN=DERL1 PE=1 SV=1	U	Intracellular trafficking, secretion, and vesicular transport	derlin-1 isoform a [Homo sapiens]
ENSG00000266028	SRGAP2	1336	1220	1917	5106	6091	5655	8.93635	9.08004	13.2662	35.5244	37.7145	36.4968	5.45e-24	23.2636	2.14574	23.2636	up	--	--	Molecular Function: GTPase activator activity (GO:0005096);; Cellular Component: nucleoplasm (GO:0005654);; Cellular Component: cytosol (GO:0005829);; Biological Process: signal transduction (GO:0007165);;	K07526|0.0e+00|hsa:23380|K07526 SLIT-ROBO Rho GTPase activating protein | (RefSeq) SRGAP2, ARHGAP34, FNBP2, SRGAP2A, SRGAP3; SLIT-ROBO Rho GTPase activating protein 2	Axon guidance (ko04360)	[Z]	Cytoskeleton	RhoGAP domain	SLIT-ROBO Rho GTPase-activating protein 2 OS=Homo sapiens OX=9606 GN=SRGAP2 PE=1 SV=3	Z	Cytoskeleton	SLIT-ROBO Rho GTPase-activating protein 2 isoform a [Homo sapiens]
ENSG00000002549	LAP3	4487	5001	6529	17292	26300	25355	53.1358	65.7248	87.0293	216.194	323.334	318.739	7.65e-24	23.1163	2.32856	23.1163	up	[E]	Amino acid transport and metabolism	Molecular Function: aminopeptidase activity (GO:0004177);; Cellular Component: cytoplasm (GO:0005737);; Molecular Function: metalloexopeptidase activity (GO:0008235);; Molecular Function: manganese ion binding (GO:0030145);;	K11142|3.4e-300|ggo:101126256|K11142 cytosol aminopeptidase [EC:3.4.11.1 3.4.11.5] | (RefSeq) LAP3; cytosol aminopeptidase	Arginine and proline metabolism (ko00330);; Glutathione metabolism (ko00480)	[R]	General function prediction only	Cytosol aminopeptidase family, catalytic domain	Cytosol aminopeptidase OS=Homo sapiens OX=9606 GN=LAP3 PE=1 SV=3	E	Amino acid transport and metabolism	cytosol aminopeptidase [Pan troglodytes]
ENSG00000184557	SOCS3	433	396	437	3321	15643	20003	3.62187	3.63468	4.08085	30.1843	135.518	176.439	1.09e-23	22.9626	5.15574	22.9626	up	--	--	Molecular Function: phosphotyrosine residue binding (GO:0001784);; Biological Process: regulation of protein phosphorylation (GO:0001932);; Biological Process: receptor signaling pathway via JAK-STAT (GO:0007259);; Biological Process: protein ubiquitination (GO:0016567);; Biological Process: intracellular signal transduction (GO:0035556);; Biological Process: negative regulation of apoptotic proc…	K04696|3.2e-125|csab:103243658|K04696 suppressor of cytokine signaling 3 | (RefSeq) SOCS3; suppressor of cytokine signaling 3	Ubiquitin mediated proteolysis (ko04120);; Osteoclast differentiation (ko04380);; JAK-STAT signaling pathway (ko04630);; TNF signaling pathway (ko04668);; Insulin signaling pathway (ko04910);; Prolactin signaling pathway (ko04917);; Adipocytokine signaling pathway (ko04920);; Type II diabetes mellitus (ko04930);; Insulin resistance (ko04931);; Non-alcoholic fatty liver disease (ko04932);; Growth …	[T]	Signal transduction mechanisms	SH2 domain	Suppressor of cytokine signaling 3 OS=Homo sapiens OX=9606 GN=SOCS3 PE=1 SV=1	T	Signal transduction mechanisms	suppressor of cytokine signaling 3 [Macaca mulatta]
ENSG00000196116	TDRD7	833	1009	1325	3982	6075	5910	4.96889	6.61085	8.83305	25.8064	37.5301	37.1698	1.31e-23	22.8827	2.5544	22.8827	up	--	--	Biological Process: reproduction (GO:0000003);; Biological Process: eye development (GO:0001654);; Biological Process: lens development in camera-type eye (GO:0002088);; Biological Process: lens morphogenesis in camera-type eye (GO:0002089);; Biological Process: developmental process involved in reproduction (GO:0003006);; Molecular Function: molecular_function (GO:0003674);; Molecular Function: …	K18405|0.0e+00|hsa:23424|K18405 tudor domain-containing protein 1/4/6/7 | (RefSeq) TDRD7, CATC4, PCTAIRE2BP, TRAP; tudor domain containing 7	--	[K]	Transcription	Tudor domain	Tudor domain-containing protein 7 OS=Homo sapiens OX=9606 GN=TDRD7 PE=1 SV=2	K	Transcription	tudor domain-containing protein 7 isoform 1 [Homo sapiens]
ENSG00000276070	CCL4L2	455	211	300	3477	1946	4460	13.2878	4.20342	7.09725	114.761	37.1941	87.3896	3.48e-23	22.4584	3.60955	22.4584	up	--	--	Cellular Component: extracellular region (GO:0005576);; Biological Process: immune response (GO:0006955);; Molecular Function: chemokine activity (GO:0008009);;	K12964|6.6e-28|hsa:9560|K12964 C-C motif chemokine 4 | (RefSeq) CCL4L2, AT744.2, CCL4L, SCYA4L, SCYQ4L2; C-C motif chemokine ligand 4 like 2	Cytokine-cytokine receptor interaction (ko04060);; Viral protein interaction with cytokine and cytokine receptor (ko04061);; Chemokine signaling pathway (ko04062);; NF-kappa B signaling pathway (ko04064);; Toll-like receptor signaling pathway (ko04620);; Cytosolic DNA-sensing pathway (ko04623);; Human cytomegalovirus infection (ko05163)	--	--	Small cytokines (intecrine/chemokine), interleukin-8 like	C-C motif chemokine 4-like OS=Homo sapiens OX=9606 GN=CCL4L1 PE=1 SV=1	T	Signal transduction mechanisms	C-C motif chemokine 4-like isoform 7 precursor [Homo sapiens]
ENSG00000124226	RNF114	2841	2570	2714	4538	5016	5821	25.9563	25.8343	28.4013	45.0851	47.7908	56.1389	3.49e-23	22.4572	1.15346	22.4572	up	--	--	Cellular Component: cytosol (GO:0005829);; Cellular Component: plasma membrane (GO:0005886);; Molecular Function: metal ion binding (GO:0046872);;	K15697|3.7e-121|hsa:55905|K15697 RING finger protein 114 [EC:2.3.2.27] | (RefSeq) RNF114, PSORS12, ZNF313; ring finger protein 114	--	--	--	Drought induced 19 protein (Di19), zinc-binding	E3 ubiquitin-protein ligase RNF114 OS=Homo sapiens OX=9606 GN=RNF114 PE=1 SV=1	O	Posttranslational modification, protein turnover, chaperones	E3 ubiquitin-protein ligase RNF114 [Homo sapiens]
ENSG00000059378	PARP12	4021	3980	4680	8108	9052	9636	25.4874	27.6416	35.2968	57.792	60.2904	68.8286	3.67e-23	22.4353	1.31042	22.4353	up	--	--	Molecular Function: NAD+ ADP-ribosyltransferase activity (GO:0003950);; Molecular Function: metal ion binding (GO:0046872);;	K15259|0.0e+00|hsa:64761|K15259 poly [ADP-ribose] polymerase 7/11/12/13 [EC:2.4.2.30] | (RefSeq) PARP12, ARTD12, MST109, MSTP109, ZC3H1, ZC3HDC1; poly(ADP-ribose) polymerase family member 12	--	--	--	Poly(ADP-ribose) polymerase catalytic domain	Protein mono-ADP-ribosyltransferase PARP12 OS=Homo sapiens OX=9606 GN=PARP12 PE=1 SV=1	S	Function unknown	protein mono-ADP-ribosyltransferase PARP12 [Homo sapiens]
ENSG00000165949	IFI27	17	10	29	256	383	597	0.532807	0.298001	1.12292	10.1781	14.3642	25.0256	6.45e-23	22.1904	4.69027	22.1904	up	--	--	Cellular Component: integral component of membrane (GO:0016021);;	--	--	--	--	Interferon-induced 6-16 family	Interferon alpha-inducible protein 27, mitochondrial OS=Homo sapiens OX=9606 GN=IFI27 PE=1 SV=4	S	Function unknown	interferon alpha-inducible protein 27, mitochondrial isoform 1 [Homo sapiens]
NewGene_867	NewGene_867	179	142	158	1165	710	771	1.01429	0.78308	1.15712	7.30615	3.92094	4.85437	7.83e-23	22.1062	2.7162	22.1062	up	--	--	--	--	--	--	--	--	--	B	Chromatin structure and dynamics	--
ENSG00000134470	IL15RA	155	235	471	3045	4030	4573	2.65782	3.61163	8.8498	51.185	69.5987	76.8826	9.76e-23	22.0106	3.9732	22.0106	up	--	--	Molecular Function: interleukin-15 receptor activity (GO:0042010);;	K05074|1.7e-121|hsa:3601|K05074 interleukin 15 receptor alpha | (RefSeq) IL15RA, CD215; interleukin 15 receptor subunit alpha	Cytokine-cytokine receptor interaction (ko04060);; JAK-STAT signaling pathway (ko04630);; Intestinal immune network for IgA production (ko04672);; Human T-cell leukemia virus 1 infection (ko05166);; Pathways in cancer (ko05200)	--	--	--	Interleukin-15 receptor subunit alpha OS=Homo sapiens OX=9606 GN=IL15RA PE=1 SV=1	T	Signal transduction mechanisms	interleukin-15 receptor subunit alpha isoform X11 [Homo sapiens]
ENSG00000166750	SLFN5	1743	1865	1621	6086	9104	5582	3.80214	4.4877	4.08971	14.8408	20.9186	13.4377	1.19e-22	21.9245	2.2214	21.9245	up	--	--	Cellular Component: nucleus (GO:0005634);;	--	--	--	--	Putative DNA-binding domain	Schlafen family member 5 OS=Homo sapiens OX=9606 GN=SLFN5 PE=1 SV=1	L	Replication, recombination and repair	schlafen family member 5 isoform 1 [Homo sapiens]
ENSG00000171621	SPSB1	3842	3070	2925	9061	7222	8962	28.3045	24.8579	24.1047	72.1805	54.9479	69.4329	1.28e-22	21.8928	1.60334	21.8928	up	--	--	Biological Process: protein polyubiquitination (GO:0000209);; Molecular Function: molecular_function (GO:0003674);; Molecular Function: catalytic activity (GO:0003824);; Molecular Function: ubiquitin-protein transferase activity (GO:0004842);; Molecular Function: protein binding (GO:0005515);; Cellular Component: cellular_component (GO:0005575);; Cellular Component: intracellular (GO:0005622);; C…	K10343|2.3e-162|hsa:80176|K10343 SPRY domain-containing SOCS box protein 1/4 | (RefSeq) SPSB1, SSB-1, SSB1; splA/ryanodine receptor domain and SOCS box containing 1	--	[R]	General function prediction only	SPRY domain	SPRY domain-containing SOCS box protein 1 OS=Homo sapiens OX=9606 GN=SPSB1 PE=1 SV=1	S	Function unknown	SPRY domain-containing SOCS box protein 1 [Homo sapiens]
ENSG00000168685	IL7R	941	987	1278	5983	13947	20833	4.71342	5.43307	7.23631	32.4056	72.4884	110.203	1.5e-22	21.8239	3.88079	21.8239	up	--	--	Biological Process: regulation of DNA recombination (GO:0000018);; Biological Process: cell morphogenesis (GO:0000902);; Biological Process: cell activation (GO:0001775);; Biological Process: regulation of leukocyte mediated cytotoxicity (GO:0001910);; Biological Process: negative regulation of leukocyte mediated cytotoxicity (GO:0001911);; Biological Process: regulation of T cell mediated cytoto…	K05072|3.2e-265|hsa:3575|K05072 interleukin 7 receptor | (RefSeq) IL7R, CD127, CDW127, IL-7R-alpha, IL7RA, ILRA; interleukin 7 receptor	Cytokine-cytokine receptor interaction (ko04060);; FoxO signaling pathway (ko04068);; PI3K-Akt signaling pathway (ko04151);; JAK-STAT signaling pathway (ko04630);; Hematopoietic cell lineage (ko04640);; Pathways in cancer (ko05200);; Primary immunodeficiency (ko05340)	--	--	Fibronectin type III domain	Interleukin-7 receptor subunit alpha OS=Homo sapiens OX=9606 GN=IL7R PE=1 SV=3	T	Signal transduction mechanisms	interleukin-7 receptor subunit alpha precursor [Homo sapiens]
ENSG00000165185	KIAA1958	66	77	101	390	400	370	0.126806	0.222841	0.253941	1.21209	1.1788	0.982037	2.54e-22	21.5952	2.48075	21.5952	up	--	--	Molecular Function: DNA-binding transcription factor activity, RNA polymerase II-specific (GO:0000981);; Molecular Function: molecular_function (GO:0003674);; Molecular Function: nucleic acid binding (GO:0003676);; Molecular Function: DNA binding (GO:0003677);; Molecular Function: DNA-binding transcription factor activity (GO:0003700);; Molecular Function: binding (GO:0005488);; Cellular Componen…	--	--	--	--	Domain of unknown function (DUF3504)	Uncharacterized protein KIAA1958 OS=Homo sapiens OX=9606 GN=KIAA1958 PE=1 SV=1	S	Function unknown	uncharacterized protein KIAA1958 isoform b [Homo sapiens]
ENSG00000164136	IL15	85	182	170	991	1516	1545	0.884301	2.54274	1.85002	13.368	17.3493	19.6984	5.1e-22	21.2924	3.42124	21.2924	up	--	--	Biological Process: angiogenesis (GO:0001525);; Biological Process: blood vessel development (GO:0001568);; Biological Process: cell activation (GO:0001775);; Biological Process: natural killer cell differentiation (GO:0001779);; Biological Process: regulation of cytokine production (GO:0001817);; Biological Process: positive regulation of cytokine production (GO:0001819);; Biological Process: NK…	K05433|1.1e-64|hsa:3600|K05433 interleukin 15 | (RefSeq) IL15, IL-15; interleukin 15	Cytokine-cytokine receptor interaction (ko04060);; JAK-STAT signaling pathway (ko04630);; TNF signaling pathway (ko04668);; Intestinal immune network for IgA production (ko04672);; Human T-cell leukemia virus 1 infection (ko05166);; Pathways in cancer (ko05200);; Rheumatoid arthritis (ko05323)	--	--	Interleukin 15	Interleukin-15 OS=Homo sapiens OX=9606 GN=IL15 PE=1 SV=1	K	Transcription	interleukin-15 isoform 2 preproprotein [Homo sapiens]
ENSG00000026751	SLAMF7	32216	23069	23185	70613	117919	91848	287.155	228.536	231.933	683.572	1090.01	866.892	5.1e-22	21.2924	2.07565	21.2924	up	--	--	Cellular Component: integral component of membrane (GO:0016021);;	K06733|1.4e-193|hsa:57823|K06733 SLAM family member 7 | (RefSeq) SLAMF7, 19A, CD319, CRACC, CS1; SLAM family member 7	--	--	--	Immunoglobulin V-set domain	SLAM family member 7 OS=Homo sapiens OX=9606 GN=SLAMF7 PE=1 SV=1	T	Signal transduction mechanisms	SLAM family member 7 isoform a precursor [Homo sapiens]
ENSG00000160791	CCR5	3350	3158	3611	5751	7100	6910	22.2547	23.05	26.811	41.4648	48.8057	48.3529	5.8e-22	21.2366	1.19749	21.2366	up	--	--	Biological Process: chemotaxis (GO:0006935);; Biological Process: inflammatory response (GO:0006954);; Biological Process: immune response (GO:0006955);; Cellular Component: external side of plasma membrane (GO:0009897);; Cellular Component: integral component of membrane (GO:0016021);; Molecular Function: C-C chemokine receptor activity (GO:0016493);; Molecular Function: C-C chemokine binding (G…	K04180|1.1e-196|hsa:1234|K04180 C-C chemokine receptor type 5 | (RefSeq) CCR5, CC-CKR-5, CCCKR5, CCR-5, CD195, CKR-5, CKR5, CMKBR5, IDDM22; C-C motif chemokine receptor 5	Cytokine-cytokine receptor interaction (ko04060);; Viral protein interaction with cytokine and cytokine receptor (ko04061);; Chemokine signaling pathway (ko04062);; Endocytosis (ko04144);; Toxoplasmosis (ko05145);; Human cytomegalovirus infection (ko05163);; Kaposi sarcoma-associated herpesvirus infection (ko05167);; Human immunodeficiency virus 1 infection (ko05170);; Viral carcinogenesis (ko052…	--	--	7 transmembrane receptor (rhodopsin family)	C-C chemokine receptor type 5 OS=Homo sapiens OX=9606 GN=CCR5 PE=1 SV=1	T	Signal transduction mechanisms	C-C chemokine receptor type 5 [Homo sapiens]
ENSG00000153147	SMARCA5	3430	2956	3399	5458	6443	7108	9.90073	9.3788	10.9721	17.1186	19.2611	21.6348	7.03e-22	21.153	1.19168	21.153	up	[S]	Function unknown	Molecular Function: DNA binding (GO:0003677);; Molecular Function: ATP binding (GO:0005524);; Cellular Component: NURF complex (GO:0016589);; Molecular Function: ATPase activity (GO:0016887);; Molecular Function: nucleosome binding (GO:0031491);; Biological Process: ATP-dependent chromatin remodeling (GO:0043044);;	K11654|0.0e+00|ggo:101150686|K11654 SWI/SNF-related matrix-associated actin-dependent regulator of chromatin subfamily A member 5 [EC:3.6.4.-] | (RefSeq) SMARCA5; SWI/SNF-related matrix-associated actin-dependent regulator of chromatin subfamily A member 5	--	[K]	Transcription	SNF2 family N-terminal domain	SWI/SNF-related matrix-associated actin-dependent regulator of chromatin subfamily A member 5 OS=Homo sapiens OX=9606 GN=SMARCA5 PE=1 SV=1	B	Chromatin structure and dynamics	SWI/SNF-related matrix-associated actin-dependent regulator of chromatin subfamily A member 5 [Homo sapiens]
ENSG00000105835	NAMPT	2282	2660	3151	10722	24399	24399	11.5213	14.6438	17.7329	58.3212	126.642	129.032	7.67e-22	21.1152	3.09359	21.1152	up	[H]	Coenzyme transport and metabolism	Biological Process: microglial cell activation (GO:0001774);; Molecular Function: nicotinate-nucleotide diphosphorylase (carboxylating) activity (GO:0004514);; Molecular Function: cytokine activity (GO:0005125);; Cellular Component: extracellular space (GO:0005615);; Cellular Component: cytoplasm (GO:0005737);; Cellular Component: plasma membrane (GO:0005886);; Biological Process: female pregnanc…	K03462|1.2e-289|ggo:101151211|K03462 nicotinamide phosphoribosyltransferase [EC:2.4.2.12] | (RefSeq) NAMPT; nicotinamide phosphoribosyltransferase	Nicotinate and nicotinamide metabolism (ko00760);; NOD-like receptor signaling pathway (ko04621)	--	--	Nicotinate phosphoribosyltransferase (NAPRTase) family	Nicotinamide phosphoribosyltransferase OS=Homo sapiens OX=9606 GN=NAMPT PE=1 SV=1	K	Transcription	nicotinamide phosphoribosyltransferase precursor [Homo sapiens]
ENSG00000125347	IRF1	1326	2080	2218	8213	13704	10695	8.52182	15.0558	15.8753	57.4833	91.7938	73.7708	9.43e-22	21.0255	2.75137	21.0255	up	--	--	Molecular Function: DNA-binding transcription factor activity (GO:0003700);; Cellular Component: nucleus (GO:0005634);; Cellular Component: cytoplasm (GO:0005737);; Biological Process: apoptotic process (GO:0006915);; Biological Process: negative regulation of cell population proliferation (GO:0008285);; Biological Process: positive regulation of type I interferon production (GO:0032481);; Biolog…	K09444|7.7e-189|hsa:3659|K09444 interferon regulatory factor 1 | (RefSeq) IRF1, IRF-1, MAR; interferon regulatory factor 1	C-type lectin receptor signaling pathway (ko04625);; TNF signaling pathway (ko04668);; Prolactin signaling pathway (ko04917);; Pertussis (ko05133);; Human papillomavirus infection (ko05165)	--	--	Interferon regulatory factor transcription factor	Interferon regulatory factor 1 OS=Homo sapiens OX=9606 GN=IRF1 PE=1 SV=2	K	Transcription	interferon regulatory factor 1 isoform 1 [Homo sapiens]
ENSG00000117090	SLAMF1	291	180	228	1362	5007	4852	1.66955	1.12933	1.46116	8.76253	30.2141	29.7401	9.49e-22	21.0227	4.23241	21.0227	up	--	--	Cellular Component: cell surface (GO:0009986);; Cellular Component: integral component of membrane (GO:0016021);; Molecular Function: signaling receptor activity (GO:0038023);; Biological Process: lymphocyte activation (GO:0046649);;	K06536|5.8e-192|hsa:6504|K06536 signaling lymphocytic activation molecule family member 1 | (RefSeq) SLAMF1, CD150, CDw150, SLAM; signaling lymphocytic activation molecule family member 1	Measles (ko05162)	--	--	Signaling lymphocytic activation molecule (SLAM) protein	Signaling lymphocytic activation molecule OS=Homo sapiens OX=9606 GN=SLAMF1 PE=1 SV=1	T	Signal transduction mechanisms	signaling lymphocytic activation molecule isoform b precursor [Homo sapiens]
ENSG00000172183	ISG20	12	16	86	1656	2551	3276	0.136643	0.203638	1.31772	25.8859	38.1749	51.4355	9.65e-22	21.0155	6.24818	21.0155	up	--	--	Molecular Function: nucleic acid binding (GO:0003676);;	K12579|2.2e-97|ggo:101135873|K12579 interferon-stimulated gene 20 kDa protein [EC:3.1.13.1] | (RefSeq) ISG20; interferon-stimulated gene 20 kDa protein isoform X1	--	[L]	Replication, recombination and repair	Exonuclease	Interferon-stimulated gene 20 kDa protein OS=Homo sapiens OX=9606 GN=ISG20 PE=1 SV=2	L	Replication, recombination and repair	interferon-stimulated gene 20 kDa protein isoform a [Homo sapiens]
ENSG00000204267	TAP2	3099	2142	2775	5846	6984	8091	13.0506	9.47878	12.4903	25.6236	30.0642	34.7292	1.37e-21	20.8633	1.62252	20.8633	up	[V]	Defense mechanisms	Molecular Function: ATP binding (GO:0005524);; Cellular Component: endoplasmic reticulum (GO:0005783);; Molecular Function: ATPase-coupled peptide transmembrane transporter activity (GO:0015440);; Cellular Component: nuclear speck (GO:0016607);; Molecular Function: ATPase activity (GO:0016887);; Biological Process: antigen processing and presentation of endogenous peptide antigen via MHC class I …	K05654|0.0e+00|hsa:6891|K05654 ATP-binding cassette, subfamily B (MDR/TAP), member 3 | (RefSeq) TAP2, ABC18, ABCB3, APT2, D6S217E, PSF-2, PSF2, RING11; transporter 2, ATP binding cassette subfamily B member	ABC transporters (ko02010);; Phagosome (ko04145);; Antigen processing and presentation (ko04612);; Human cytomegalovirus infection (ko05163);; Herpes simplex virus 1 infection (ko05168);; Epstein-Barr virus infection (ko05169);; Human immunodeficiency virus 1 infection (ko05170);; Primary immunodeficiency (ko05340)	[U]	Intracellular trafficking, secretion, and vesicular transport	ABC transporter transmembrane region	Antigen peptide transporter 2 OS=Homo sapiens OX=9606 GN=TAP2 PE=1 SV=1	Q	Secondary metabolites biosynthesis, transport and catabolism	antigen peptide transporter 2 isoform 3 [Homo sapiens]
ENSG00000130066	SAT1	19519	21022	25817	51201	58243	62279	426.288	507.36	633.625	1222.2	1324.19	1438.77	1.99e-21	20.7011	1.59971	20.7011	up	[J]	Translation, ribosomal structure and biogenesis	Molecular Function: diamine N-acetyltransferase activity (GO:0004145);; Cellular Component: cytosol (GO:0005829);; Biological Process: polyamine catabolic process (GO:0006598);; Molecular Function: spermidine binding (GO:0019809);; Biological Process: spermidine acetylation (GO:0032918);; Biological Process: regulation of cell population proliferation (GO:0042127);;	K00657|3.6e-97|ggo:101139591|K00657 diamine N-acetyltransferase [EC:2.3.1.57] | (RefSeq) SAT1; diamine acetyltransferase 1 isoform X2	Arginine and proline metabolism (ko00330);; Ferroptosis (ko04216)	[E]	Amino acid transport and metabolism	Acetyltransferase (GNAT) family	Diamine acetyltransferase 1 OS=Homo sapiens OX=9606 GN=SAT1 PE=1 SV=1	E	Amino acid transport and metabolism	diamine acetyltransferase 1 [Homo sapiens]
ENSG00000179021	C3orf38	1286	1238	1413	2495	3293	3047	11.1698	11.8873	13.7911	23.5461	29.6155	28.0277	2.21e-21	20.6556	1.39691	20.6556	up	--	--	Cellular Component: cellular_component (GO:0005575);; Cellular Component: intracellular (GO:0005622);; Cellular Component: obsolete cell (GO:0005623);; Cellular Component: nucleus (GO:0005634);; Biological Process: biological_process (GO:0008150);; Biological Process: regulation of cell death (GO:0010941);; Biological Process: positive regulation of cell death (GO:0010942);; Biological Process: r…	--	--	--	--	Domain of unknown function (DUF4518)	Uncharacterized protein C3orf38 OS=Homo sapiens OX=9606 GN=C3orf38 PE=1 SV=1	S	Function unknown	uncharacterized protein C3orf38 [Homo sapiens]
ENSG00000171943	SRGAP2C	454	446	705	2042	2351	2054	1.46426	1.55764	2.52887	7.21156	8.07462	7.03762	2.39e-21	20.6216	2.23789	20.6216	up	--	--	Biological Process: microtubule cytoskeleton organization (GO:0000226);; Biological Process: cell morphogenesis (GO:0000902);; Biological Process: cell morphogenesis involved in differentiation (GO:0000904);; Biological Process: ameboidal-type cell migration (GO:0001667);; Biological Process: lamellipodium assembly involved in ameboidal cell migration (GO:0003363);; Molecular Function: molecular_…	K07526|3.1e-244|biu:109570436|K07526 SLIT-ROBO Rho GTPase activating protein | (RefSeq) SRGAP2; SLIT-ROBO Rho GTPase-activating protein 2 isoform X1	Axon guidance (ko04360)	[Z]	Cytoskeleton	Fes/CIP4, and EFC/F-BAR homology domain	SLIT-ROBO Rho GTPase-activating protein 2C OS=Homo sapiens OX=9606 GN=SRGAP2C PE=1 SV=1	Z	Cytoskeleton	SLIT-ROBO Rho GTPase-activating protein 2C isoform 1 [Homo sapiens]
ENSG00000105402	NAPA	5951	5510	5776	7822	8547	9032	79.5122	80.6126	86.8614	116.004	115.096	128.292	2.58e-21	20.5884	0.793596	20.5884	up	--	--	Biological Process: intracellular protein transport (GO:0006886);; Biological Process: brain development (GO:0007420);; Biological Process: regulation of synaptic vesicle priming (GO:0010807);; Biological Process: synaptic vesicle priming (GO:0016082);; Molecular Function: syntaxin binding (GO:0019905);; Biological Process: neuron differentiation (GO:0030182);; Biological Process: positive regula…	K15296|2.3e-163|csab:103234945|K15296 alpha-soluble NSF attachment protein | (RefSeq) NAPA; NSF attachment protein alpha	Synaptic vesicle cycle (ko04721)	[U]	Intracellular trafficking, secretion, and vesicular transport	Soluble NSF attachment protein, SNAP	Alpha-soluble NSF attachment protein OS=Homo sapiens OX=9606 GN=NAPA PE=1 SV=3	U	Intracellular trafficking, secretion, and vesicular transport	alpha-soluble NSF attachment protein [Macaca mulatta]
ENSG00000122643	NT5C3A	544	490	1505	10693	11688	11507	7.62116	7.47229	22.8046	158.776	160.314	172.861	3.62e-21	20.4413	3.96743	20.4413	up	--	--	Molecular Function: nucleotide binding (GO:0000166);; Molecular Function: magnesium ion binding (GO:0000287);; Cellular Component: cytoplasm (GO:0005737);; Molecular Function: 5'-nucleotidase activity (GO:0008253);; Biological Process: nucleotide metabolic process (GO:0009117);;	K24242|3.5e-161|hsa:51251|K24242 cytosolic 5'-nucleotidase 3 [EC:3.1.3.5 3.1.3.-] | (RefSeq) NT5C3A, NT5C3, P5'N-1, P5N-1, PN-I, POMP, PSN1, UMPH, UMPH1, cN-III, hUMP1, p36; 5'-nucleotidase, cytosolic IIIA	Purine metabolism (ko00230);; Pyrimidine metabolism (ko00240)	[S]	Function unknown	Pyrimidine 5'-nucleotidase (UMPH-1)	Cytosolic 5'-nucleotidase 3A OS=Homo sapiens OX=9606 GN=NT5C3A PE=1 SV=3	F	Nucleotide transport and metabolism	cytosolic 5'-nucleotidase 3A isoform 2 [Homo sapiens]
ENSG00000156587	UBE2L6	3639	3426	4705	9294	10136	11055	61.176	63.1042	88.5458	168.568	175.318	195.039	4.06e-21	20.3915	1.60468	20.3915	up	--	--	Molecular Function: ATP binding (GO:0005524);;	K04553|4.8e-45|hsa:9246|K04553 ubiquitin-conjugating enzyme E2 L6 [EC:2.3.2.23] | (RefSeq) UBE2L6, RIG-B, UBCH8; ubiquitin conjugating enzyme E2 L6	Ubiquitin mediated proteolysis (ko04120);; Parkinson disease (ko05012)	[O]	Posttranslational modification, protein turnover, chaperones	Ubiquitin-conjugating enzyme	Ubiquitin/ISG15-conjugating enzyme E2 L6 OS=Homo sapiens OX=9606 GN=UBE2L6 PE=1 SV=4	O	Posttranslational modification, protein turnover, chaperones	ubiquitin conjugating enzyme [Homo sapiens]
ENSG00000178685	PARP10	1381	1578	2091	5356	5342	6187	9.75311	12.1803	16.5147	39.5169	37.6641	43.856	6.11e-21	20.214	1.9691	20.214	up	--	--	Molecular Function: NAD+ ADP-ribosyltransferase activity (GO:0003950);; Cellular Component: nucleolus (GO:0005730);; Cellular Component: Golgi apparatus (GO:0005794);; Cellular Component: cytosol (GO:0005829);;	K15261|0.0e+00|hsa:84875|K15261 poly [ADP-ribose] polymerase 10/14/15 [EC:2.4.2.30] | (RefSeq) PARP10, ARTD10; poly(ADP-ribose) polymerase family member 10	--	--	--	Poly(ADP-ribose) polymerase catalytic domain	Protein mono-ADP-ribosyltransferase PARP10 OS=Homo sapiens OX=9606 GN=PARP10 PE=1 SV=2	H	Coenzyme transport and metabolism	protein mono-ADP-ribosyltransferase PARP10 isoform 1 [Homo sapiens]
ENSG00000083799	CYLD	2414	2459	2519	4633	6420	5836	13.7265	11.6749	16.266	25.1674	25.8471	31.4504	7.35e-21	20.1337	1.42096	20.1337	up	--	--	Biological Process: ubiquitin-dependent protein catabolic process (GO:0006511);; Biological Process: protein deubiquitination (GO:0016579);; Molecular Function: thiol-dependent ubiquitinyl hydrolase activity (GO:0036459);;	K08601|0.0e+00|hsa:1540|K08601 ubiquitin carboxyl-terminal hydrolase CYLD [EC:3.4.19.12] | (RefSeq) CYLD, BRSS, CDMT, CYLD1, CYLDI, EAC, MFT, MFT1, SBS, TEM, USPL2; CYLD lysine 63 deubiquitinase	NF-kappa B signaling pathway (ko04064);; Necroptosis (ko04217);; Osteoclast differentiation (ko04380);; RIG-I-like receptor signaling pathway (ko04622);; C-type lectin receptor signaling pathway (ko04625)	[R]	General function prediction only	Phosphorylation region of CYLD, unstructured	Ubiquitin carboxyl-terminal hydrolase CYLD OS=Homo sapiens OX=9606 GN=CYLD PE=1 SV=1	O	Posttranslational modification, protein turnover, chaperones	ubiquitin carboxyl-terminal hydrolase CYLD isoform 1 [Homo sapiens]
ENSG00000155313	USP25	1649	1477	1903	3493	3574	3507	8.95992	8.74217	11.3968	20.7437	19.5232	19.9358	7.5e-21	20.1249	1.30849	20.1249	up	--	--	Biological Process: ubiquitin-dependent protein catabolic process (GO:0006511);; Biological Process: protein deubiquitination (GO:0016579);; Molecular Function: thiol-dependent ubiquitinyl hydrolase activity (GO:0036459);;	K11849|0.0e+00|nle:100607808|K11849 ubiquitin carboxyl-terminal hydrolase 25 [EC:3.4.19.12] | (RefSeq) USP25; ubiquitin carboxyl-terminal hydrolase 25 isoform X4	IL-17 signaling pathway (ko04657)	[O]	Posttranslational modification, protein turnover, chaperones	Ubiquitin carboxyl-terminal hydrolase	Ubiquitin carboxyl-terminal hydrolase 25 OS=Homo sapiens OX=9606 GN=USP25 PE=1 SV=4	O	Posttranslational modification, protein turnover, chaperones	ubiquitin carboxyl-terminal hydrolase 25 isoform USP25m [Homo sapiens]
ENSG00000128394	APOBEC3F	117	109	173	546	575	749	1.46238	1.59577	2.52858	6.02286	7.06943	8.41877	1.82e-20	19.7399	2.45831	19.7399	up	--	--	Molecular Function: zinc ion binding (GO:0008270);; Molecular Function: hydrolase activity (GO:0016787);;	K18750|2.1e-235|hsa:200316|K18750 C->U-editing enzyme APOBEC3 [EC:3.5.4.-] | (RefSeq) APOBEC3F, A3F, ARP8, BK150C2.4.MRNA, KA6; apolipoprotein B mRNA editing enzyme catalytic subunit 3F	Human immunodeficiency virus 1 infection (ko05170)	--	--	Novel AID APOBEC clade 2	DNA dC->dU-editing enzyme APOBEC-3F OS=Homo sapiens OX=9606 GN=APOBEC3F PE=1 SV=3	S	Function unknown	DNA dC->dU-editing enzyme APOBEC-3F isoform a [Homo sapiens]
ENSG00000104368	PLAT	3	8	4	171	326	141	0.024515	0.073831	0.035477	1.56478	2.85105	1.2492	2.53e-20	19.5969	5.63212	19.5969	up	[O]	Posttranslational modification, protein turnover, chaperones	Molecular Function: serine-type endopeptidase activity (GO:0004252);; Cellular Component: extracellular region (GO:0005576);; Biological Process: smooth muscle cell migration (GO:0014909);; Biological Process: plasminogen activation (GO:0031639);;	K01343|0.0e+00|hsa:5327|K01343 tissue plasminogen activator [EC:3.4.21.68] | (RefSeq) PLAT, T-PA, TPA; plasminogen activator, tissue type	Apelin signaling pathway (ko04371);; Complement and coagulation cascades (ko04610);; Transcriptional misregulation in cancer (ko05202);; Prostate cancer (ko05215);; Fluid shear stress and atherosclerosis (ko05418)	--	--	Trypsin	Tissue-type plasminogen activator OS=Homo sapiens OX=9606 GN=PLAT PE=1 SV=1	O	Posttranslational modification, protein turnover, chaperones	tissue-type plasminogen activator isoform 1 preproprotein [Homo sapiens]
ENSG00000165259	HDX	58	68	94	352	335	388	0.249713	0.316759	0.454806	1.7449	1.44754	1.86507	3.56e-20	19.4486	2.51846	19.4486	up	--	--	Molecular Function: DNA-binding transcription factor activity, RNA polymerase II-specific (GO:0000981);; Molecular Function: molecular_function (GO:0003674);; Molecular Function: DNA-binding transcription factor activity (GO:0003700);; Biological Process: regulation of transcription, DNA-templated (GO:0006355);; Biological Process: regulation of transcription by RNA polymerase II (GO:0006357);; B…	--	--	--	--	Homeodomain	Highly divergent homeobox OS=Homo sapiens OX=9606 GN=HDX PE=1 SV=1	K	Transcription	highly divergent homeobox isoform 1 [Homo sapiens]
ENSG00000136816	TOR1B	1209	941	1571	4928	4086	6145	9.98539	8.53666	14.5031	44.219	34.9478	53.5141	3.66e-20	19.4365	2.26278	19.4365	up	--	--	Molecular Function: ATP binding (GO:0005524);; Cellular Component: nuclear envelope (GO:0005635);; Cellular Component: endoplasmic reticulum lumen (GO:0005788);; Biological Process: nuclear envelope organization (GO:0006998);; Biological Process: cell adhesion (GO:0007155);; Molecular Function: cytoskeletal protein binding (GO:0008092);; Biological Process: neuron projection development (GO:00311…	K22990|1.8e-193|hsa:27348|K22990 torsin-1 | (RefSeq) TOR1B, DQ1; torsin family 1 member B	--	[R]	General function prediction only	Torsin	Torsin-1B OS=Homo sapiens OX=9606 GN=TOR1B PE=1 SV=2	O	Posttranslational modification, protein turnover, chaperones	torsin-1B isoform 1 precursor [Homo sapiens]
ENSG00000130813	C19orf66	800	740	1348	4019	4343	4701	8.98333	8.98345	17.7769	49.9806	51.7108	57.2097	5.21e-20	19.2832	2.40808	19.2832	up	--	--	Biological Process: immune effector process (GO:0002252);; Biological Process: immune system process (GO:0002376);; Molecular Function: molecular_function (GO:0003674);; Molecular Function: nucleic acid binding (GO:0003676);; Molecular Function: RNA binding (GO:0003723);; Molecular Function: binding (GO:0005488);; Cellular Component: cellular_component (GO:0005575);; Cellular Component: intracell…	--	--	--	--	Uncharacterised protein UPF0515	Shiftless antiviral inhibitor of ribosomal frameshifting protein OS=Homo sapiens OX=9606 GN=SHFL PE=1 SV=2	S	Function unknown	shiftless antiviral inhibitor of ribosomal frameshifting protein isoform X1 [Homo sapiens]
ENSG00000034677	RNF19A	3114	2122	2734	6327	5922	5836	16.6947	12.7948	16.3414	37.399	32.8646	33.0736	6.41e-20	19.1931	1.4284	19.1931	up	--	--	Molecular Function: ubiquitin-protein transferase activity (GO:0004842);;	K11972|0.0e+00|hsa:25897|K11972 E3 ubiquitin-protein ligase RNF19A [EC:2.3.2.31] | (RefSeq) RNF19A, RNF19; ring finger protein 19A, RBR E3 ubiquitin protein ligase	--	[O]	Posttranslational modification, protein turnover, chaperones	IBR domain, a half RING-finger domain	E3 ubiquitin-protein ligase RNF19A OS=Homo sapiens OX=9606 GN=RNF19A PE=1 SV=3	O	Posttranslational modification, protein turnover, chaperones	E3 ubiquitin-protein ligase RNF19A [Homo sapiens]
NewGene_3230	NewGene_3230	25	95	54	715	1582	1489	0.141886	0.9891	0.343552	6.61661	14.3275	13.9863	7.13e-20	19.1469	4.63536	19.1469	up	--	--	--	K12581|3.81e-29|nle:100584332|K12581 CCR4-NOT transcription complex subunit 7/8 | (RefSeq) CNOT8; CCR4-NOT transcription complex subunit 8 isoform X1	RNA degradation (ko03018)	--	--	--	Protein GVQW1 OS=Homo sapiens OX=9606 GN=GVQW1 PE=2 SV=1	--	--	unnamed protein product [Homo sapiens]
ENSG00000164327	RICTOR	732	685	1005	2181	2559	2434	1.75362	1.94636	2.72043	5.84255	6.38622	6.35234	7.93e-20	19.1007	1.79858	19.1007	up	--	--	Biological Process: TOR signaling (GO:0031929);; Cellular Component: TORC2 complex (GO:0031932);;	K08267|0.0e+00|hsa:253260|K08267 rapamycin-insensitive companion of mTOR | (RefSeq) RICTOR, AVO3, PIA, hAVO3; RPTOR independent companion of MTOR complex 2	mTOR signaling pathway (ko04150)	[D]	Cell cycle control, cell division, chromosome partitioning	Rapamycin-insensitive companion of mTOR, N-term	Rapamycin-insensitive companion of mTOR OS=Homo sapiens OX=9606 GN=RICTOR PE=1 SV=1	D	Cell cycle control, cell division, chromosome partitioning	rapamycin-insensitive companion of mTOR isoform 1 [Homo sapiens]
ENSG00000197077	KIAA1671	525	164	422	4409	2996	3338	1.79398	0.610433	1.6554	17.1034	11.0778	12.5057	9.58e-20	19.0186	3.54062	19.0186	up	--	--	--	--	--	--	--	Tankyrase binding protein C terminal domain	Uncharacterized protein KIAA1671 OS=Homo sapiens OX=9606 GN=KIAA1671 PE=1 SV=2	S	Function unknown	uncharacterized protein KIAA1671 [Homo sapiens]
ENSG00000154451	GBP5	514	418	1817	15853	21878	21509	4.88425	4.27158	18.3669	157.241	209.59	211.088	1.28e-19	18.8928	4.65358	18.8928	up	--	--	Molecular Function: GTPase activity (GO:0003924);; Molecular Function: GTP binding (GO:0005525);;	K20898|1.2e-275|hsa:115362|K20898 guanylate-binding protein 5 | (RefSeq) GBP5, GBP-5; guanylate binding protein 5	NOD-like receptor signaling pathway (ko04621)	[R]	General function prediction only	Guanylate-binding protein, N-terminal domain	Guanylate-binding protein 5 OS=Homo sapiens OX=9606 GN=GBP5 PE=1 SV=1	Z	Cytoskeleton	CTCL tumor antigen GBP-5ta, partial [Homo sapiens]
ENSG00000158517	NCF1	1471	832	1457	9256	5935	5681	24.5675	15.1431	27.0953	169.079	102.9	100.402	1.43e-19	18.8447	2.73078	18.8447	up	--	--	Cellular Component: cytoplasm (GO:0005737);; Molecular Function: superoxide-generating NADPH oxidase activity (GO:0016175);; Molecular Function: phosphatidylinositol binding (GO:0035091);;	K08011|1.6e-225|hsa:653361|K08011 neutrophil cytosolic factor 1 | (RefSeq) NCF1, CGD1, NCF1A, NOXO2, SH3PXD1A, p47phox; neutrophil cytosolic factor 1	Chemokine signaling pathway (ko04062);; Phagosome (ko04145);; Osteoclast differentiation (ko04380);; Fc gamma R-mediated phagocytosis (ko04666);; Leukocyte transendothelial migration (ko04670);; Prion disease (ko05020);; Leishmaniasis (ko05140);; Fluid shear stress and atherosclerosis (ko05418)	[C]	Energy production and conversion	SH3 domain	Neutrophil cytosol factor 1 OS=Homo sapiens OX=9606 GN=NCF1 PE=1 SV=4	C	Energy production and conversion	neutrophil cytosol factor 1 [Homo sapiens]
ENSG00000033327	GAB2	1409	1366	1307	2052	2249	2199	5.31636	5.63612	5.6239	8.42243	8.82177	8.90801	1.46e-19	18.8356	0.90566	18.8356	up	--	--	Biological Process: cell morphogenesis (GO:0000902);; Biological Process: cell morphogenesis involved in differentiation (GO:0000904);; Biological Process: immune system process (GO:0002376);; Biological Process: immune system development (GO:0002520);; Biological Process: leukocyte differentiation (GO:0002521);; Biological Process: myeloid leukocyte differentiation (GO:0002573);; Biological Proc…	K08091|0.0e+00|hsa:9846|K08091 growth factor receptor bound protein 2-associated protein 2 | (RefSeq) GAB2; GRB2 associated binding protein 2	Ras signaling pathway (ko04014);; Sphingolipid signaling pathway (ko04071);; Phospholipase D signaling pathway (ko04072);; Osteoclast differentiation (ko04380);; Fc epsilon RI signaling pathway (ko04664);; Fc gamma R-mediated phagocytosis (ko04666);; Chronic myeloid leukemia (ko05220)	--	--	PH domain	GRB2-associated-binding protein 2 OS=Homo sapiens OX=9606 GN=GAB2 PE=1 SV=1	T	Signal transduction mechanisms	GRB2-associated-binding protein 2 isoform a [Homo sapiens]
ENSG00000105639	JAK3	131	115	164	517	898	1094	0.550345	0.530959	0.771747	2.4553	4.04764	4.91778	1.92e-19	18.7167	2.83715	18.7167	up	--		Molecular Function: non-membrane spanning protein tyrosine kinase activity (GO:0004715);; Molecular Function: ATP binding (GO:0005524);; Cellular Component: cytoskeleton (GO:0005856);; Cellular Component: membrane (GO:0016020);; Biological Process: intracellular signal transduction (GO:0035556);;	K11218|0.0e+00|hsa:3718|K11218 Janus kinase 3 [EC:2.7.10.2] | (RefSeq) JAK3, JAK-3, JAK3_HUMAN, JAKL, L-JAK, LJAK; Janus kinase 3	Chemokine signaling pathway (ko04062);; PI3K-Akt signaling pathway (ko04151);; Necroptosis (ko04217);; Signaling pathways regulating pluripotency of stem cells (ko04550);; JAK-STAT signaling pathway (ko04630);; Th1 and Th2 cell differentiation (ko04658);; Th17 cell differentiation (ko04659);; Hepatitis B (ko05161);; Measles (ko05162);; Human T-cell leukemia virus 1 infection (ko05166);; Epstein-B…	[T]	Signal transduction mechanisms	Protein tyrosine and serine/threonine kinase	Tyrosine-protein kinase JAK3 OS=Homo sapiens OX=9606 GN=JAK3 PE=1 SV=2	T	Signal transduction mechanisms	tyrosine-protein kinase JAK3 [Homo sapiens]
ENSG00000100084	HIRA	1509	1354	1526	2423	3047	3188	8.51574	8.40654	9.62428	14.8541	17.8041	18.9663	2.18e-19	18.6615	1.2123	18.6615	up	--	--	Cellular Component: nucleus (GO:0005634);; Biological Process: chromatin organization (GO:0006325);; Biological Process: transcription, DNA-templated (GO:0006351);; Biological Process: regulation of transcription, DNA-templated (GO:0006355);;	K11293|0.0e+00|hsa:7290|K11293 protein HIRA/HIR1 | (RefSeq) HIRA, DGCR1, TUP1, TUPLE1; histone cell cycle regulator	--	[DK]	Cell cycle control, cell division, chromosome partitioning;; Transcription	TUP1-like enhancer of split	Protein HIRA OS=Homo sapiens OX=9606 GN=HIRA PE=1 SV=2	B	Chromatin structure and dynamics	protein HIRA [Homo sapiens]
NewGene_4596	NewGene_4596	435	214	355	1813	1316	1622	6.37465	3.44314	5.83249	28.8918	20.166	25.2601	2.68e-19	18.5719	2.49809	18.5719	up	--	--	Cellular Component: cytoplasm (GO:0005737);; Molecular Function: superoxide-generating NADPH oxidase activity (GO:0016175);; Molecular Function: phosphatidylinositol binding (GO:0035091);;	K08011|5.08e-262|hsa:653361|K08011 neutrophil cytosolic factor 1 | (RefSeq) NCF1, CGD1, NCF1A, NOXO2, SH3PXD1A, p47phox; neutrophil cytosolic factor 1	Chemokine signaling pathway (ko04062);; Phagosome (ko04145);; Osteoclast differentiation (ko04380);; Fc gamma R-mediated phagocytosis (ko04666);; Leukocyte transendothelial migration (ko04670);; Prion disease (ko05020);; Leishmaniasis (ko05140);; Fluid shear stress and atherosclerosis (ko05418)	[C]	Energy production and conversion	SH3 domain	Putative neutrophil cytosol factor 1B OS=Homo sapiens OX=9606 GN=NCF1B PE=5 SV=2	C	Energy production and conversion	PUTATIVE PSEUDOGENE: RecName: Full=Putative neutrophil cytosol factor 1B; Short=NCF-1B; AltName: Full=Putative SH3 and PX domain-containing protein 1B [Homo sapiens]
ENSG00000170581	STAT2	1977	1507	3157	9592	10666	11772	14.2685	11.7927	25.654	75.2358	79.3146	89.6463	3.06e-19	18.5143	2.50369	18.5143	up	--	--	Molecular Function: DNA binding (GO:0003677);; Molecular Function: DNA-binding transcription factor activity (GO:0003700);; Cellular Component: nucleus (GO:0005634);; Cellular Component: cytosol (GO:0005829);; Cellular Component: plasma membrane (GO:0005886);; Biological Process: signal transduction (GO:0007165);;	K11221|0.0e+00|hsa:6773|K11221 signal transducer and activator of transcription 2 | (RefSeq) STAT2, IMD44, ISGF-3, P113, PTORCH3, STAT113; signal transducer and activator of transcription 2	Chemokine signaling pathway (ko04062);; Necroptosis (ko04217);; Osteoclast differentiation (ko04380);; NOD-like receptor signaling pathway (ko04621);; C-type lectin receptor signaling pathway (ko04625);; JAK-STAT signaling pathway (ko04630);; Hepatitis C (ko05160);; Hepatitis B (ko05161);; Measles (ko05162);; Influenza A (ko05164);; Human papillomavirus infection (ko05165);; Kaposi sarcoma-associ…	[KT]	Transcription;; Signal transduction mechanisms	STAT protein, all-alpha domain	Signal transducer and activator of transcription 2 OS=Homo sapiens OX=9606 GN=STAT2 PE=1 SV=1	K	Transcription	signal transducer and activator of transcription 2 isoform 1 [Homo sapiens]
ENSG00000152061	RABGAP1L	1710	1345	1819	3216	3262	3530	11.0928	9.72648	14.3503	23.7646	25.5935	26.0044	3.06e-19	18.5143	1.27645	18.5143	up	--	--	--	K20284|9.1e-162|csab:103230556|K20284 Rab GTPase-activating protein 1 | (RefSeq) RABGAP1L; RAB GTPase activating protein 1 like	--	[R]	General function prediction only	--	Rab GTPase-activating protein 1-like, isoform 10 OS=Homo sapiens OX=9606 GN=RABGAP1L PE=1 SV=1	S	Function unknown	rab GTPase-activating protein 1-like isoform C [Homo sapiens]
ENSG00000141664	ZCCHC2	3900	3278	4374	9128	7881	9732	15.8287	14.5112	19.6599	40.3895	34.8267	41.8799	4.42e-19	18.3546	1.44904	18.3546	up	--	--	Molecular Function: nucleic acid binding (GO:0003676);; Molecular Function: zinc ion binding (GO:0008270);; Molecular Function: phosphatidylinositol binding (GO:0035091);;	K22700|0.0e+00|hsa:54877|K22700 Zinc finger CCHC domain-containing protein 2 | (RefSeq) ZCCHC2, C18orf49; zinc finger CCHC-type containing 2	--	[O]	Posttranslational modification, protein turnover, chaperones	Zinc knuckle	Zinc finger CCHC domain-containing protein 2 OS=Homo sapiens OX=9606 GN=ZCCHC2 PE=1 SV=6	--	--	zinc finger CCHC domain-containing protein 2 [Homo sapiens]
ENSG00000144655	CSRNP1	415	245	685	2958	3316	4427	3.01186	1.95159	5.55968	23.3483	24.9498	33.9094	4.8e-19	18.3188	3.22662	18.3188	up	--	--	Molecular Function: DNA-binding transcription factor activity, RNA polymerase II-specific (GO:0000981);; Molecular Function: DNA-binding transcription activator activity, RNA polymerase II-specific (GO:0001228);; Biological Process: skeletal system development (GO:0001501);; Molecular Function: molecular_function (GO:0003674);; Molecular Function: nucleic acid binding (GO:0003676);; Molecular Fun…	K17494|0.0e+00|hsa:64651|K17494 cysteine/serine-rich nuclear protein | (RefSeq) CSRNP1, AXUD1, CSRNP-1, FAM130B, TAIP-3, URAX1; cysteine and serine rich nuclear protein 1	--	[R]	General function prediction only	Cysteine/serine-rich nuclear protein N-terminus	Cysteine/serine-rich nuclear protein 1 OS=Homo sapiens OX=9606 GN=CSRNP1 PE=1 SV=2	K	Transcription	cysteine/serine-rich nuclear protein 1 isoform b [Homo sapiens]
ENSG00000125779	PANK2	973	859	1060	1718	1882	1805	11.3558	10.9637	13.6564	20.3063	22.9928	22.0814	5.74e-19	18.2411	1.13817	18.2411	up	--	--	Molecular Function: molecular_function (GO:0003674);; Molecular Function: catalytic activity (GO:0003824);; Molecular Function: pantothenate kinase activity (GO:0004594);; Cellular Component: cellular_component (GO:0005575);; Cellular Component: intracellular (GO:0005622);; Cellular Component: obsolete cell (GO:0005623);; Cellular Component: cytoplasm (GO:0005737);; Cellular Component: mitochondr…	K09680|1.2e-37|hsa:80025|K09680 type II pantothenate kinase [EC:2.7.1.33] | (RefSeq) PANK2, C20orf48, HARP, HSS, NBIA1, PKAN; pantothenate kinase 2	Pantothenate and CoA biosynthesis (ko00770)	--	--	--	Pantothenate kinase 2, mitochondrial OS=Homo sapiens OX=9606 GN=PANK2 PE=1 SV=3	H	Coenzyme transport and metabolism	hCG39342, isoform CRA_d [Homo sapiens]
ENSG00000134371	CDC73	2340	1842	2062	3161	3594	3420	8.90575	7.73648	8.76047	13.6756	14.2601	13.7556	5.91e-19	18.2284	0.943721	18.2284	up	--	--	Biological Process: transcription elongation from RNA polymerase II promoter (GO:0006368);; Biological Process: histone modification (GO:0016570);; Cellular Component: Cdc73/Paf1 complex (GO:0016593);;	K15175|6.9e-304|aju:106979327|K15175 parafibromin | (RefSeq) CDC73; parafibromin isoform X1	--	[K]	Transcription	Paf1 complex subunit CDC73 N-terminal	Parafibromin OS=Homo sapiens OX=9606 GN=CDC73 PE=1 SV=1	K	Transcription	parafibromin [Callithrix jacchus]
ENSG00000137947	GTF2B	1244	931	1546	3631	3568	3998	21.0517	17.3116	29.2539	66.784	62.5392	72.6347	6.49e-19	18.1878	1.82782	18.1878	up	[K]	Transcription	Cellular Component: nucleoplasm (GO:0005654);; Cellular Component: nuclear body (GO:0016604);; Molecular Function: TBP-class protein binding (GO:0017025);; Molecular Function: metal ion binding (GO:0046872);; Biological Process: transcription preinitiation complex assembly (GO:0070897);;	K03124|8.5e-177|aju:106968045|K03124 transcription initiation factor TFIIB | (RefSeq) GTF2B; transcription initiation factor IIB	Basal transcription factors (ko03022);; Spinocerebellar ataxia (ko05017);; Viral carcinogenesis (ko05203)	[K]	Transcription	Transcription factor TFIIB repeat	Transcription initiation factor IIB OS=Homo sapiens OX=9606 GN=GTF2B PE=1 SV=1	K	Transcription	transcription initiation factor IIB [Pongo abelii]
ENSG00000170525	PFKFB3	4431	4885	6807	21442	53441	58824	23.6403	27.8539	40.5973	121.252	286.515	325.498	6.6e-19	18.1805	3.26526	18.1805	up	[E]	Amino acid transport and metabolism	Molecular Function: 6-phosphofructo-2-kinase activity (GO:0003873);; Molecular Function: ATP binding (GO:0005524);; Cellular Component: nucleoplasm (GO:0005654);; Biological Process: fructose metabolic process (GO:0006000);; Biological Process: fructose 2,6-bisphosphate metabolic process (GO:0006003);;	K01103|1.9e-298|pon:100172898|K01103 6-phosphofructo-2-kinase / fructose-2,6-biphosphatase 3 [EC:2.7.1.105 3.1.3.46] | (RefSeq) PFKFB3; 6-phosphofructo-2-kinase/fructose-2, 6-bisphosphatase 3 isoform 1	Fructose and mannose metabolism (ko00051);; HIF-1 signaling pathway (ko04066);; AMPK signaling pathway (ko04152)	[G]	Carbohydrate transport and metabolism	6-phosphofructo-2-kinase	6-phosphofructo-2-kinase/fructose-2,6-bisphosphatase 3 OS=Homo sapiens OX=9606 GN=PFKFB3 PE=1 SV=1	G	Carbohydrate transport and metabolism	6-phosphofructo-2-kinase/fructose-2,6-bisphosphatase 3 isoform 4 [Homo sapiens]
ENSG00000196371	FUT4	925	1001	1163	2191	2383	2679	3.48889	4.15141	4.90794	8.98285	9.31495	10.6598	6.89e-19	18.1618	1.46004	18.1618	up	--	--	Cellular Component: Golgi membrane (GO:0000139);; Molecular Function: molecular_function (GO:0003674);; Molecular Function: catalytic activity (GO:0003824);; Cellular Component: cellular_component (GO:0005575);; Cellular Component: intracellular (GO:0005622);; Cellular Component: obsolete cell (GO:0005623);; Cellular Component: cytoplasm (GO:0005737);; Cellular Component: Golgi apparatus (GO:0005…	K07632|0.0e+00|hsa:2526|K07632 galactoside alpha-1,3-fucosyltransferase 4 [EC:2.4.1.-] | (RefSeq) FUT4, CD15, ELFT, FCT3A, FUC-TIV, FUTIV, LeX, SSEA-1; fucosyltransferase 4	Mannose type O-glycan biosynthesis (ko00515);; Glycosphingolipid biosynthesis - lacto and neolacto series (ko00601)	[GE]	Carbohydrate transport and metabolism;; Amino acid transport and metabolism	Glycosyltransferase family 10 (fucosyltransferase) C-term	Alpha-(1,3)-fucosyltransferase 4 OS=Homo sapiens OX=9606 GN=FUT4 PE=2 SV=3	G	Carbohydrate transport and metabolism	alpha-(1,3)-fucosyltransferase 4 [Homo sapiens]
ENSG00000136436	CALCOCO2	1985	1888	2057	2898	3294	3302	12.5512	13.3174	14.5087	20.2411	21.5442	21.9371	8.4e-19	18.0757	0.912237	18.0757	up	--	--	Biological Process: immune system process (GO:0002376);; Molecular Function: molecular_function (GO:0003674);; Molecular Function: binding (GO:0005488);; Molecular Function: protein binding (GO:0005515);; Cellular Component: cellular_component (GO:0005575);; Cellular Component: intracellular (GO:0005622);; Cellular Component: obsolete cell (GO:0005623);; Cellular Component: nucleus (GO:0005634);;…	K21348|4.7e-229|hsa:10241|K21348 calcium-binding and coiled-coil domain-containing protein 2 | (RefSeq) CALCOCO2, NDP52; calcium binding and coiled-coil domain 2	Mitophagy - animal (ko04137);; Shigellosis (ko05131);; Influenza A (ko05164)	--	--	SKICH domain	Calcium-binding and coiled-coil domain-containing protein 2 OS=Homo sapiens OX=9606 GN=CALCOCO2 PE=1 SV=1	Z	Cytoskeleton	calcium-binding and coiled-coil domain-containing protein 2 isoform 3 [Homo sapiens]
ENSG00000164181	ELOVL7	553	448	531	1183	1977	1883	3.25134	2.86605	3.60468	7.92066	12.06	12.0131	9.4e-19	18.0269	1.94974	18.0269	up	--	--	Cellular Component: endoplasmic reticulum (GO:0005783);; Molecular Function: fatty acid elongase activity (GO:0009922);; Cellular Component: integral component of membrane (GO:0016021);; Biological Process: fatty acid elongation, saturated fatty acid (GO:0019367);; Biological Process: very long-chain fatty acid biosynthetic process (GO:0042761);; Molecular Function: 3-oxo-arachidoyl-CoA synthase …	K10250|3.4e-150|hsa:79993|K10250 elongation of very long chain fatty acids protein 7 [EC:2.3.1.199] | (RefSeq) ELOVL7; ELOVL fatty acid elongase 7	Fatty acid elongation (ko00062);; Biosynthesis of unsaturated fatty acids (ko01040);; Fatty acid metabolism (ko01212)	[I]	Lipid transport and metabolism	GNS1/SUR4 family	Elongation of very long chain fatty acids protein 7 OS=Homo sapiens OX=9606 GN=ELOVL7 PE=1 SV=1	I	Lipid transport and metabolism	elongation of very long chain fatty acids protein 7 isoform 2 [Homo sapiens]
ENSG00000068079	IFI35	680	559	1280	4454	5266	6284	12.5814	11.3606	26.4793	89.6222	101	122.719	9.95e-19	18.0022	2.89632	18.0022	up	--	--	Biological Process: immune system process (GO:0002376);; Molecular Function: transcription coregulator activity (GO:0003712);; Cellular Component: cellular_component (GO:0005575);; Cellular Component: intracellular (GO:0005622);; Cellular Component: obsolete cell (GO:0005623);; Cellular Component: nucleus (GO:0005634);; Cellular Component: cytoplasm (GO:0005737);; Cellular Component: cytosol (GO:…	--	--	--	--	Nmi/IFP 35 domain (NID)	Interferon-induced 35 kDa protein OS=Homo sapiens OX=9606 GN=IFI35 PE=1 SV=5	S	Function unknown	interferon-induced 35 kDa protein isoform 2 [Homo sapiens]
ENSG00000184384	MAML2	1251	1356	1136	2780	4405	4092	4.15827	4.90742	4.21098	9.81036	14.8659	13.9417	1.09e-18	17.9626	1.81638	17.9626	up	--	--	Molecular Function: transcription coactivator activity (GO:0003713);; Biological Process: Notch signaling pathway (GO:0007219);; Cellular Component: nuclear speck (GO:0016607);; Biological Process: positive regulation of transcription by RNA polymerase II (GO:0045944);;	K06061|0.0e+00|hsa:84441|K06061 mastermind | (RefSeq) MAML2, MAM-3, MAM2, MAM3, MLL-MAML2; mastermind like transcriptional coactivator 2	Notch signaling pathway (ko04330);; Th1 and Th2 cell differentiation (ko04658);; Human papillomavirus infection (ko05165)	--	--	MamL-1 domain	Mastermind-like protein 2 OS=Homo sapiens OX=9606 GN=MAML2 PE=1 SV=2	K	Transcription	mastermind-like protein 2 [Homo sapiens]
ENSG00000112308	C6orf62	10241	9790	10459	14009	15738	15336	56.8578	59.7421	64.8758	84.6988	90.2165	89.727	1.12e-18	17.9508	0.797937	17.9508	up	--	--	Cellular Component: cellular_component (GO:0005575);; Cellular Component: intracellular (GO:0005622);; Cellular Component: obsolete cell (GO:0005623);; Cellular Component: obsolete cell part (GO:0044464);;	--	--	--	--	Domain of unknown function (DUF4566)	Uncharacterized protein C6orf62 OS=Homo sapiens OX=9606 GN=C6orf62 PE=2 SV=1	S	Function unknown	uncharacterized protein C6orf62 homolog [Macaca mulatta]
ENSG00000137628	DDX60	488	541	1139	4469	5135	6250	1.83855	2.23927	4.79857	18.2868	20.0964	24.848	1.33e-18	17.8761	3.09321	17.8761	up	[L]	Replication, recombination and repair	Molecular Function: RNA binding (GO:0003723);; Molecular Function: helicase activity (GO:0004386);; Molecular Function: ATP binding (GO:0005524);; Cellular Component: cytoplasm (GO:0005737);; Biological Process: defense response to virus (GO:0051607);;	K20103|0.0e+00|hsa:55601|K20103 ATP-dependent RNA helicase DDX60 [EC:3.6.4.13] | (RefSeq) DDX60; DExD/H-box helicase 60	--	[R]	General function prediction only	DEAD/DEAH box helicase	Probable ATP-dependent RNA helicase DDX60 OS=Homo sapiens OX=9606 GN=DDX60 PE=1 SV=3	A	RNA processing and modification	probable ATP-dependent RNA helicase DDX60 [Homo sapiens]
ENSG00000123609	NMI	934	1061	1274	2630	3162	2856	13.32	16.7547	20.0941	40.3605	46.3173	42.6725	1.56e-18	17.8069	1.63161	17.8069	up	--	--	Molecular Function: transcription coregulator activity (GO:0003712);; Biological Process: transcription by RNA polymerase II (GO:0006366);; Biological Process: interferon-gamma-mediated signaling pathway (GO:0060333);;	--	--	--	--	Nmi/IFP 35 domain (NID)	N-myc-interactor OS=Homo sapiens OX=9606 GN=NMI PE=1 SV=2	K	Transcription	N-myc-interactor [Homo sapiens]
ENSG00000137275	RIPK1	1377	1534	1677	3043	3854	3945	7.79305	9.53572	10.5495	18.3528	22.1147	23.1904	2.44e-18	17.6126	1.46698	17.6126	up	[T]	Signal transduction mechanisms	Molecular Function: protein serine/threonine kinase activity (GO:0004674);; Molecular Function: death receptor binding (GO:0005123);; Molecular Function: ATP binding (GO:0005524);; Cellular Component: cytosol (GO:0005829);; Cellular Component: protein-containing complex (GO:0032991);; Molecular Function: protein homodimerization activity (GO:0042803);; Biological Process: positive regulation of I…	K02861|0.0e+00|hsa:8737|K02861 receptor-interacting serine/threonine-protein kinase 1 [EC:2.7.11.1] | (RefSeq) RIPK1, AIEFL, IMD57, RIP, RIP-1, RIP1; receptor interacting serine/threonine kinase 1	NF-kappa B signaling pathway (ko04064);; Apoptosis (ko04210);; Necroptosis (ko04217);; Toll-like receptor signaling pathway (ko04620);; NOD-like receptor signaling pathway (ko04621);; RIG-I-like receptor signaling pathway (ko04622);; Cytosolic DNA-sensing pathway (ko04623);; TNF signaling pathway (ko04668);; Pathogenic Escherichia coli infection (ko05130);; Shigellosis (ko05131);; Salmonella infe…	[T]	Signal transduction mechanisms	Protein tyrosine and serine/threonine kinase	Receptor-interacting serine/threonine-protein kinase 1 OS=Homo sapiens OX=9606 GN=RIPK1 PE=1 SV=3	T	Signal transduction mechanisms	receptor-interacting serine/threonine-protein kinase 1 isoform 1 [Homo sapiens]
ENSG00000030110	BAK1	3090	2413	3004	5801	5563	7377	33.0191	28.3513	35.8934	67.3645	61.3203	82.9956	2.52e-18	17.5986	1.37697	17.5986	up	--	--	Biological Process: positive regulation of apoptotic process (GO:0043065);;	K14021|1.3e-58|hsa:578|K14021 Bcl-2 homologous antagonist/killer | (RefSeq) BAK1, BAK, BAK-LIKE, BCL2L7, CDN1; BCL2 antagonist/killer 1	Platinum drug resistance (ko01524);; Protein processing in endoplasmic reticulum (ko04141);; Apoptosis (ko04210);; Apoptosis - multiple species (ko04215);; Pathogenic Escherichia coli infection (ko05130);; Salmonella infection (ko05132);; Hepatitis C (ko05160);; Measles (ko05162);; Human cytomegalovirus infection (ko05163);; Influenza A (ko05164);; Human papillomavirus infection (ko05165);; Kapos…	[T]	Signal transduction mechanisms	--	Bcl-2 homologous antagonist/killer OS=Homo sapiens OX=9606 GN=BAK1 PE=1 SV=1	T	Signal transduction mechanisms	BAK1 protein [Homo sapiens]
ENSG00000104951	IL4I1	3052	3652	2750	8375	13933	10580	37.5159	49.2797	37.8303	111.917	177.473	137.238	2.54e-18	17.5952	2.02266	17.5952	up	[E]	Amino acid transport and metabolism	Molecular Function: oxidoreductase activity (GO:0016491);;	K03334|0.0e+00|ptr:456223|K03334 L-amino-acid oxidase [EC:1.4.3.2] | (RefSeq) IL4I1; L-amino-acid oxidase isoform X1	Alanine, aspartate and glutamate metabolism (ko00250);; Cysteine and methionine metabolism (ko00270);; Valine, leucine and isoleucine degradation (ko00280);; Tyrosine metabolism (ko00350);; Phenylalanine metabolism (ko00360);; Tryptophan metabolism (ko00380);; Phenylalanine, tyrosine and tryptophan biosynthesis (ko00400)	[Q]	Secondary metabolites biosynthesis, transport and catabolism	Flavin containing amine oxidoreductase	L-amino-acid oxidase OS=Homo sapiens OX=9606 GN=IL4I1 PE=1 SV=1	Q	Secondary metabolites biosynthesis, transport and catabolism	L-amino-acid oxidase isoform 2 precursor [Homo sapiens]
ENSG00000035720	STAP1	63	48	30	932	501	374	0.946596	0.785675	0.505859	15.3663	7.94087	6.10394	3.64e-18	17.4389	3.94283	17.4389	up	--	--	Molecular Function: transmembrane receptor protein tyrosine kinase adaptor activity (GO:0005068);; Molecular Function: macrophage colony-stimulating factor receptor binding (GO:0005157);; Cellular Component: nucleoplasm (GO:0005654);; Biological Process: positive regulation of gene expression (GO:0010628);; Biological Process: negative regulation of macrophage chemotaxis (GO:0010760);; Biological…	--	--	--	--	PH domain	Signal-transducing adaptor protein 1 OS=Homo sapiens OX=9606 GN=STAP1 PE=1 SV=1	T	Signal transduction mechanisms	signal-transducing adaptor protein 1 [Homo sapiens]
NewGene_5399	NewGene_5399	5	3	8	118	101	187	0.026889	0.016337	0.046599	0.745201	0.608244	1.14743	3.87e-18	17.4123	4.8984	17.4123	up	--	--	--	--	--	--	--	--	--	--	--	BCL-6 corepressor-like protein 1 [Pan troglodytes]
ENSG00000172613	RAD9A	272	264	278	618	728	931	3.04412	3.20149	3.51427	7.34202	8.22542	10.6736	3.93e-18	17.4056	1.71308	17.4056	up	--	--	Biological Process: DNA damage checkpoint (GO:0000077);; Cellular Component: nucleoplasm (GO:0005654);; Cellular Component: checkpoint clamp complex (GO:0030896);;	K10994|5.7e-223|hsa:5883|K10994 cell cycle checkpoint control protein RAD9A [EC:3.1.11.2] | (RefSeq) RAD9A, RAD9; RAD9 checkpoint clamp component A	Cellular senescence (ko04218)	[DL]	Cell cycle control, cell division, chromosome partitioning;; Replication, recombination and repair	Rad9	Cell cycle checkpoint control protein RAD9A OS=Homo sapiens OX=9606 GN=RAD9A PE=1 SV=1	L	Replication, recombination and repair	cell cycle checkpoint control protein RAD9A isoform 1 [Homo sapiens]
ENSG00000131203	IDO1	10	17	94	8424	24463	18677	0.099195	0.19622	1.15211	123.198	331.68	258.175	4.04e-18	17.3936	8.94059	17.3936	up	--	--	Biological Process: cytokine production involved in inflammatory response (GO:0002534);; Biological Process: positive regulation of T cell tolerance induction (GO:0002666);; Biological Process: positive regulation of chronic inflammatory response (GO:0002678);; Biological Process: positive regulation of type 2 immune response (GO:0002830);; Molecular Function: tryptophan 2,3-dioxygenase activity …	K00463|2.3e-235|hsa:3620|K00463 indoleamine 2,3-dioxygenase [EC:1.13.11.52] | (RefSeq) IDO1, IDO, IDO-1, INDO; indoleamine 2,3-dioxygenase 1	Tryptophan metabolism (ko00380);; African trypanosomiasis (ko05143)	--	--	Indoleamine 2,3-dioxygenase	Indoleamine 2,3-dioxygenase 1 OS=Homo sapiens OX=9606 GN=IDO1 PE=1 SV=1	E	Amino acid transport and metabolism	indoleamine 2,3-dioxygenase 1 [Homo sapiens]
ENSG00000073756	PTGS2	251	299	160	1141	2206	1355	1.26997	1.66154	0.903692	6.27845	11.571	7.23794	4.53e-18	17.3439	2.95263	17.3439	up	[QV]	Secondary metabolites biosynthesis, transport and catabolism;; Defense mechanisms	Molecular Function: peroxidase activity (GO:0004601);; Molecular Function: prostaglandin-endoperoxide synthase activity (GO:0004666);; Cellular Component: Golgi apparatus (GO:0005794);; Biological Process: inflammatory response (GO:0006954);; Biological Process: response to oxidative stress (GO:0006979);; Biological Process: regulation of blood pressure (GO:0008217);; Biological Process: cyclooxy…	K11987|0.0e+00|hsa:5743|K11987 prostaglandin-endoperoxide synthase 2 [EC:1.14.99.1] | (RefSeq) PTGS2, COX-2, COX2, GRIPGHS, PGG/HS, PGHS-2, PHS-2, hCox-2; prostaglandin-endoperoxide synthase 2	Arachidonic acid metabolism (ko00590);; NF-kappa B signaling pathway (ko04064);; VEGF signaling pathway (ko04370);; C-type lectin receptor signaling pathway (ko04625);; IL-17 signaling pathway (ko04657);; TNF signaling pathway (ko04668);; Retrograde endocannabinoid signaling (ko04723);; Serotonergic synapse (ko04726);; Ovarian steroidogenesis (ko04913);; Oxytocin signaling pathway (ko04921);; Reg…	[R]	General function prediction only	Animal haem peroxidase	Prostaglandin G/H synthase 2 OS=Homo sapiens OX=9606 GN=PTGS2 PE=1 SV=2	T	Signal transduction mechanisms	prostaglandin G/H synthase 2 precursor [Homo sapiens]
ENSG00000115267	IFIH1	2604	2128	5573	21219	28000	28382	17.2787	15.6357	41.8684	150.846	188.508	196.187	4.74e-18	17.3242	3.14079	17.3242	up	[L]	Replication, recombination and repair	Molecular Function: DNA binding (GO:0003677);; Molecular Function: helicase activity (GO:0004386);; Molecular Function: ATP binding (GO:0005524);; Molecular Function: zinc ion binding (GO:0008270);;	K12647|0.0e+00|hsa:64135|K12647 interferon-induced helicase C domain-containing protein 1 [EC:3.6.4.13] | (RefSeq) IFIH1, AGS7, Hlcd, IDDM19, MDA-5, MDA5, RLR-2, SGMRT1; interferon induced with helicase C domain 1	RIG-I-like receptor signaling pathway (ko04622);; Hepatitis B (ko05161);; Measles (ko05162);; Influenza A (ko05164);; Herpes simplex virus 1 infection (ko05168)	[R]	General function prediction only	Caspase recruitment domain	Interferon-induced helicase C domain-containing protein 1 OS=Homo sapiens OX=9606 GN=IFIH1 PE=1 SV=3	A	RNA processing and modification	interferon-induced helicase C domain-containing protein 1 [Homo sapiens]
ENSG00000198133	TMEM229B	111	140	204	948	709	1287	0.620313	0.863081	1.7123	6.88022	4.81778	8.79493	5.74e-18	17.2411	2.9183	17.2411	up	[S]	Function unknown	Biological Process: response to bacterium (GO:0009617);; Cellular Component: integral component of membrane (GO:0016021);;	--	--	--	--	Putative ABC-transporter type IV	Transmembrane protein 229B OS=Homo sapiens OX=9606 GN=TMEM229B PE=1 SV=1	S	Function unknown	transmembrane protein 229B isoform X1 [Pongo abelii]
ENSG00000136051	WASHC4	5062	4894	4749	7081	8701	8401	20.1733	22.7486	21.2283	33.0215	35.8095	37.0011	5.93e-18	17.2269	0.949921	17.2269	up	--	--	Cellular Component: WASH complex (GO:0071203);;	K18465|2.0e-104|pon:100172495|K18465 WASH complex subunit 7 | (RefSeq) WASHC4; WASH complex subunit 7	Endocytosis (ko04144)	[S]	Function unknown	WASH complex subunit 7, N-terminal	WASH complex subunit 4 OS=Homo sapiens OX=9606 GN=WASHC4 PE=1 SV=2	S	Function unknown	WASHC4 isoform 2 [Pongo abelii]
ENSG00000108342	CSF3	4	9	7	132	201	105	0.054692	0.13164	0.091803	2.07266	3.0048	1.55874	6.91e-18	17.1605	4.67853	17.1605	up	--	--	Molecular Function: cytokine activity (GO:0005125);; Cellular Component: extracellular region (GO:0005576);; Biological Process: immune response (GO:0006955);; Biological Process: positive regulation of myeloid cell differentiation (GO:0045639);;	K05423|1.1e-105|mcc:698961|K05423 granulocyte colony-stimulating factor | (RefSeq) CSF3; granulocyte colony-stimulating factor	Cytokine-cytokine receptor interaction (ko04060);; PI3K-Akt signaling pathway (ko04151);; JAK-STAT signaling pathway (ko04630);; Hematopoietic cell lineage (ko04640);; IL-17 signaling pathway (ko04657);; Malaria (ko05144)	--	--	Granulocyte colony-stimulating factor	Granulocyte colony-stimulating factor OS=Homo sapiens OX=9606 GN=CSF3 PE=1 SV=1	T	Signal transduction mechanisms	Colony stimulating factor 3 (granulocyte) [Homo sapiens]
ENSG00000150510	FAM124A	164	113	164	464	425	437	0.90867	0.64102	0.945652	3.17665	2.44194	2.58682	6.91e-18	17.1605	1.83182	17.1605	up	--	--	--	--	--	--	--	FAM124 family	Protein FAM124A OS=Homo sapiens OX=9606 GN=FAM124A PE=1 SV=1	S	Function unknown	protein FAM124A isoform 2 [Homo sapiens]
NewGene_407	NewGene_407	5	12	52	868	1149	1091	0.015054	0.054881	0.209215	3.88644	5.75992	4.93104	8.31e-18	17.0804	5.70761	17.0804	up	--	--	Molecular Function: GTPase activity (GO:0003924);; Molecular Function: GTP binding (GO:0005525);;	K20899|1.85e-44|cfr:102520597|K20899 guanylate-binding protein 1/3/4/7 | (RefSeq) LOW QUALITY PROTEIN: guanylate-binding protein 1	NOD-like receptor signaling pathway (ko04621)	[R]	General function prediction only	Guanylate-binding protein, C-terminal domain	Guanylate-binding protein 1 OS=Homo sapiens OX=9606 GN=GBP1 PE=1 SV=2	S	Function unknown	guanylate-binding protein 1-like [Hylobates moloch]
ENSG00000006747	SCIN	291	303	331	893	790	1201	0.683224	1.01849	0.869927	2.33244	1.9248	5.12096	8.61e-18	17.065	1.87032	17.065	up	--	--	Molecular Function: calcium ion binding (GO:0005509);; Biological Process: actin nucleation (GO:0045010);; Biological Process: actin filament severing (GO:0051014);; Molecular Function: actin filament binding (GO:0051015);; Biological Process: barbed-end actin filament capping (GO:0051016);;	K05768|0.0e+00|hsa:85477|K05768 gelsolin | (RefSeq) SCIN; scinderin	Fc gamma R-mediated phagocytosis (ko04666);; Regulation of actin cytoskeleton (ko04810);; Viral carcinogenesis (ko05203)	[Z]	Cytoskeleton	Gelsolin repeat	Adseverin OS=Homo sapiens OX=9606 GN=SCIN PE=1 SV=4	Z	Cytoskeleton	adseverin isoform 1 [Homo sapiens]
ENSG00000255398	HCAR3	256	162	269	1828	1038	1101	2.73624	1.90073	3.21038	21.2527	11.4942	12.4169	1.03e-17	16.9872	2.78578	16.9872	up	--	--	Molecular Function: G protein-coupled receptor activity (GO:0004930);; Cellular Component: integral component of membrane (GO:0016021);;	K08402|1.0e-227|hsa:8843|K08402 hydroxycarboxylic acid receptor 2/3 | (RefSeq) HCAR3, GPR109B, HCA3, HM74, PUMAG, Puma-g; hydroxycarboxylic acid receptor 3	cAMP signaling pathway (ko04024)	--	--	7 transmembrane receptor (rhodopsin family)	Hydroxycarboxylic acid receptor 3 OS=Homo sapiens OX=9606 GN=HCAR3 PE=1 SV=3	T	Signal transduction mechanisms	hydroxycarboxylic acid receptor 3 [Homo sapiens]
ENSG00000179331	RAB39A	210	264	249	591	736	770	2.61968	3.61361	3.46763	8.02525	9.5212	10.1428	1.05e-17	16.9788	1.76088	16.9788	up	[R]	General function prediction only	Cellular Component: Golgi membrane (GO:0000139);; Molecular Function: nucleotide binding (GO:0000166);; Biological Process: phagolysosome assembly (GO:0001845);; Molecular Function: nucleoside binding (GO:0001882);; Molecular Function: purine nucleoside binding (GO:0001883);; Molecular Function: molecular_function (GO:0003674);; Molecular Function: GTPase activity (GO:0003924);; Molecular Functio…	K07924|2.0e-124|csab:103248396|K07924 Ras-related protein Rab-39A | (RefSeq) RAB39A; RAB39A, member RAS oncogene family	--	[R]	General function prediction only	Ras family	Ras-related protein Rab-39A OS=Homo sapiens OX=9606 GN=RAB39A PE=1 SV=2	U	Intracellular trafficking, secretion, and vesicular transport	ras-related protein Rab-39A [Homo sapiens]
ENSG00000100220	RTCB	2400	2312	2897	5163	7360	7574	27.083	28.6636	36.5476	63.289	86.0033	90.1041	1.25e-17	16.9031	1.62845	16.9031	up	[J]	Translation, ribosomal structure and biogenesis	Molecular Function: GTP binding (GO:0005525);; Biological Process: RNA processing (GO:0006396);; Molecular Function: RNA ligase activity (GO:0008452);; Molecular Function: metal ion binding (GO:0046872);;	K14415|2.9e-296|aju:106971932|K14415 tRNA-splicing ligase RtcB (3'-phosphate/5'-hydroxy nucleic acid ligase) [EC:6.5.1.8] | (RefSeq) RTCB; tRNA-splicing ligase RtcB homolog	--	[S]	Function unknown	tRNA-splicing ligase RtcB	RNA-splicing ligase RtcB homolog OS=Homo sapiens OX=9606 GN=RTCB PE=1 SV=1	J	Translation, ribosomal structure and biogenesis	RNA-splicing ligase RtcB homolog [Homo sapiens]
ENSG00000050730	TNIP3	57	121	146	802	4251	3463	0.537793	1.30537	1.59151	8.35361	42.3675	35.3071	1.51e-17	16.821	4.91083	16.821	up	--	--	Biological Process: negative regulation of I-kappaB kinase/NF-kappaB signaling (GO:0043124);; Biological Process: cellular response to lipopolysaccharide (GO:0071222);;	K23836|1.4e-161|hsa:79931|K23836 TNFAIP3-interacting protein 3 | (RefSeq) TNIP3, ABIN-3, LIND; TNFAIP3 interacting protein 3	--	--	--	Leucine zipper of domain CC2 of NEMO, NF-kappa-B essential modulator	TNFAIP3-interacting protein 3 OS=Homo sapiens OX=9606 GN=TNIP3 PE=1 SV=2	K	Transcription	TNFAIP3-interacting protein 3 isoform 1 [Homo sapiens]
ENSG00000111912	NCOA7	1157	1340	1641	3328	4421	4067	4.2644	6.02274	10.103	19.3133	21.6078	25.4663	1.74e-17	16.7595	1.73896	16.7595	up	--	--	Molecular Function: molecular_function (GO:0003674);; Molecular Function: transcription coregulator activity (GO:0003712);; Molecular Function: transcription coactivator activity (GO:0003713);; Molecular Function: signaling receptor binding (GO:0005102);; Molecular Function: binding (GO:0005488);; Molecular Function: protein binding (GO:0005515);; Cellular Component: cellular_component (GO:000557…	K20634|1.8e-20|ccar:109055045|K20634 Rho GTPase-activating protein 9 | (RefSeq) LOW QUALITY PROTEIN: rho GTPase-activating protein 9-like	--	[L]	Replication, recombination and repair	TLD	Nuclear receptor coactivator 7 OS=Homo sapiens OX=9606 GN=NCOA7 PE=1 SV=2	K	Transcription	nuclear receptor coactivator 7 isoform 1 [Homo sapiens]
ENSG00000121060	TRIM25	1740	1899	3773	12381	14599	18691	6.97216	8.32705	16.8946	53.7732	60.4904	78.7787	1.95e-17	16.71	2.84542	16.71	up	--	--	Molecular Function: metal ion binding (GO:0046872);;	K10652|0.0e+00|hsa:7706|K10652 tripartite motif-containing protein 25 [EC:2.3.2.27] | (RefSeq) TRIM25, EFP, RNF147, Z147, ZNF147; tripartite motif containing 25	NF-kappa B signaling pathway (ko04064);; RIG-I-like receptor signaling pathway (ko04622);; Influenza A (ko05164)	[O]	Posttranslational modification, protein turnover, chaperones	SPRY domain	E3 ubiquitin/ISG15 ligase TRIM25 OS=Homo sapiens OX=9606 GN=TRIM25 PE=1 SV=2	O	Posttranslational modification, protein turnover, chaperones	E3 ubiquitin/ISG15 ligase TRIM25 [Homo sapiens]
ENSG00000253958	CLDN23	1235	1275	1276	2391	2189	2313	13.0248	14.7739	15.0385	27.3854	23.8963	25.7147	2.22e-17	16.6536	1.09946	16.6536	up	--	--	Molecular Function: structural molecule activity (GO:0005198);; Cellular Component: bicellular tight junction (GO:0005923);; Cellular Component: integral component of membrane (GO:0016021);;	K06087|2.8e-158|hsa:137075|K06087 claudin | (RefSeq) CLDN23, CLDNL, hCG1646163; claudin 23	Cell adhesion molecules (ko04514);; Tight junction (ko04530);; Leukocyte transendothelial migration (ko04670);; Pathogenic Escherichia coli infection (ko05130);; Hepatitis C (ko05160)	--	--	PMP-22/EMP/MP20/Claudin family	Claudin-23 OS=Homo sapiens OX=9606 GN=CLDN23 PE=1 SV=2	S	Function unknown	claudin-23 [Homo sapiens]
ENSG00000159202	UBE2Z	5725	5203	6082	9270	8894	10065	42.1264	42.3121	50.2217	74.0753	67.8643	78.2224	2.32e-17	16.6345	0.966577	16.6345	up	--	--	Molecular Function: molecular_function (GO:0003674);; Molecular Function: catalytic activity (GO:0003824);; Molecular Function: ubiquitin-protein transferase activity (GO:0004842);; Molecular Function: binding (GO:0005488);; Molecular Function: protein binding (GO:0005515);; Cellular Component: cellular_component (GO:0005575);; Cellular Component: intracellular (GO:0005622);; Cellular Component: …	K10585|3.2e-188|cjc:100396538|K10585 ubiquitin-conjugating enzyme E2 Z [EC:2.3.2.23] | (RefSeq) UBE2Z; ubiquitin conjugating enzyme E2 Z	Ubiquitin mediated proteolysis (ko04120)	[O]	Posttranslational modification, protein turnover, chaperones	Ubiquitin-conjugating enzyme	Ubiquitin-conjugating enzyme E2 Z OS=Homo sapiens OX=9606 GN=UBE2Z PE=1 SV=2	O	Posttranslational modification, protein turnover, chaperones	ubiquitin-conjugating enzyme E2 Z [Homo sapiens]
ENSG00000100226	GTPBP1	775	798	1076	2223	2710	3324	3.6366	3.94893	5.48636	11.0249	13.1393	16.1279	3.08e-17	16.5114	1.8658	16.5114	up	[R]	General function prediction only	Molecular Function: GTPase activity (GO:0003924);; Molecular Function: GTP binding (GO:0005525);;	K00471|4.3e-77|spu:583892|K00471 gamma-butyrobetaine dioxygenase [EC:1.14.11.1] | (RefSeq) gamma-butyrobetaine dioxygenase	Lysine degradation (ko00310)	[R]	General function prediction only	Elongation factor Tu GTP binding domain	GTP-binding protein 1 OS=Homo sapiens OX=9606 GN=GTPBP1 PE=1 SV=3	F	Nucleotide transport and metabolism	GTP-binding protein 1 [Homo sapiens]
ENSG00000196247	ZNF107	104	114	179	556	682	553	0.417288	0.525212	0.787377	2.50376	2.93061	2.47185	3.7e-17	16.4318	2.40302	16.4318	up	--	--	Biological Process: negative regulation of transcription by RNA polymerase II (GO:0000122);; Molecular Function: transcription regulatory region sequence-specific DNA binding (GO:0000976);; Molecular Function: RNA polymerase II transcription regulatory region sequence-specific DNA binding (GO:0000977);; Molecular Function: RNA polymerase II cis-regulatory region sequence-specific DNA binding (GO:…	K09228|2.9e-56|hsa:51427|K09228 KRAB domain-containing zinc finger protein | (RefSeq) ZNF107, Y8, ZFD25, ZNF588, smap-7; zinc finger protein 107	Herpes simplex virus 1 infection (ko05168)	[R]	General function prediction only	Zinc-finger double domain	Zinc finger protein 107 OS=Homo sapiens OX=9606 GN=ZNF107 PE=1 SV=1	K	Transcription	zinc finger protein 107 isoform X4 [Pan troglodytes]
ENSG00000123685	BATF3	8	9	10	97	146	245	0.168529	0.226439	0.252469	2.4444	3.52048	6.01543	3.96e-17	16.4023	4.3953	16.4023	up	--	--	Biological Process: negative regulation of transcription by RNA polymerase II (GO:0000122);; Molecular Function: transcription regulatory region sequence-specific DNA binding (GO:0000976);; Molecular Function: RNA polymerase II transcription regulatory region sequence-specific DNA binding (GO:0000977);; Molecular Function: RNA polymerase II cis-regulatory region sequence-specific DNA binding (GO:…	K09034|2.8e-38|hsa:55509|K09034 ATF-like basic leucine zipper transcriptional factor | (RefSeq) BATF3, JDP1, JUNDM1, SNFT; basic leucine zipper ATF-like transcription factor 3	PD-L1 expression and PD-1 checkpoint pathway in cancer (ko05235)	[K]	Transcription	bZIP transcription factor	Basic leucine zipper transcriptional factor ATF-like 3 OS=Homo sapiens OX=9606 GN=BATF3 PE=1 SV=1	K	Transcription	basic leucine zipper transcriptional factor ATF-like 3 [Homo sapiens]
ENSG00000277632	CCL3	5003	4635	2192	18281	19818	19785	147.073	149.751	72.0503	583.924	603.357	613.275	4.1e-17	16.3872	2.52969	16.3872	up	--	--	Cellular Component: extracellular space (GO:0005615);; Biological Process: immune response (GO:0006955);; Molecular Function: chemokine activity (GO:0008009);;	K05408|2.5e-44|hsa:6348|K05408 C-C motif chemokine 3 | (RefSeq) CCL3, G0S19-1, LD78ALPHA, MIP-1-alpha, MIP1A, SCYA3; C-C motif chemokine ligand 3	Cytokine-cytokine receptor interaction (ko04060);; Viral protein interaction with cytokine and cytokine receptor (ko04061);; Chemokine signaling pathway (ko04062);; Toll-like receptor signaling pathway (ko04620);; Chagas disease (ko05142);; Human cytomegalovirus infection (ko05163);; Rheumatoid arthritis (ko05323)	--	--	Small cytokines (intecrine/chemokine), interleukin-8 like	C-C motif chemokine 3 OS=Homo sapiens OX=9606 GN=CCL3 PE=1 SV=1	T	Signal transduction mechanisms	C-C motif chemokine 3 precursor [Homo sapiens]
ENSG00000108771	DHX58	452	418	919	3105	3564	3492	4.11655	4.3049	9.58768	31.1879	34.9923	33.2889	4.22e-17	16.3747	2.73554	16.3747	up	[L]	Replication, recombination and repair	Molecular Function: DNA binding (GO:0003677);; Molecular Function: double-stranded RNA binding (GO:0003725);; Molecular Function: ATP binding (GO:0005524);; Cellular Component: cytoplasm (GO:0005737);; Molecular Function: zinc ion binding (GO:0008270);; Biological Process: response to virus (GO:0009615);; Biological Process: response to bacterium (GO:0009617);; Molecular Function: hydrolase activ…	K12649|0.0e+00|hsa:79132|K12649 ATP-dependent RNA helicase DHX58 [EC:3.6.4.13] | (RefSeq) DHX58, D11LGP2, D11lgp2e, LGP2, RLR-3; DExH-box helicase 58	RIG-I-like receptor signaling pathway (ko04622)	[R]	General function prediction only	C-terminal domain of RIG-I	Probable ATP-dependent RNA helicase DHX58 OS=Homo sapiens OX=9606 GN=DHX58 PE=1 SV=1	A	RNA processing and modification	probable ATP-dependent RNA helicase DHX58 [Homo sapiens]
ENSG00000116668	SWT1	294	275	267	576	633	545	1.75477	1.86563	1.7823	3.97822	3.99356	3.53057	4.24e-17	16.3726	1.30611	16.3726	up	--	--	Cellular Component: cellular_component (GO:0005575);; Cellular Component: intracellular (GO:0005622);; Cellular Component: obsolete cell (GO:0005623);; Cellular Component: nucleus (GO:0005634);; Biological Process: nucleobase-containing compound metabolic process (GO:0006139);; Biological Process: transcription, DNA-templated (GO:0006351);; Biological Process: cellular aromatic compound metabolic…	--	--	[A]	RNA processing and modification	PIN domain	Transcriptional protein SWT1 OS=Homo sapiens OX=9606 GN=SWT1 PE=2 SV=1	K	Transcription	transcriptional protein SWT1 [Homo sapiens]
ENSG00000099860	GADD45B	500	708	487	1760	3319	2990	8.45103	13.0511	9.34083	32.1743	58.195	53.1783	5.57e-17	16.2541	2.46656	16.2541	up	--	--	Cellular Component: nucleus (GO:0005634);; Biological Process: regulation of cell cycle (GO:0051726);;	K04402|1.7e-85|ggo:101140270|K04402 growth arrest and DNA-damage-inducible protein | (RefSeq) GADD45B; growth arrest and DNA damage-inducible protein GADD45 beta	MAPK signaling pathway (ko04010);; NF-kappa B signaling pathway (ko04064);; FoxO signaling pathway (ko04068);; Cell cycle (ko04110);; p53 signaling pathway (ko04115);; Apoptosis (ko04210);; Cellular senescence (ko04218);; Epstein-Barr virus infection (ko05169);; Pathways in cancer (ko05200);; Transcriptional misregulation in cancer (ko05202);; Colorectal cancer (ko05210);; Pancreatic cancer (ko05…	--	--	Ribosomal protein L7Ae/L30e/S12e/Gadd45 family	Growth arrest and DNA damage-inducible protein GADD45 beta OS=Homo sapiens OX=9606 GN=GADD45B PE=1 SV=1	S	Function unknown	growth arrest and DNA damage-inducible protein GADD45 beta [Homo sapiens]
ENSG00000110925	CSRNP2	1062	973	850	1633	2058	2041	5.78766	5.70787	5.11387	9.47077	11.1334	11.3114	6.2e-17	16.2076	1.22413	16.2076	up	--	--	Molecular Function: DNA-binding transcription factor activity, RNA polymerase II-specific (GO:0000981);; Molecular Function: DNA-binding transcription activator activity, RNA polymerase II-specific (GO:0001228);; Molecular Function: molecular_function (GO:0003674);; Molecular Function: nucleic acid binding (GO:0003676);; Molecular Function: DNA binding (GO:0003677);; Molecular Function: DNA-bindi…	K17494|3.4e-282|hsa:81566|K17494 cysteine/serine-rich nuclear protein | (RefSeq) CSRNP2, C12orf2, C12orf22, FAM130A1, PPP1R72, TAIP-12; cysteine and serine rich nuclear protein 2	--	[R]	General function prediction only	Cysteine/serine-rich nuclear protein N-terminus	Cysteine/serine-rich nuclear protein 2 OS=Homo sapiens OX=9606 GN=CSRNP2 PE=1 SV=1	K	Transcription	cysteine/serine-rich nuclear protein 2 [Homo sapiens]
ENSG00000285816	AP000944.2	0	0	0	147	269	580	0	0	0	0.858028	1.49376	3.28514	6.41e-17	16.1931	11.0331	16.1931	up	--	--	Molecular Function: DNA binding (GO:0003677);; Cellular Component: nucleus (GO:0005634);; Biological Process: DNA replication (GO:0006260);;	K02321|0.0e+00|hsa:23649|K02321 DNA polymerase alpha subunit B | (RefSeq) POLA2; DNA polymerase alpha 2, accessory subunit	DNA replication (ko03030)	[L]	Replication, recombination and repair	DNA polymerase alpha/epsilon subunit B	DNA polymerase alpha subunit B OS=Homo sapiens OX=9606 GN=POLA2 PE=1 SV=2	L	Replication, recombination and repair	DNA polymerase alpha subunit B [Homo sapiens]
ENSG00000089692	LAG3	14	3	25	249	305	370	0.162842	0.035714	0.345881	3.26171	3.74692	4.57733	8.6e-17	16.0655	4.69956	16.0655	up	--	--	Biological Process: regulation of cytokine production (GO:0001817);; Biological Process: negative regulation of cytokine production (GO:0001818);; Biological Process: regulation of leukocyte mediated cytotoxicity (GO:0001910);; Biological Process: positive regulation of leukocyte mediated cytotoxicity (GO:0001912);; Biological Process: immune system process (GO:0002376);; Biological Process: anti…	K06565|1.5e-298|hsa:3902|K06565 lymphocyte-activation gene 3 protein | (RefSeq) LAG3, CD223; lymphocyte activating 3	--	--	--	Immunoglobulin V-set domain	Lymphocyte activation gene 3 protein OS=Homo sapiens OX=9606 GN=LAG3 PE=1 SV=5	T	Signal transduction mechanisms	lymphocyte activation gene 3 protein precursor [Homo sapiens]
ENSG00000149131	SERPING1	1258	1062	1573	2949	3508	4134	14.2279	13.3755	19.9082	36.8176	43.3465	65.0762	1.02e-16	15.9914	1.67532	15.9914	up	[O]	Posttranslational modification, protein turnover, chaperones	Molecular Function: serine-type endopeptidase inhibitor activity (GO:0004867);; Cellular Component: extracellular space (GO:0005615);; Biological Process: regulation of blood coagulation (GO:0030193);; Biological Process: negative regulation of complement activation (GO:0045916);;	K04001|6.0e-247|hsa:710|K04001 C1 inhibitor | (RefSeq) SERPING1, C1IN, C1INH, C1NH, HAE1, HAE2; serpin family G member 1	Complement and coagulation cascades (ko04610);; Pertussis (ko05133)	[V]	Defense mechanisms	Serpin (serine protease inhibitor)	Plasma protease C1 inhibitor OS=Homo sapiens OX=9606 GN=SERPING1 PE=1 SV=2	V	Defense mechanisms	SERPING1 isoform 7 [Pan troglodytes]
ENSG00000178860	MSC	3189	3994	3465	7342	9580	10324	36.0502	49.6266	43.8023	90.1775	112.166	123.063	1.2e-16	15.9208	1.57783	15.9208	up	--	--	Molecular Function: protein dimerization activity (GO:0046983);;	K09072|1.5e-102|ggo:101149765|K09072 musculin (activated B-cell factor-1) | (RefSeq) MSC; musculin	--	[K]	Transcription	Helix-loop-helix DNA-binding domain	Musculin OS=Homo sapiens OX=9606 GN=MSC PE=1 SV=2	K	Transcription	musculin [Homo sapiens]
ENSG00000107262	BAG1	2931	2292	2869	4322	4441	4657	29.2513	27.5348	32.5498	48.4402	55.9473	63.3427	1.23e-16	15.9101	0.969222	15.9101	up	--	--	Molecular Function: chaperone binding (GO:0051087);;	K09555|4.0e-143|hsa:573|K09555 BCL2-associated athanogene 1 | (RefSeq) BAG1, BAG-1, HAP, RAP46; BAG cochaperone 1	Protein processing in endoplasmic reticulum (ko04141)	--	--	Ubiquitin family	BAG family molecular chaperone regulator 1 OS=Homo sapiens OX=9606 GN=BAG1 PE=1 SV=4	O	Posttranslational modification, protein turnover, chaperones	BAG family molecular chaperone regulator 1 isoform BAG-1L [Homo sapiens]
ENSG00000163840	DTX3L	2280	2335	3633	8174	13293	11039	8.88701	10.002	15.8317	34.615	53.6706	45.3928	1.3e-16	15.8861	2.2033	15.8861	up	--	--	Biological Process: Notch signaling pathway (GO:0007219);; Biological Process: protein ubiquitination (GO:0016567);;	K06058|0.0e+00|hsa:151636|K06058 deltex [EC:2.3.2.27] | (RefSeq) DTX3L, BBAP, RNF143; deltex E3 ubiquitin ligase 3L	Notch signaling pathway (ko04330)	--	--	Deltex C-terminal domain	E3 ubiquitin-protein ligase DTX3L OS=Homo sapiens OX=9606 GN=DTX3L PE=1 SV=1	L	Replication, recombination and repair	E3 ubiquitin-protein ligase DTX3L [Homo sapiens]
ENSG00000105939	ZC3HAV1	2368	1986	3770	10971	9735	10344	8.34967	7.50403	15.0306	41.5332	39.2808	40.8237	1.61e-16	15.7932	2.17165	15.7932	up	--	--	Molecular Function: NAD+ ADP-ribosyltransferase activity (GO:0003950);; Molecular Function: metal ion binding (GO:0046872);;	K15259|0.0e+00|hsa:56829|K15259 poly [ADP-ribose] polymerase 7/11/12/13 [EC:2.4.2.30] | (RefSeq) ZC3HAV1, ARTD13, FLB6421, PARP13, ZAP, ZC3H2, ZC3HDC2; zinc finger CCCH-type containing, antiviral 1	--	--	--	Zap helix turn helix N-terminal domain	Zinc finger CCCH-type antiviral protein 1 OS=Homo sapiens OX=9606 GN=ZC3HAV1 PE=1 SV=3	K	Transcription	zinc finger CCCH-type antiviral protein 1 isoform 1 [Homo sapiens]
ENSG00000188811	NHLRC3	2162	1905	1954	2709	3145	3278	14.3121	13.9615	14.7368	20.0897	21.8169	23.2502	1.67e-16	15.7773	0.835784	15.7773	up	[R]	General function prediction only	Cellular Component: lytic vacuole (GO:0000323);; Biological Process: cell activation (GO:0001775);; Biological Process: immune effector process (GO:0002252);; Biological Process: cell activation involved in immune response (GO:0002263);; Biological Process: myeloid leukocyte activation (GO:0002274);; Biological Process: myeloid cell activation involved in immune response (GO:0002275);; Biological…	--	--	[O]	Posttranslational modification, protein turnover, chaperones	NHL repeat	NHL repeat-containing protein 3 OS=Homo sapiens OX=9606 GN=NHLRC3 PE=2 SV=1	O	Posttranslational modification, protein turnover, chaperones	NHL repeat-containing protein 3 isoform a precursor [Homo sapiens]
ENSG00000122557	HERPUD2	895	957	1035	1676	1978	2002	7.08324	8.41523	9.01681	14.2079	16.015	16.7593	1.78e-16	15.7496	1.19943	15.7496	up	--	--	Biological Process: spermatogenesis (GO:0007283);; Cellular Component: integral component of membrane (GO:0016021);;	K14027|7.6e-69|lcm:102364304|K14027 homocysteine-responsive endoplasmic reticulum-resident ubiquitin-like domain member 1 protein | (RefSeq) HERPUD1; homocysteine inducible ER protein with ubiquitin like domain 1	Protein processing in endoplasmic reticulum (ko04141)	[O]	Posttranslational modification, protein turnover, chaperones	Ubiquitin family	Homocysteine-responsive endoplasmic reticulum-resident ubiquitin-like domain member 2 protein OS=Homo sapiens OX=9606 GN=HERPUD2 PE=1 SV=2	O	Posttranslational modification, protein turnover, chaperones	homocysteine-responsive endoplasmic reticulum-resident ubiquitin-like domain member 2 protein [Homo sapiens]
ENSG00000132274	TRIM22	1641	1231	2730	7605	8956	9133	12.7714	10.4003	23.8238	64.1861	71.9572	75.2534	1.93e-16	15.7144	2.43105	15.7144	up	--	--	Molecular Function: zinc ion binding (GO:0008270);;	K11999|3.6e-286|hsa:10346|K11999 tripartite motif-containing protein 6/22/34 | (RefSeq) TRIM22, GPSTAF50, RNF94, STAF50; tripartite motif containing 22	--	[O]	Posttranslational modification, protein turnover, chaperones	zinc finger of C3HC4-type, RING	E3 ubiquitin-protein ligase TRIM22 OS=Homo sapiens OX=9606 GN=TRIM22 PE=1 SV=1	K	Transcription	E3 ubiquitin-protein ligase TRIM22 isoform 1 [Homo sapiens]
ENSG00000128203	ASPHD2	43	41	53	524	222	417	0.292327	0.299964	0.399192	3.87892	1.56305	2.98924	1.95e-16	15.71	3.32986	15.71	up	[O]	Posttranslational modification, protein turnover, chaperones	Biological Process: peptidyl-amino acid modification (GO:0018193);;	K00476|2.1e-17|loa:LOAG_00363|K00476 aspartate beta-hydroxylase [EC:1.14.11.16] | (RefSeq) hypothetical protein	Calcium signaling pathway (ko04020)	[O]	Posttranslational modification, protein turnover, chaperones	Aspartyl/Asparaginyl beta-hydroxylase	Aspartate beta-hydroxylase domain-containing protein 2 OS=Homo sapiens OX=9606 GN=ASPHD2 PE=2 SV=1	O	Posttranslational modification, protein turnover, chaperones	aspartate beta-hydroxylase domain-containing protein 2 [Homo sapiens]
ENSG00000162645	GBP2	2191	1944	3229	6775	10498	9952	20.1265	14.8208	28.6316	66.2969	87.9393	92.1552	1.98e-16	15.7033	2.11365	15.7033	up	--	--	Molecular Function: GTPase activity (GO:0003924);; Molecular Function: GTP binding (GO:0005525);;	K20897|1.3e-303|hsa:2634|K20897 guanylate-binding protein 2 | (RefSeq) GBP2; guanylate binding protein 2	NOD-like receptor signaling pathway (ko04621)	[R]	General function prediction only	Guanylate-binding protein, C-terminal domain	Guanylate-binding protein 2 OS=Homo sapiens OX=9606 GN=GBP2 PE=1 SV=3	S	Function unknown	guanylate-binding protein 2 [Homo sapiens]
ENSG00000100225	FBXO7	4011	3740	4077	5269	5930	5788	44.2173	45.9584	48.8118	63.9268	66.3649	65.7842	2.08e-16	15.6819	0.756532	15.6819	up	--	--	Biological Process: regulation of cyclin-dependent protein serine/threonine kinase activity (GO:0000079);; Cellular Component: ubiquitin ligase complex (GO:0000151);; Biological Process: protein polyubiquitination (GO:0000209);; Biological Process: autophagy of mitochondrion (GO:0000422);; Biological Process: regulation of protein phosphorylation (GO:0001932);; Biological Process: negative regula…	K10293|1.7e-302|hsa:25793|K10293 F-box protein 7 | (RefSeq) FBXO7, FBX, FBX07, FBX7, PARK15, PKPS; F-box protein 7	--	--	--	F-box-like	F-box only protein 7 OS=Homo sapiens OX=9606 GN=FBXO7 PE=1 SV=1	O	Posttranslational modification, protein turnover, chaperones	F-box only protein 7 isoform 1 [Homo sapiens]
ENSG00000138035	PNPT1	609	558	1385	4823	6042	6811	3.1532	3.17833	8.03503	27.1696	32.4766	37.4646	2.46e-16	15.6091	3.01752	15.6091	up	[J]	Translation, ribosomal structure and biogenesis	Molecular Function: RNA binding (GO:0003723);; Molecular Function: polyribonucleotide nucleotidyltransferase activity (GO:0004654);; Biological Process: mRNA catabolic process (GO:0006402);;	K00962|0.0e+00|hsa:87178|K00962 polyribonucleotide nucleotidyltransferase [EC:2.7.7.8] | (RefSeq) PNPT1, COXPD13, DFNB70, OLD35, PNPASE, old-35; polyribonucleotide nucleotidyltransferase 1	RNA degradation (ko03018)	[R]	General function prediction only	3' exoribonuclease family, domain 1	Polyribonucleotide nucleotidyltransferase 1, mitochondrial OS=Homo sapiens OX=9606 GN=PNPT1 PE=1 SV=2	A	RNA processing and modification	polyribonucleotide nucleotidyltransferase 1, mitochondrial precursor [Homo sapiens]
ENSG00000132792	CTNNBL1	2079	1864	1938	3020	3890	4167	25.1794	25.328	25.895	40.0801	48.6353	55.6201	2.65e-16	15.5768	1.14529	15.5768	up	--	--	Cellular Component: nucleoplasm (GO:0005654);; Cellular Component: centrosome (GO:0005813);; Cellular Component: cytosol (GO:0005829);;	K12864|1.9e-277|ptg:102971374|K12864 beta-catenin-like protein 1 | (RefSeq) CTNNBL1; catenin beta like 1	Spliceosome (ko03040)	[S]	Function unknown	Catenin-beta-like, Arm-motif containing nuclear	Beta-catenin-like protein 1 OS=Homo sapiens OX=9606 GN=CTNNBL1 PE=1 SV=1	S	Function unknown	beta-catenin-like protein 1 isoform 2 [Homo sapiens]
ENSG00000234127	TRIM26	1631	1346	2020	4074	3846	4859	12.8812	12.7517	16.9679	39.7164	27.9072	36.2867	2.71e-16	15.567	1.59021	15.567	up	--	--	Cellular Component: cytoplasm (GO:0005737);; Molecular Function: zinc ion binding (GO:0008270);;	K12008|7.5e-290|hsa:7726|K12008 tripartite motif-containing protein 26 | (RefSeq) TRIM26, AFP, RNF95, ZNF173; tripartite motif containing 26	--	[O]	Posttranslational modification, protein turnover, chaperones	SPRY-associated domain	Tripartite motif-containing protein 26 OS=Homo sapiens OX=9606 GN=TRIM26 PE=1 SV=1	K	Transcription	tripartite motif-containing protein 26 [Homo sapiens]
ENSG00000043143	JADE2	565	774	517	1920	2380	1841	2.50396	3.6527	2.56096	8.99357	10.8314	8.8757	2.79e-16	15.5544	1.95234	15.5544	up	--	--	Molecular Function: metal ion binding (GO:0046872);;	K22155|0.0e+00|hsa:23338|K22155 E3 ubiquitin-protein ligase Jade-2 [EC:2.3.2.27] | (RefSeq) JADE2, JADE-2, PHF15; jade family PHD finger 2	--	[R]	General function prediction only	PHD-zinc-finger like domain	E3 ubiquitin-protein ligase Jade-2 OS=Homo sapiens OX=9606 GN=JADE2 PE=1 SV=2	S	Function unknown	E3 ubiquitin-protein ligase Jade-2 isoform 3 [Homo sapiens]
ENSG00000123610	TNFAIP6	664	1307	439	7203	16295	7185	10.6539	23.0643	7.88189	125.699	271.03	121.673	3.09e-16	15.51	3.88049	15.51	up	--	--	Molecular Function: metalloendopeptidase activity (GO:0004222);; Molecular Function: calcium ion binding (GO:0005509);; Molecular Function: hyaluronic acid binding (GO:0005540);; Biological Process: cell adhesion (GO:0007155);; Molecular Function: zinc ion binding (GO:0008270);;	K19018|3.5e-166|hsa:7130|K19018 tumor necrosis factor-inducible gene 6 protein | (RefSeq) TNFAIP6, TSG-6, TSG6; TNF alpha induced protein 6	--	[O]	Posttranslational modification, protein turnover, chaperones	CUB domain	Tumor necrosis factor-inducible gene 6 protein OS=Homo sapiens OX=9606 GN=TNFAIP6 PE=1 SV=2	--	--	tumor necrosis factor-inducible gene 6 protein precursor [Homo sapiens]
ENSG00000173221	GLRX	3926	3589	4070	5381	5753	6186	72.6316	73.0122	84.0616	108.908	110.26	120.386	3.29e-16	15.4828	0.814517	15.4828	up	[O]	Posttranslational modification, protein turnover, chaperones	Cellular Component: nucleus (GO:0005634);; Cellular Component: cytoplasm (GO:0005737);; Molecular Function: electron transfer activity (GO:0009055);; Molecular Function: protein disulfide oxidoreductase activity (GO:0015035);; Molecular Function: transferase activity (GO:0016740);; Biological Process: cell redox homeostasis (GO:0045454);;	K03676|6.2e-55|ggo:101126044|K03676 glutaredoxin 3 | (RefSeq) GLRX; glutaredoxin-1	--	[O]	Posttranslational modification, protein turnover, chaperones	Glutaredoxin	Glutaredoxin-1 OS=Homo sapiens OX=9606 GN=GLRX PE=1 SV=2	O	Posttranslational modification, protein turnover, chaperones	glutaredoxin-1 [Homo sapiens]
ENSG00000115415	STAT1	7024	8216	14749	40376	57283	53182	39.4072	51.8811	101.988	291.061	390.45	381.773	3.53e-16	15.4522	2.5524	15.4522	up	--	--	Biological Process: negative regulation of transcription by RNA polymerase II (GO:0000122);; Cellular Component: nuclear chromosome (GO:0000228);; Cellular Component: chromatin (GO:0000785);; Cellular Component: nuclear chromatin (GO:0000790);; Molecular Function: transcription regulatory region sequence-specific DNA binding (GO:0000976);; Molecular Function: RNA polymerase II transcription regul…	K11220|0.0e+00|ggo:101131770|K11220 signal transducer and activator of transcription 1 | (RefSeq) STAT1; signal transducer and activator of transcription 1-alpha/beta	Chemokine signaling pathway (ko04062);; Necroptosis (ko04217);; Osteoclast differentiation (ko04380);; Toll-like receptor signaling pathway (ko04620);; NOD-like receptor signaling pathway (ko04621);; C-type lectin receptor signaling pathway (ko04625);; JAK-STAT signaling pathway (ko04630);; Th1 and Th2 cell differentiation (ko04658);; Th17 cell differentiation (ko04659);; Prolactin signaling path…	[KT]	Transcription;; Signal transduction mechanisms	STAT protein, all-alpha domain	Signal transducer and activator of transcription 1-alpha/beta OS=Homo sapiens OX=9606 GN=STAT1 PE=1 SV=2	K	Transcription	signal transducer and activator of transcription 1-alpha/beta isoform 2 [Homo sapiens]
ENSG00000198604	BAZ1A	1746	2145	2369	5094	8782	7617	6.76863	9.1029	10.2249	21.3643	34.9128	30.8068	3.77e-16	15.4237	1.99956	15.4237	up	--	--	Cellular Component: nucleus (GO:0005634);; Biological Process: chromatin remodeling (GO:0006338);; Molecular Function: metal ion binding (GO:0046872);;	K11655|0.0e+00|hsa:11177|K11655 bromodomain adjacent to zinc finger domain protein 1A | (RefSeq) BAZ1A, ACF1, WALp1, WCRF180, hACF1; bromodomain adjacent to zinc finger domain 1A	--	[B]	Chromatin structure and dynamics	ATP-utilising chromatin assembly and remodelling N-terminal	Bromodomain adjacent to zinc finger domain protein 1A OS=Homo sapiens OX=9606 GN=BAZ1A PE=1 SV=2	B	Chromatin structure and dynamics	bromodomain adjacent to zinc finger domain protein 1A isoform a [Homo sapiens]
ENSG00000167601	AXL	10	13	20	121	221	147	0.043654	0.06436	0.106514	0.630506	1.10314	0.830171	3.82e-16	15.4179	3.7315	15.4179	up	[T]	Signal transduction mechanisms	Molecular Function: transmembrane receptor protein tyrosine kinase activity (GO:0004714);; Molecular Function: ATP binding (GO:0005524);; Cellular Component: integral component of membrane (GO:0016021);;	K05115|0.0e+00|hsa:558|K05115 AXL receptor tyrosine kinase [EC:2.7.10.1] | (RefSeq) AXL, ARK, JTK11, Tyro7, UFO; AXL receptor tyrosine kinase	EGFR tyrosine kinase inhibitor resistance (ko01521)	--	--	Protein tyrosine and serine/threonine kinase	Tyrosine-protein kinase receptor UFO OS=Homo sapiens OX=9606 GN=AXL PE=1 SV=4	T	Signal transduction mechanisms	tyrosine-protein kinase receptor UFO isoform 1 precursor [Homo sapiens]
ENSG00000100342	APOL1	612	1049	1267	4110	4803	6343	4.95135	9.08579	11.1342	35.4147	39.6263	53.5111	4.35e-16	15.3615	2.5946	15.3615	up	--	--	Cellular Component: extracellular region (GO:0005576);; Biological Process: lipid transport (GO:0006869);; Molecular Function: lipid binding (GO:0008289);; Cellular Component: integral component of membrane (GO:0016021);; Biological Process: lipoprotein metabolic process (GO:0042157);;	K23585|1.1e-219|hsa:8542|K23585 apolipoprotein L1 | (RefSeq) APOL1, APO-L, APOL, APOL-I, FSGS4; apolipoprotein L1	African trypanosomiasis (ko05143)	--	--	Apolipoprotein L	Apolipoprotein L1 OS=Homo sapiens OX=9606 GN=APOL1 PE=1 SV=5	U	Intracellular trafficking, secretion, and vesicular transport	apolipoprotein L1 isoform b precursor [Homo sapiens]
ENSG00000182168	UNC5C	0	6	2	107	185	130	0	0.013782	0.003471	0.275807	0.539969	0.366258	6.13e-16	15.2125	5.93089	15.2125	up	--	--	Molecular Function: netrin receptor activity (GO:0005042);; Cellular Component: plasma membrane (GO:0005886);; Biological Process: multicellular organism development (GO:0007275);; Cellular Component: integral component of membrane (GO:0016021);;	K07521|0.0e+00|hsa:8633|K07521 netrin receptor unc-5 | (RefSeq) UNC5C, UNC5H3; unc-5 netrin receptor C	Axon guidance (ko04360)	[T]	Signal transduction mechanisms	UPA domain	Netrin receptor UNC5C OS=Homo sapiens OX=9606 GN=UNC5C PE=1 SV=2	T	Signal transduction mechanisms	netrin receptor UNC5C precursor [Homo sapiens]
ENSG00000122641	INHBA	200	89	200	993	1086	2399	0.759641	0.400909	0.892292	4.14072	4.27146	9.56177	6.49e-16	15.1878	3.43237	15.1878	up	--	--	Biological Process: hematopoietic progenitor cell differentiation (GO:0002244);; Molecular Function: hormone activity (GO:0005179);; Molecular Function: growth factor activity (GO:0008083);; Molecular Function: inhibin binding (GO:0034711);; Cellular Component: inhibin A complex (GO:0043512);; Molecular Function: protein-containing complex binding (GO:0044877);; Biological Process: positive regul…	K04667|1.2e-226|ggo:101152285|K04667 inhibin beta A chain | (RefSeq) INHBA; inhibin beta A chain	Cytokine-cytokine receptor interaction (ko04060);; TGF-beta signaling pathway (ko04350);; Signaling pathways regulating pluripotency of stem cells (ko04550)	[T]	Signal transduction mechanisms	Transforming growth factor beta like domain	Inhibin beta A chain OS=Homo sapiens OX=9606 GN=INHBA PE=1 SV=2	T	Signal transduction mechanisms	inhibin beta A chain preproprotein [Homo sapiens]
ENSG00000177707	NECTIN3	6	8	6	74	251	210	0.037459	0.052057	0.036626	0.499272	1.72519	1.55386	8.36e-16	15.0778	4.95598	15.0778	up	--	--	Cellular Component: cell-cell junction (GO:0005911);; Biological Process: cell adhesion (GO:0007155);; Biological Process: spermatid development (GO:0007286);; Molecular Function: protein homodimerization activity (GO:0042803);; Molecular Function: cell adhesion molecule binding (GO:0050839);;	K06592|7.9e-312|hsa:25945|K06592 poliovirus receptor-related protein 3 | (RefSeq) NECTIN3, CD113, CDW113, NECTIN-3, PPR3, PRR3, PVRL3, PVRR3; nectin cell adhesion molecule 3	Cell adhesion molecules (ko04514);; Adherens junction (ko04520)	--	--	CD80-like C2-set immunoglobulin domain	Nectin-3 OS=Homo sapiens OX=9606 GN=NECTIN3 PE=1 SV=1	T	Signal transduction mechanisms	nectin-3 isoform 1 precursor [Homo sapiens]
ENSG00000125844	RRBP1	5193	4844	4718	6498	7185	7792	24.8468	26.1918	25.9076	35.1584	36.5915	40.7132	9.87e-16	15.0057	0.775253	15.0057	up	--	--	Biological Process: protein transport (GO:0015031);; Cellular Component: integral component of endoplasmic reticulum membrane (GO:0030176);;	K14000|0.0e+00|mcc:698019|K14000 ribosome-binding protein 1 | (RefSeq) RRBP1; ribosome-binding protein 1 isoform X1	Protein processing in endoplasmic reticulum (ko04141)	--	--	Ribosome receptor lysine/proline rich region	Ribosome-binding protein 1 OS=Homo sapiens OX=9606 GN=RRBP1 PE=1 SV=5	U	Intracellular trafficking, secretion, and vesicular transport	ribosome-binding protein 1 isoform 1 [Homo sapiens]
ENSG00000172432	GTPBP2	1581	1480	1941	3181	3419	3356	12.8055	13.1972	17.5028	27.6568	28.2267	28.5931	1e-15	15	1.22703	15	up	[R]	General function prediction only	Molecular Function: GTPase activity (GO:0003924);; Molecular Function: GTP binding (GO:0005525);; Cellular Component: intracellular membrane-bounded organelle (GO:0043231);; Biological Process: nuclear-transcribed mRNA catabolic process, no-go decay (GO:0070966);; Biological Process: rescue of stalled ribosome (GO:0072344);;	K00471|8.1e-51|spu:583892|K00471 gamma-butyrobetaine dioxygenase [EC:1.14.11.1] | (RefSeq) gamma-butyrobetaine dioxygenase	Lysine degradation (ko00310)	[J]	Translation, ribosomal structure and biogenesis	Elongation factor Tu GTP binding domain	GTP-binding protein 2 OS=Homo sapiens OX=9606 GN=GTPBP2 PE=1 SV=1	J	Translation, ribosomal structure and biogenesis	GTP-binding protein 2 isoform a [Homo sapiens]
ENSG00000116205	TCEANC2	432	471	442	801	939	881	1.06716	1.28982	1.17657	2.26783	3.20529	2.17069	1.17e-15	14.9318	1.19334	14.9318	up	--	--	Cellular Component: nucleus (GO:0005634);; Biological Process: transcription, DNA-templated (GO:0006351);;	--	--	[K]	Transcription	TFIIS helical bundle-like domain	Transcription elongation factor A N-terminal and central domain-containing protein 2 OS=Homo sapiens OX=9606 GN=TCEANC2 PE=1 SV=1	K	Transcription	transcription elongation factor A N-terminal and central domain-containing protein 2 [Homo sapiens]
ENSG00000137265	IRF4	9	24	14	140	303	399	0.034414	0.112461	0.065187	0.651774	1.34437	1.80223	1.24e-15	14.9066	4.3628	14.9066	up	--	--	Molecular Function: DNA-binding transcription factor activity (GO:0003700);;	K09445|3.8e-279|hsa:3662|K09445 interferon regulatory factor 4 | (RefSeq) IRF4, LSIRF, MUM1, NF-EM5, SHEP8; interferon regulatory factor 4	Th17 cell differentiation (ko04659)	--	--	Interferon-regulatory factor 3	Interferon regulatory factor 4 OS=Homo sapiens OX=9606 GN=IRF4 PE=1 SV=1	K	Transcription	interferon regulatory factor 4 isoform 1 [Homo sapiens]
ENSG00000160710	ADAR	7303	6898	9336	15511	20220	21945	25.8586	26.6493	36.5861	59.5607	74.233	81.654	1.28e-15	14.8928	1.52128	14.8928	up	--	--	Molecular Function: RNA binding (GO:0003723);; Molecular Function: double-stranded RNA adenosine deaminase activity (GO:0003726);; Biological Process: RNA processing (GO:0006396);;	K12968|0.0e+00|hsa:103|K12968 double-stranded RNA-specific adenosine deaminase [EC:3.5.4.37] | (RefSeq) ADAR, ADAR1, AGS6, DRADA, DSH, DSRAD, G1P1, IFI-4, IFI4, K88DSRBP, P136; adenosine deaminase RNA specific	Cytosolic DNA-sensing pathway (ko04623);; Measles (ko05162);; Influenza A (ko05164)	[A]	RNA processing and modification	Adenosine-deaminase (editase) domain	Double-stranded RNA-specific adenosine deaminase OS=Homo sapiens OX=9606 GN=ADAR PE=1 SV=4	A	RNA processing and modification	double-stranded RNA-specific adenosine deaminase isoform d [Homo sapiens]
ENSG00000102081	FMR1	1121	1115	1194	1853	2472	2326	6.17272	7.53113	7.51862	10.9745	14.5133	13.3235	1.4e-15	14.8539	1.18518	14.8539	up	--	--	Molecular Function: mRNA binding (GO:0003729);; Biological Process: regulation of translation (GO:0006417);;	K15516|0.0e+00|csab:103232709|K15516 fragile X mental retardation protein | (RefSeq) FMR1; fragile X mental retardation 1	RNA transport (ko03013)	--	--	Fragile X-related 1 protein core C terminal	Synaptic functional regulator FMR1 OS=Homo sapiens OX=9606 GN=FMR1 PE=1 SV=1	A	RNA processing and modification	synaptic functional regulator FMR1 isoform ISO7 [Homo sapiens]
ENSG00000243696	AC006254.1	97	75	108	344	460	300	0.391368	0.330491	0.487921	1.51281	1.93085	1.27923	1.53e-15	14.8153	2.21832	14.8153	up	--	--	Biological Process: chondrocyte differentiation (GO:0002062);; Cellular Component: nucleus (GO:0005634);; Biological Process: chondrocyte proliferation (GO:0035988);; Biological Process: tissue regeneration (GO:0042246);;	K06316|2.2e-06|eee:113575972|K06316 oligosaccharide translocation protein RFT1 | (RefSeq) rft1; protein RFT1 homolog isoform X1	--	--	--	Musculoskeletal, temporally activated-embryonic nuclear protein 1	Musculoskeletal embryonic nuclear protein 1 OS=Homo sapiens OX=9606 GN=MUSTN1 PE=3 SV=2	K	Transcription	musculoskeletal embryonic nuclear protein 1 [Homo sapiens]
ENSG00000164116	GUCY1A1	39	50	41	175	292	364	0.200573	0.406121	0.370792	1.27383	1.90308	2.8842	1.66e-15	14.7799	2.89442	14.7799	up	[T]	Signal transduction mechanisms	Molecular Function: nucleotide binding (GO:0000166);; Molecular Function: guanylate cyclase activity (GO:0004383);; Molecular Function: heme binding (GO:0020037);; Biological Process: intracellular signal transduction (GO:0035556);;	K12318|0.0e+00|hsa:2982|K12318 guanylate cyclase soluble subunit alpha [EC:4.6.1.2] | (RefSeq) GUCY1A1, GC-S-alpha-1, GC-SA3, GCS-alpha-3, GUC1A3, GUCA3, GUCSA3, GUCY1A3, MYMY6; guanylate cyclase 1 soluble subunit alpha 1	Purine metabolism (ko00230);; cGMP-PKG signaling pathway (ko04022);; Vascular smooth muscle contraction (ko04270);; Gap junction (ko04540);; Platelet activation (ko04611);; Circadian entrainment (ko04713);; Long-term depression (ko04730);; Oxytocin signaling pathway (ko04921);; Renin secretion (ko04924);; Salivary secretion (ko04970)	[F]	Nucleotide transport and metabolism	Adenylate and Guanylate cyclase catalytic domain	Guanylate cyclase soluble subunit alpha-1 OS=Homo sapiens OX=9606 GN=GUCY1A1 PE=1 SV=2	F	Nucleotide transport and metabolism	guanylate cyclase soluble subunit alpha-1 isoform A [Homo sapiens]
ENSG00000153898	MCOLN2	228	344	147	1097	2473	2230	1.90611	3.38258	1.30453	10.25	25.867	22.6154	1.67e-15	14.7773	3.22351	14.7773	up	--	--	Molecular Function: cation channel activity (GO:0005261);; Cellular Component: integral component of membrane (GO:0016021);;	K04993|0.0e+00|hsa:255231|K04993 mucolipin 2 | (RefSeq) MCOLN2, TRP-ML2, TRPML2; mucolipin 2	Calcium signaling pathway (ko04020)	[P]	Inorganic ion transport and metabolism	Polycystin cation channel	Mucolipin-2 OS=Homo sapiens OX=9606 GN=MCOLN2 PE=1 SV=2	P	Inorganic ion transport and metabolism	mucolipin-2 isoform 1 [Homo sapiens]
NewGene_4606	NewGene_4606	74	60	87	393	305	265	1.25007	1.10155	1.63943	7.21091	5.33397	4.72089	2.08e-15	14.6819	2.36897	14.6819	up	--	--	Molecular Function: DNA binding (GO:0003677);;	K00940|7.66e-77|eai:106826468|K00940 nucleoside-diphosphate kinase [EC:2.7.4.6] | (RefSeq) nucleoside diphosphate kinase A 1	Purine metabolism (ko00230);; Pyrimidine metabolism (ko00240);; Drug metabolism - other enzymes (ko00983)	--	--	Tc5 transposase DNA-binding domain	--	--	--	tigger transposable element-derived protein 1-like [Rhinopithecus roxellana]
ENSG00000089351	GRAMD1A	2754	3421	2656	6468	10236	10615	25.3283	36.3437	27.4956	62.8097	94.2839	102.752	2.42e-15	14.6162	1.84918	14.6162	up	--	--	Cellular Component: cytosol (GO:0005829);; Cellular Component: plasma membrane (GO:0005886);; Cellular Component: integral component of membrane (GO:0016021);;	K19951|2.3e-08|eee:113591848|K19951 TBC1 domain family member 8/9 | (RefSeq) tbc1d9; TBC1 domain family member 9 isoform X1	--	[S]	Function unknown	VAD1 Analog of StAR-related lipid transfer domain	Protein Aster-A OS=Homo sapiens OX=9606 GN=GRAMD1A PE=1 SV=2	S	Function unknown	protein Aster-A isoform X3 [Homo sapiens]
ENSG00000118495	PLAGL1	614	542	642	1182	1570	1944	5.08548	4.43307	5.39173	10.5565	12.7843	15.5601	3.42e-15	14.466	1.61404	14.466	up	--	--	Molecular Function: RNA polymerase II transcription regulatory region sequence-specific DNA binding (GO:0000977);; Cellular Component: Golgi apparatus (GO:0005794);; Biological Process: regulation of transcription by RNA polymerase II (GO:0006357);; Cellular Component: nuclear body (GO:0016604);; Cellular Component: intracellular membrane-bounded organelle (GO:0043231);;	K19485|1.1e-139|ggo:101142022|K19485 zinc finger protein PLAGL1 | (RefSeq) PLAGL1; zinc finger protein PLAGL1 isoform X1	--	[R]	General function prediction only	--	Zinc finger protein PLAGL1 OS=Homo sapiens OX=9606 GN=PLAGL1 PE=1 SV=2	K	Transcription	lost on transformation LOT1 [Homo sapiens]
ENSG00000125430	HS3ST3B1	78	151	137	547	984	1325	0.329523	0.80497	0.687662	2.93011	5.09565	6.54959	3.88e-15	14.4112	3.16806	14.4112	up	[R]	General function prediction only	Molecular Function: sulfotransferase activity (GO:0008146);;	K07809|9.1e-221|hsa:9953|K07809 [heparan sulfate]-glucosamine 3-sulfotransferase 3 [EC:2.8.2.30] | (RefSeq) HS3ST3B1, 3-OST-3B, 3OST3B1, h3-OST-3B; heparan sulfate-glucosamine 3-sulfotransferase 3B1	Glycosaminoglycan biosynthesis - heparan sulfate / heparin (ko00534)	[O]	Posttranslational modification, protein turnover, chaperones	Sulfotransferase domain	Heparan sulfate glucosamine 3-O-sulfotransferase 3B1 OS=Homo sapiens OX=9606 GN=HS3ST3B1 PE=1 SV=1	O	Posttranslational modification, protein turnover, chaperones	heparan sulfate glucosamine 3-O-sulfotransferase 3B1 [Homo sapiens]
ENSG00000115008	IL1A	66	72	103	319	404	295	0.707578	0.846395	1.23797	3.72911	4.49497	3.34354	4.54e-15	14.3429	2.30967	14.3429	up	--	--	Biological Process: reproduction (GO:0000003);; Biological Process: response to reactive oxygen species (GO:0000302);; Biological Process: response to acid chemical (GO:0001101);; Biological Process: response to hypoxia (GO:0001666);; Biological Process: regulation of cytokine production (GO:0001817);; Biological Process: positive regulation of cytokine production (GO:0001819);; Biological Proces…	K04383|2.0e-150|hsa:3552|K04383 interleukin 1 alpha | (RefSeq) IL1A, IL-1_alpha, IL-1A, IL1, IL1-ALPHA, IL1F1; interleukin 1 alpha	MAPK signaling pathway (ko04010);; Cytokine-cytokine receptor interaction (ko04060);; Necroptosis (ko04217);; Cellular senescence (ko04218);; Osteoclast differentiation (ko04380);; Hematopoietic cell lineage (ko04640);; Non-alcoholic fatty liver disease (ko04932);; AGE-RAGE signaling pathway in diabetic complications (ko04933);; Type I diabetes mellitus (ko04940);; Alzheimer disease (ko05010);; P…	--	--	Interleukin-1 propeptide	Interleukin-1 alpha OS=Homo sapiens OX=9606 GN=IL1A PE=1 SV=1	K	Transcription	interleukin-1 alpha precursor [Homo sapiens]
ENSG00000185722	ANKFY1	2639	2882	2949	4619	5747	6043	8.42664	10.3529	10.4847	16.4017	20.0231	20.7818	4.87e-15	14.3125	1.18107	14.3125	up	[T]	Signal transduction mechanisms	Molecular Function: metal ion binding (GO:0046872);;	K20129|0.0e+00|hsa:51479|K20129 rabankyrin-5 | (RefSeq) ANKFY1, ANKHZN, BTBD23, ZFYVE14; ankyrin repeat and FYVE domain containing 1	--	[R]	General function prediction only	Ankyrin repeats (3 copies)	Rabankyrin-5 OS=Homo sapiens OX=9606 GN=ANKFY1 PE=1 SV=2	S	Function unknown	rabankyrin-5 isoform 4 [Homo sapiens]
ENSG00000198839	ZNF277	504	540	491	1020	1474	1168	6.45811	7.47354	6.90546	14.0911	19.5837	15.4809	5.04e-15	14.2976	1.4836	14.2976	up	--	--	Molecular Function: transcription regulatory region sequence-specific DNA binding (GO:0000976);; Molecular Function: RNA polymerase II transcription regulatory region sequence-specific DNA binding (GO:0000977);; Molecular Function: RNA polymerase II core promoter sequence-specific DNA binding (GO:0000979);; Molecular Function: DNA-binding transcription factor activity, RNA polymerase II-specific …	--	--	[K]	Transcription	--	Zinc finger protein 277 OS=Homo sapiens OX=9606 GN=ZNF277 PE=1 SV=2	K	Transcription	zinc finger protein 277 isoform X1 [Nomascus leucogenys]
ENSG00000101347	SAMHD1	15118	15046	14685	20367	21904	24281	70.0887	89.1282	86.1209	116.472	122.218	137.883	5.5e-15	14.2596	0.801417	14.2596	up	[R]	General function prediction only	Molecular Function: nucleotide binding (GO:0000166);; Biological Process: immune effector process (GO:0002252);; Biological Process: immune system process (GO:0002376);; Biological Process: regulation of immune system process (GO:0002682);; Molecular Function: molecular_function (GO:0003674);; Molecular Function: nucleic acid binding (GO:0003676);; Molecular Function: RNA binding (GO:0003723);; M…	K22544|0.0e+00|hsa:25939|K22544 deoxynucleoside triphosphate triphosphohydrolase SAMHD1 [EC:3.1.5.-] | (RefSeq) SAMHD1, CHBL2, DCIP, HDDC1, MOP-5, SBBI88, hSAMHD1; SAM and HD domain containing deoxynucleoside triphosphate triphosphohydrolase 1	Human immunodeficiency virus 1 infection (ko05170)	[S]	Function unknown	HD domain	Deoxynucleoside triphosphate triphosphohydrolase SAMHD1 OS=Homo sapiens OX=9606 GN=SAMHD1 PE=1 SV=2	S	Function unknown	deoxynucleoside triphosphate triphosphohydrolase SAMHD1 isoform 1 [Homo sapiens]
ENSG00000135655	USP15	5591	4231	4868	6947	7769	7782	24.0109	21.5489	23.4569	32.5497	38.7686	32.0105	5.8e-15	14.2366	0.854954	14.2366	up	--	--	Molecular Function: thiol-dependent ubiquitin-specific protease activity (GO:0004843);; Cellular Component: cytosol (GO:0005829);; Cellular Component: plasma membrane (GO:0005886);; Biological Process: ubiquitin-dependent protein catabolic process (GO:0006511);; Biological Process: protein deubiquitination (GO:0016579);;	K21343|0.0e+00|mcc:716793|K21343 ubiquitin carboxyl-terminal hydrolase 15 [EC:3.4.19.12] | (RefSeq) USP15; ubiquitin carboxyl-terminal hydrolase 15	Mitophagy - animal (ko04137)	[O]	Posttranslational modification, protein turnover, chaperones	Ubiquitin carboxyl-terminal hydrolase	Ubiquitin carboxyl-terminal hydrolase 15 OS=Homo sapiens OX=9606 GN=USP15 PE=1 SV=3	O	Posttranslational modification, protein turnover, chaperones	ubiquitin carboxyl-terminal hydrolase 15 [Macaca mulatta]
ENSG00000116514	RNF19B	705	1142	1359	3780	6909	8297	6.29494	11.2246	13.5551	36.6227	63.8559	77.8931	6.2e-15	14.2076	2.77406	14.2076	up	--	--	Cellular Component: ubiquitin ligase complex (GO:0000151);; Biological Process: protein polyubiquitination (GO:0000209);; Cellular Component: lytic vacuole (GO:0000323);; Biological Process: cytokine production (GO:0001816);; Biological Process: cell killing (GO:0001906);; Biological Process: leukocyte mediated cytotoxicity (GO:0001909);; Biological Process: natural killer cell mediated immunity …	K11973|1.5e-304|hsa:127544|K11973 E3 ubiquitin-protein ligase RNF19B [EC:2.3.2.31] | (RefSeq) RNF19B, IBRDC3, NKLAM; ring finger protein 19B	--	[O]	Posttranslational modification, protein turnover, chaperones	IBR domain, a half RING-finger domain	E3 ubiquitin-protein ligase RNF19B OS=Homo sapiens OX=9606 GN=RNF19B PE=1 SV=2	O	Posttranslational modification, protein turnover, chaperones	E3 ubiquitin-protein ligase RNF19B isoform b [Homo sapiens]
ENSG00000166822	TMEM170A	826	749	681	1178	1465	1386	4.67749	4.45782	4.28395	7.27068	8.78099	8.98666	6.57e-15	14.1824	1.07132	14.1824	up	--	--	Cellular Component: integral component of membrane (GO:0016021);;	--	--	[S]	Function unknown	Putative transmembrane protein 170	Transmembrane protein 170A OS=Homo sapiens OX=9606 GN=TMEM170A PE=1 SV=1	S	Function unknown	transmembrane protein 170A isoform 2 [Homo sapiens]
ENSG00000198355	PIM3	3634	3800	3606	7472	13855	13302	35.0827	40.3196	38.9293	78.3773	138.525	135.405	6.61e-15	14.1798	1.87184	14.1798	up	[T]	Signal transduction mechanisms	Molecular Function: protein serine/threonine kinase activity (GO:0004674);; Molecular Function: ATP binding (GO:0005524);; Cellular Component: nucleolus (GO:0005730);; Cellular Component: cytosol (GO:0005829);; Molecular Function: manganese ion binding (GO:0030145);; Biological Process: hyaluronan metabolic process (GO:0030212);; Biological Process: negative regulation of apoptotic process (GO:00…	K08807|5.0e-188|hsa:415116|K08807 proto-oncogene serine/threonine-protein kinase Pim-3 [EC:2.7.11.1] | (RefSeq) PIM3, pim-3; Pim-3 proto-oncogene, serine/threonine kinase	--	[T]	Signal transduction mechanisms	Protein kinase domain	Serine/threonine-protein kinase pim-3 OS=Homo sapiens OX=9606 GN=PIM3 PE=1 SV=3	T	Signal transduction mechanisms	serine/threonine-protein kinase pim-3 [Homo sapiens]
ENSG00000140464	PML	1672	1548	3616	10977	12224	15233	10.2044	10.5921	25.4127	68.9712	74.9674	92.6855	6.82e-15		2.71755	14.1662	up	--	--	Biological Process: cell cycle checkpoint (GO:0000075);; Biological Process: DNA damage checkpoint (GO:0000077);; Cellular Component: nuclear chromosome (GO:0000228);; Biological Process: mitotic cell cycle (GO:0000278);; Cellular Component: chromosome, telomeric region (GO:0000781);; Cellular Component: nuclear chromosome, telomeric region (GO:0000784);; Biological Process: regulation of cell gr…
ENSG00000115904	SOS1	2478	2423	2466	3622	4747	4333	7.62873	8.157	8.03832	12.0195	15.4091	13.9169	7.84e-15	14.1057	1.01709	14.1057	up	--	--	Cellular Component: nucleosome (GO:0000786);; Molecular Function: DNA binding (GO:0003677);; Molecular Function: guanyl-nucleotide exchange factor activity (GO:0005085);; Biological Process: small GTPase mediated signal transduction (GO:0007264);; Molecular Function: protein heterodimerization activity (GO:0046982);;	K03099|0.0e+00|csab:103220440|K03099 son of sevenless | (RefSeq) SOS1; SOS Ras/Rac guanine nucleotide exchange factor 1	EGFR tyrosine kinase inhibitor resistance (ko01521);; Endocrine resistance (ko01522);; MAPK signaling pathway (ko04010);; ErbB signaling pathway (ko04012);; Ras signaling pathway (ko04014);; Chemokine signaling pathway (ko04062);; FoxO signaling pathway (ko04068);; Phospholipase D signaling pathway (ko04072);; mTOR signaling pathway (ko04150);; PI3K-Akt signaling pathway (ko04151);; Focal adhesio…	[T]	Signal transduction mechanisms	RasGEF domain	Son of sevenless homolog 1 OS=Homo sapiens OX=9606 GN=SOS1 PE=1 SV=1	T	Signal transduction mechanisms	son of sevenless homolog 1 (Drosophila), isoform CRA_a [Homo sapiens]
ENSG00000059758	CDK17	1065	946	943	1554	2108	1834	6.17415	5.95914	6.12905	9.78332	12.6054	11.2355	7.85e-15	14.1051	1.12988	14.1051	up	[R]	General function prediction only	Molecular Function: protein kinase activity (GO:0004672);; Molecular Function: ATP binding (GO:0005524);;	K15595|2.1e-305|cjc:100414790|K15595 cyclin-dependent kinase 17 [EC:2.7.11.22] | (RefSeq) CDK17; cyclin dependent kinase 17	--	[R]	General function prediction only	Protein kinase domain	Cyclin-dependent kinase 17 OS=Homo sapiens OX=9606 GN=CDK17 PE=1 SV=2	T	Signal transduction mechanisms	cyclin-dependent kinase 17 isoform 1 [Homo sapiens]
ENSG00000179044	EXOC3L1	27	11	32	181	167	238	0.250617	0.106707	0.339925	1.92656	1.69933	2.42812	8.4e-15	14.0757	3.30901	14.0757	up	--	--	Cellular Component: exocyst (GO:0000145);; Biological Process: exocytosis (GO:0006887);; Biological Process: peptide hormone secretion (GO:0030072);; Cellular Component: secretory granule (GO:0030141);;	K19987|0.0e+00|hsa:283849|K19987 exocyst complex component 3-like protein | (RefSeq) EXOC3L1, EXOC3L; exocyst complex component 3 like 1	--	[U]	Intracellular trafficking, secretion, and vesicular transport	Exocyst complex component Sec6	Exocyst complex component 3-like protein OS=Homo sapiens OX=9606 GN=EXOC3L1 PE=1 SV=2	U	Intracellular trafficking, secretion, and vesicular transport	exocyst complex component 3-like protein [Homo sapiens]
ENSG00000101966	XIAP	2337	2135	2055	2952	3540	3613	6.29793	6.28621	6.12859	8.82316	9.87278	10.5022	1.02e-14	13.9914	0.864361	13.9914	up	--	--	Molecular Function: protease binding (GO:0002020);; Biological Process: regulation of immune system process (GO:0002682);; Molecular Function: molecular_function (GO:0003674);; Molecular Function: catalytic activity (GO:0003824);; Molecular Function: ubiquitin-protein transferase activity (GO:0004842);; Molecular Function: enzyme inhibitor activity (GO:0004857);; Molecular Function: endopeptidase…	K04725|4.6e-302|hsa:331|K04725 E3 ubiquitin-protein ligase XIAP [EC:2.3.2.27] | (RefSeq) XIAP, API3, BIRC4, IAP-3, ILP1, MIHA, XLP2, hIAP-3, hIAP3; X-linked inhibitor of apoptosis	Platinum drug resistance (ko01524);; NF-kappa B signaling pathway (ko04064);; Ubiquitin mediated proteolysis (ko04120);; Apoptosis (ko04210);; Apoptosis - multiple species (ko04215);; Necroptosis (ko04217);; Focal adhesion (ko04510);; NOD-like receptor signaling pathway (ko04621);; Toxoplasmosis (ko05145);; Human T-cell leukemia virus 1 infection (ko05166);; Pathways in cancer (ko05200);; Small c…	[DR]	Cell cycle control, cell division, chromosome partitioning;; General function prediction only	Inhibitor of Apoptosis domain	E3 ubiquitin-protein ligase XIAP OS=Homo sapiens OX=9606 GN=XIAP PE=1 SV=2	O	Posttranslational modification, protein turnover, chaperones	E3 ubiquitin-protein ligase XIAP [Homo sapiens]
ENSG00000112096	SOD2	58681	77725	63830	155806	280914	298118	176.977	272.978	262.438	656.249	1704.92	1500.36	1.13e-14	13.9469	2.09106	13.9469	up	[P]	Inorganic ion transport and metabolism	Molecular Function: superoxide dismutase activity (GO:0004784);; Molecular Function: metal ion binding (GO:0046872);;	K04564|7.2e-130|hsa:6648|K04564 superoxide dismutase, Fe-Mn family [EC:1.15.1.1] | (RefSeq) SOD2, GClnc1, IPO-B, IPOB, MNSOD, MVCD6, Mn-SOD; superoxide dismutase 2	FoxO signaling pathway (ko04068);; Peroxisome (ko04146);; Longevity regulating pathway (ko04211);; Longevity regulating pathway - multiple species (ko04213);; Huntington disease (ko05016)	[P]	Inorganic ion transport and metabolism	Iron/manganese superoxide dismutases, C-terminal domain	Superoxide dismutase [Mn], mitochondrial OS=Homo sapiens OX=9606 GN=SOD2 PE=1 SV=3	C	Energy production and conversion	superoxide dismutase [Mn], mitochondrial isoform A precursor [Homo sapiens]
ENSG00000100567	PSMA3	2570	2356	2726	3562	4030	4168	60.5957	61.1286	73.3166	91.9362	98.8685	105.393	1.26e-14	13.8996	0.853552	13.8996	up	[O]	Posttranslational modification, protein turnover, chaperones	Molecular Function: threonine-type endopeptidase activity (GO:0004298);; Cellular Component: nucleus (GO:0005634);; Cellular Component: cytoplasm (GO:0005737);; Biological Process: ubiquitin-dependent protein catabolic process (GO:0006511);; Cellular Component: proteasome core complex, alpha-subunit complex (GO:0019773);; Cellular Component: synapse (GO:0045202);;	K02727|8.8e-140|cjc:100398028|K02727 20S proteasome subunit alpha 7 [EC:3.4.25.1] | (RefSeq) PSMA3; proteasome subunit alpha 3	Proteasome (ko03050);; Alzheimer disease (ko05010);; Parkinson disease (ko05012);; Amyotrophic lateral sclerosis (ko05014);; Huntington disease (ko05016);; Spinocerebellar ataxia (ko05017);; Prion disease (ko05020)	[O]	Posttranslational modification, protein turnover, chaperones	Proteasome subunit	Proteasome subunit alpha type-3 OS=Homo sapiens OX=9606 GN=PSMA3 PE=1 SV=2	O	Posttranslational modification, protein turnover, chaperones	proteasome subunit alpha type-3 [Macaca mulatta]
ENSG00000106804	C5	143	263	187	719	1089	903	0.595493	1.20975	0.87135	3.26812	4.71891	3.98131	1.43e-14	13.8447	2.40682	13.8447	up	[R]	General function prediction only	Molecular Function: endopeptidase inhibitor activity (GO:0004866);; Cellular Component: extracellular region (GO:0005576);; Biological Process: inflammatory response (GO:0006954);; Biological Process: complement activation (GO:0006956);;	K03994|0.0e+00|hsa:727|K03994 complement component 5 | (RefSeq) C5, C5D, C5a, C5b, CPAMD4, ECLZB; complement C5	Neuroactive ligand-receptor interaction (ko04080);; Complement and coagulation cascades (ko04610);; Prion disease (ko05020);; Pertussis (ko05133);; Staphylococcus aureus infection (ko05150);; Herpes simplex virus 1 infection (ko05168);; Systemic lupus erythematosus (ko05322)	[O]	Posttranslational modification, protein turnover, chaperones	A-macroglobulin TED domain	Complement C5 OS=Homo sapiens OX=9606 GN=C5 PE=1 SV=4	O	Posttranslational modification, protein turnover, chaperones	complement C5 isoform 1 preproprotein [Homo sapiens]
ENSG00000188157	AGRN	3903	3192	3100	5496	5133	5784	12.3103	10.9862	10.9063	18.8033	16.5985	19.2356	1.44e-14	13.8416	0.927735	13.8416	up	--	--	Molecular Function: calcium ion binding (GO:0005509);; Cellular Component: plasma membrane (GO:0005886);; Biological Process: G protein-coupled acetylcholine receptor signaling pathway (GO:0007213);; Biological Process: receptor clustering (GO:0043113);; Molecular Function: laminin binding (GO:0043236);; Cellular Component: synapse (GO:0045202);;	K06254|0.0e+00|hsa:375790|K06254 agrin | (RefSeq) AGRN, AGRIN, CMS8, CMSPPD; agrin	ECM-receptor interaction (ko04512)	[O]	Posttranslational modification, protein turnover, chaperones	Laminin G domain	Agrin OS=Homo sapiens OX=9606 GN=AGRN PE=1 SV=6	O	Posttranslational modification, protein turnover, chaperones	agrin isoform 1 precursor [Homo sapiens]
ENSG00000129667	RHBDF2	4470	3659	3771	6420	5877	6190	33.4384	31.195	32.291	54.1991	45.8626	49.766	1.47e-14	13.8327	0.877298	13.8327	up	[O]	Posttranslational modification, protein turnover, chaperones	Molecular Function: serine-type endopeptidase activity (GO:0004252);; Cellular Component: integral component of membrane (GO:0016021);;	K02857|4.4e-07|cin:100186499|K02857 rhomboid-related protein 1/2/3 [EC:3.4.21.105] | (RefSeq) rhomboid-related protein 2-like isoform X1	--	[T]	Signal transduction mechanisms	Rhomboid serine protease	Inactive rhomboid protein 2 OS=Homo sapiens OX=9606 GN=RHBDF2 PE=1 SV=2	U	Intracellular trafficking, secretion, and vesicular transport	inactive rhomboid protein 2 isoform 2 [Homo sapiens]
NewGene_4610	NewGene_4610	497	265	443	3569	2032	1619	7.96723	4.63149	7.88916	61.6066	33.6345	26.9215	1.5e-14	13.8239	2.84837	13.8239	up	--	--	Cellular Component: cytoplasm (GO:0005737);; Molecular Function: superoxide-generating NADPH oxidase activity (GO:0016175);; Molecular Function: phosphatidylinositol binding (GO:0035091);;	K08011|7.38e-177|pps:100976968|K08011 neutrophil cytosolic factor 1 | (RefSeq) NCF1; neutrophil cytosolic factor 1	Chemokine signaling pathway (ko04062);; Phagosome (ko04145);; Osteoclast differentiation (ko04380);; Fc gamma R-mediated phagocytosis (ko04666);; Leukocyte transendothelial migration (ko04670);; Prion disease (ko05020);; Leishmaniasis (ko05140);; Fluid shear stress and atherosclerosis (ko05418)	[C]	Energy production and conversion	SH3 domain	Putative neutrophil cytosol factor 1C OS=Homo sapiens OX=9606 GN=NCF1C PE=5 SV=1	C	Energy production and conversion	PUTATIVE PSEUDOGENE: RecName: Full=Putative neutrophil cytosol factor 1C; Short=NCF-1C; AltName: Full=Putative SH3 and PX domain-containing protein 1C [Homo sapiens]
ENSG00000145777	TSLP	24	3	20	356	221	649	0.392241	0.09314	0.347275	4.37404	2.57586	9.88479	1.66e-14	13.7799	4.961	13.7799	up	--	--	Molecular Function: cytokine activity (GO:0005125);;	K05436|1.9e-84|pps:100971967|K05436 thymic stromal lymphopoietin | (RefSeq) TSLP; thymic stromal lymphopoietin	Cytokine-cytokine receptor interaction (ko04060);; JAK-STAT signaling pathway (ko04630)	--	--	Thymic stromal lymphopoietin	Thymic stromal lymphopoietin OS=Homo sapiens OX=9606 GN=TSLP PE=1 SV=1	T	Signal transduction mechanisms	thymic stromal lymphopoietin isoform X1 [Pan paniscus]
ENSG00000115919	KYNU	6987	6267	6286	10426	14419	11516	36.9579	33.5271	37.5122	62.7543	79.6378	74.1302	1.87e-14	13.7282	1.13041	13.7282	up	[E]	Amino acid transport and metabolism	Cellular Component: cytoplasm (GO:0005737);; Biological Process: tryptophan catabolic process (GO:0006569);; Biological Process: quinolinate biosynthetic process (GO:0019805);; Molecular Function: pyridoxal phosphate binding (GO:0030170);; Molecular Function: kynureninase activity (GO:0030429);; Biological Process: 'de novo' NAD biosynthetic process from tryptophan (GO:0034354);; Biological Proce…	K01556|1.0e-274|hsa:8942|K01556 kynureninase [EC:3.7.1.3] | (RefSeq) KYNU, KYNUU, VCRL2; kynureninase	Tryptophan metabolism (ko00380)	[E]	Amino acid transport and metabolism	Aminotransferase class-V	Kynureninase OS=Homo sapiens OX=9606 GN=KYNU PE=1 SV=1	E	Amino acid transport and metabolism	kynureninase isoform a [Homo sapiens]
ENSG00000152601	MBNL1	4791	4958	4925	8429	9732	7912	20.1985	22.6986	23.7894	38.879	44.6269	37.0536	2.17e-14	13.6635	1.06285	13.6635	up	--	--	Cellular Component: nucleoplasm (GO:0005654);; Cellular Component: cytosol (GO:0005829);; Molecular Function: metal ion binding (GO:0046872);;	K14943|1.8e-219|aju:106975192|K14943 muscleblind | (RefSeq) MBNL1; muscleblind-like protein 1 isoform X1	--	[K]	Transcription	Zinc finger C-x8-C-x5-C-x3-H type (and similar)	Muscleblind-like protein 1 OS=Homo sapiens OX=9606 GN=MBNL1 PE=1 SV=2	A	RNA processing and modification	muscleblind-like protein 1 isoform 11 [Homo sapiens]
ENSG00000108424	KPNB1	7827	7427	7679	10023	12144	11347	31.5958	30.4472	32.2836	40.6244	52.0856	46.1708	2.17e-14	13.6635	0.780491	13.6635	up	--	--	Biological Process: protein import into nucleus (GO:0006606);; Molecular Function: Ran GTPase binding (GO:0008536);;	K14293|0.0e+00|csab:103243578|K14293 importin subunit beta-1 | (RefSeq) KPNB1; karyopherin subunit beta 1	RNA transport (ko03013)	[YU]	Nuclear structure;; Intracellular trafficking, secretion, and vesicular transport	HEAT repeat	Importin subunit beta-1 OS=Homo sapiens OX=9606 GN=KPNB1 PE=1 SV=2	U	Intracellular trafficking, secretion, and vesicular transport	importin subunit beta-1 isoform 1 [Homo sapiens]
ENSG00000001629	ANKIB1	1286	1083	1224	1832	2418	2529	4.85552	4.50005	5.17993	7.53622	9.52755	10.0859	2.2e-14	13.6576	1.14898	13.6576	up	--	--	Molecular Function: ubiquitin-protein transferase activity (GO:0004842);; Molecular Function: metal ion binding (GO:0046872);;	K11967|0.0e+00|hsa:54467|K11967 ankyrin repeat and IBR domain-containing protein 1 [EC:2.3.2.31] | (RefSeq) ANKIB1; ankyrin repeat and IBR domain containing 1	--	[O]	Posttranslational modification, protein turnover, chaperones	IBR domain, a half RING-finger domain	Ankyrin repeat and IBR domain-containing protein 1 OS=Homo sapiens OX=9606 GN=ANKIB1 PE=1 SV=3	O	Posttranslational modification, protein turnover, chaperones	ankyrin repeat and IBR domain-containing protein 1 [Homo sapiens]
ENSG00000177409	SAMD9L	1874	2622	5307	16802	23720	25787	6.93518	10.7226	22.1955	67.6338	91.3341	101.518	2.33e-14	13.6326	2.97368	13.6326	up	--	--	Biological Process: hematopoietic progenitor cell differentiation (GO:0002244);; Biological Process: immune system process (GO:0002376);; Biological Process: immune system development (GO:0002520);; Cellular Component: cellular_component (GO:0005575);; Cellular Component: intracellular (GO:0005622);; Cellular Component: obsolete cell (GO:0005623);; Cellular Component: cytoplasm (GO:0005737);; Cel…	K23949|0.0e+00|hsa:219285|K23949 sterile alpha motif domain-contaning protein 9 | (RefSeq) SAMD9L, ATXPC, C7orf6, DRIF2, UEF1; sterile alpha motif domain containing 9 like	--	--	--	--	Sterile alpha motif domain-containing protein 9-like OS=Homo sapiens OX=9606 GN=SAMD9L PE=1 SV=2	U	Intracellular trafficking, secretion, and vesicular transport	sterile alpha motif domain-containing protein 9-like [Homo sapiens]
ENSG00000065427	KARS	3467	2989	3523	4690	5845	5634	36.1919	34.9607	45.1441	56.3637	65.0593	66.3159	2.49e-14	13.6038	0.930537	13.6038	up	[J]	Translation, ribosomal structure and biogenesis	Molecular Function: lysine-tRNA ligase activity (GO:0004824);; Molecular Function: ATP binding (GO:0005524);; Cellular Component: cytoplasm (GO:0005737);; Biological Process: lysyl-tRNA aminoacylation (GO:0006430);;	K04567|0.0e+00|ptr:454252|K04567 lysyl-tRNA synthetase, class II [EC:6.1.1.6] | (RefSeq) KARS; lysine--tRNA ligase isoform X1	Aminoacyl-tRNA biosynthesis (ko00970)	[J]	Translation, ribosomal structure and biogenesis	tRNA synthetases class II (D, K and N)	Lysine--tRNA ligase OS=Homo sapiens OX=9606 GN=KARS1 PE=1 SV=3	J	Translation, ribosomal structure and biogenesis	lysine--tRNA ligase isoform 1 [Homo sapiens]
ENSG00000168334	XIRP1	76	19	61	542	726	2525	0.266782	0.076644	0.294985	2.17715	2.77827	10.1481	2.67e-14	13.5735	4.84257	13.5735	up	--	--	Molecular Function: actin binding (GO:0003779);; Biological Process: actin cytoskeleton organization (GO:0030036);;	--	--	--	--	Xin repeat	Xin actin-binding repeat-containing protein 1 OS=Homo sapiens OX=9606 GN=XIRP1 PE=1 SV=1	Z	Cytoskeleton	xin actin-binding repeat-containing protein 1 isoform 1 [Homo sapiens]
ENSG00000178694	NSUN3	504	477	530	783	946	923	3.50057	3.7205	4.19463	5.9642	6.90927	6.81621	3.07e-14	13.5129	1.04431	13.5129	up	[J]	Translation, ribosomal structure and biogenesis	Biological Process: rRNA modification (GO:0000154);; Cellular Component: organellar ribosome (GO:0000313);; Cellular Component: organellar large ribosomal subunit (GO:0000315);; Biological Process: RNA methylation (GO:0001510);; Biological Process: tRNA wobble base modification (GO:0002097);; Biological Process: tRNA wobble cytosine modification (GO:0002101);; Biological Process: tRNA wobble base…	K21969|2.2e-199|hsa:63899|K21969 tRNA (cytosine34-C5)-methyltransferase [EC:2.1.1.-] | (RefSeq) NSUN3, MST077, MSTP077; NOP2/Sun RNA methyltransferase 3	--	[J]	Translation, ribosomal structure and biogenesis	16S rRNA methyltransferase RsmB/F	tRNA (cytosine(34)-C(5))-methyltransferase, mitochondrial OS=Homo sapiens OX=9606 GN=NSUN3 PE=1 SV=1	J	Translation, ribosomal structure and biogenesis	tRNA (cytosine(34)-C(5))-methyltransferase, mitochondrial [Homo sapiens]
ENSG00000120063	GNA13	6856	6330	6612	10826	17058	14861	32.068	32.4115	34.5869	54.9554	82.4225	73.1655	3.61e-14	13.4425	1.34023	13.4425	up	--	--	Biological Process: branching involved in blood vessel morphogenesis (GO:0001569);; Biological Process: in utero embryonic development (GO:0001701);; Molecular Function: GTPase activity (GO:0003924);; Molecular Function: GTP binding (GO:0005525);; Cellular Component: nucleus (GO:0005634);; Cellular Component: cytosol (GO:0005829);; Biological Process: adenylate cyclase-activating G protein-couple…	K04639|1.1e-215|csab:103243186|K04639 guanine nucleotide-binding protein subunit alpha-13 | (RefSeq) GNA13; G protein subunit alpha 13	cGMP-PKG signaling pathway (ko04022);; Sphingolipid signaling pathway (ko04071);; Phospholipase D signaling pathway (ko04072);; Vascular smooth muscle contraction (ko04270);; Apelin signaling pathway (ko04371);; Platelet activation (ko04611);; Long-term depression (ko04730);; Regulation of actin cytoskeleton (ko04810);; Parathyroid hormone synthesis, secretion and action (ko04928);; Human cytomeg…	[DT]	Cell cycle control, cell division, chromosome partitioning;; Signal transduction mechanisms	G-protein alpha subunit	Guanine nucleotide-binding protein subunit alpha-13 OS=Homo sapiens OX=9606 GN=GNA13 PE=1 SV=2	--	--	guanine nucleotide-binding protein subunit alpha-13 [Piliocolobus tephrosceles]
ENSG00000155363	MOV10	1326	1168	1480	2131	2344	2593	8.62941	8.02472	10.4897	14.3791	14.8235	17.2381	4.6e-14	13.3372	1.06449	13.3372	up	[L]	Replication, recombination and repair	Molecular Function: RNA binding (GO:0003723);; Cellular Component: cytosol (GO:0005829);; Molecular Function: 5'-3' RNA helicase activity (GO:0032574);; Biological Process: post-transcriptional gene silencing by RNA (GO:0035194);;	K18422|0.0e+00|ggo:101128877|K18422 helicase MOV-10 [EC:3.6.4.13] | (RefSeq) MOV10; helicase MOV-10 isoform X1	--	[A]	RNA processing and modification	AAA domain	Helicase MOV-10 OS=Homo sapiens OX=9606 GN=MOV10 PE=1 SV=2	L	Replication, recombination and repair	helicase MOV-10 isoform X2 [Gorilla gorilla gorilla]
ENSG00000172331	BPGM	634	601	677	1121	1696	1521	8.24335	8.61138	9.83764	15.3683	22.0094	20.504	4.61e-14	13.3363	1.41118	13.3363	up	[G]	Carbohydrate transport and metabolism	Molecular Function: bisphosphoglycerate mutase activity (GO:0004082);; Molecular Function: phosphoglycerate mutase activity (GO:0004619);; Biological Process: glycolytic process (GO:0006096);; Biological Process: erythrocyte development (GO:0048821);;	K01837|1.6e-149|hsa:669|K01837 bisphosphoglycerate/phosphoglycerate mutase [EC:5.4.2.4 5.4.2.11] | (RefSeq) BPGM, DPGM, ECYT8; bisphosphoglycerate mutase	Glycolysis / Gluconeogenesis (ko00010);; Glycine, serine and threonine metabolism (ko00260)	[G]	Carbohydrate transport and metabolism	Histidine phosphatase superfamily (branch 1)	Bisphosphoglycerate mutase OS=Homo sapiens OX=9606 GN=BPGM PE=1 SV=2	G	Carbohydrate transport and metabolism	bisphosphoglycerate mutase [Homo sapiens]
ENSG00000171049	FPR2	48	57	57	192	364	461	0.476043	0.659425	0.634423	2.0985	3.84183	4.92038	4.62e-14	13.3354	2.86685	13.3354	up	--	--	Molecular Function: N-formyl peptide receptor activity (GO:0004982);; Cellular Component: integral component of membrane (GO:0016021);;	K04173|6.5e-194|hsa:2358|K04173 formyl peptide receptor-like | (RefSeq) FPR2, ALXR, FMLP-R-II, FMLPX, FPR2A, FPRH1, FPRH2, FPRL1, HM63, LXA4R; formyl peptide receptor 2	Neuroactive ligand-receptor interaction (ko04080);; Staphylococcus aureus infection (ko05150)	--	--	7 transmembrane receptor (rhodopsin family)	N-formyl peptide receptor 2 OS=Homo sapiens OX=9606 GN=FPR2 PE=1 SV=2	T	Signal transduction mechanisms	N-formyl peptide receptor 2 [Homo sapiens]
ENSG00000176046	NUPR1	469	786	509	2183	5028	2961	5.98903	7.98247	6.73245	27.6645	62.2928	37.5844	4.73e-14	13.3251	2.73978	13.3251	up	--	--	Cellular Component: nucleoplasm (GO:0005654);;	K15626|3.1e-38|hsa:26471|K15626 nuclear protein, 1 | (RefSeq) NUPR1, COM1, P8; nuclear protein 1, transcriptional regulator	Transcriptional misregulation in cancer (ko05202)	[K]	Transcription	DNA-binding nuclear phosphoprotein p8	Nuclear protein 1 OS=Homo sapiens OX=9606 GN=NUPR1 PE=1 SV=1	K	Transcription	nuclear protein 1 isoform b [Homo sapiens]
ENSG00000065911	MTHFD2	5318	4647	5026	7626	10506	11322	30.57	27.1431	33.2294	42.5266	55.8447	64.4812	4.9e-14	13.3098	1.20536	13.3098	up	[H]	Coenzyme transport and metabolism	Molecular Function: methylenetetrahydrofolate dehydrogenase (NADP+) activity (GO:0004488);; Molecular Function: hydrolase activity (GO:0016787);;	K13403|1.7e-194|hsa:10797|K13403 methylenetetrahydrofolate dehydrogenase(NAD+) / 5,10-methenyltetrahydrofolate cyclohydrolase [EC:1.5.1.15 3.5.4.9] | (RefSeq) MTHFD2, NMDMC; methylenetetrahydrofolate dehydrogenase (NADP+ dependent) 2, methenyltetrahydrofolate cyclohydrolase	One carbon pool by folate (ko00670)	[H]	Coenzyme transport and metabolism	Tetrahydrofolate dehydrogenase/cyclohydrolase, NAD(P)-binding domain	Bifunctional methylenetetrahydrofolate dehydrogenase/cyclohydrolase, mitochondrial OS=Homo sapiens OX=9606 GN=MTHFD2 PE=1 SV=2	H	Coenzyme transport and metabolism	bifunctional methylenetetrahydrofolate dehydrogenase/cyclohydrolase, mitochondrial precursor [Homo sapiens]
ENSG00000138642	HERC6	466	293	1067	4162	5009	5832	2.83457	1.9496	7.22567	27.3713	31.4011	37.2896	5.04e-14	13.2976	3.26941	13.2976	up	[DZ]	Cell cycle control, cell division, chromosome partitioning;; Cytoskeleton	Molecular Function: ubiquitin-protein transferase activity (GO:0004842);;	K22372|0.0e+00|hsa:55008|K22372 E3 ISG15--protein ligase [EC:2.3.2.-] | (RefSeq) HERC6; HECT and RLD domain containing E3 ubiquitin protein ligase family member 6	--	[O]	Posttranslational modification, protein turnover, chaperones	HECT-domain (ubiquitin-transferase)	Probable E3 ubiquitin-protein ligase HERC6 OS=Homo sapiens OX=9606 GN=HERC6 PE=1 SV=2	O	Posttranslational modification, protein turnover, chaperones	probable E3 ubiquitin-protein ligase HERC6 isoform 2 [Homo sapiens]
ENSG00000108702	CCL1	27	8	36	704	204	557	1.01496	0.308316	1.53033	29.5386	8.12669	22.6785	5.2e-14	13.284	4.62892	13.284	up	--	--	Cellular Component: extracellular region (GO:0005576);; Biological Process: immune response (GO:0006955);; Molecular Function: chemokine activity (GO:0008009);;	K05514|1.2e-49|hsa:6346|K05514 C-C motif chemokine 1 | (RefSeq) CCL1, I-309, P500, SCYA1, SISe, TCA3; C-C motif chemokine ligand 1	Cytokine-cytokine receptor interaction (ko04060);; Viral protein interaction with cytokine and cytokine receptor (ko04061);; Chemokine signaling pathway (ko04062)	--	--	Small cytokines (intecrine/chemokine), interleukin-8 like	C-C motif chemokine 1 OS=Homo sapiens OX=9606 GN=CCL1 PE=1 SV=1	O	Posttranslational modification, protein turnover, chaperones	C-C motif chemokine 1 precursor [Homo sapiens]
ENSG00000130589	HELZ2	1246	1036	3678	15181	18595	22088	3.57703	3.26379	11.7587	47.236	55.173	66.5935	5.61e-14	13.251	3.45318	13.251	up	[K]	Transcription	Molecular Function: RNA binding (GO:0003723);; Molecular Function: ribonuclease activity (GO:0004540);; Molecular Function: nuclear receptor transcription coactivator activity (GO:0030374);;	K18422|1.6e-87|bter:100645920|K18422 helicase MOV-10 [EC:3.6.4.13] | (RefSeq) probable helicase with zinc finger domain	--	[J]	Translation, ribosomal structure and biogenesis	AAA domain	Helicase with zinc finger domain 2 OS=Homo sapiens OX=9606 GN=HELZ2 PE=1 SV=6	L	Replication, recombination and repair	helicase with zinc finger domain 2 isoform 1 [Homo sapiens]
ENSG00000188706	ZDHHC9	560	410	541	904	1077	977	2.85724	2.28999	3.07203	5.14933	5.90135	5.20674	5.92e-14	13.2277	1.2088	13.2277	up	--	--	Cellular Component: integral component of membrane (GO:0016021);; Molecular Function: protein-cysteine S-palmitoyltransferase activity (GO:0019706);;	K17923|3.1e-114|cpic:101943505|K17923 sorting nexin-9/18/33 | (RefSeq) SNX9; sorting nexin 9	Salmonella infection (ko05132)	[R]	General function prediction only	DHHC palmitoyltransferase	Palmitoyltransferase ZDHHC9 OS=Homo sapiens OX=9606 GN=ZDHHC9 PE=1 SV=2	S	Function unknown	zinc finger, DHHC domain containing 9 variant, partial [Homo sapiens]
ENSG00000221914	PPP2R2A	1882	1720	2078	2980	3581	3175	10.9397	10.9822	13.5243	20.8864	21.6407	23.2534	6.57e-14	13.1824	1.01169	13.1824	up	--	--	Cellular Component: protein phosphatase type 2A complex (GO:0000159);; Molecular Function: protein phosphatase regulator activity (GO:0019888);;	K04354|2.5e-262|aml:100480910|K04354 serine/threonine-protein phosphatase 2A regulatory subunit B | (RefSeq) PPP2R2A; serine/threonine-protein phosphatase 2A 55 kDa regulatory subunit B alpha isoform isoform X10	mRNA surveillance pathway (ko03015);; Sphingolipid signaling pathway (ko04071);; PI3K-Akt signaling pathway (ko04151);; AMPK signaling pathway (ko04152);; Adrenergic signaling in cardiomyocytes (ko04261);; Hippo signaling pathway (ko04390);; Tight junction (ko04530);; Dopaminergic synapse (ko04728);; Chagas disease (ko05142);; Hepatitis C (ko05160);; Human papillomavirus infection (ko05165)	[T]	Signal transduction mechanisms	WD domain, G-beta repeat	Serine/threonine-protein phosphatase 2A 55 kDa regulatory subunit B alpha isoform OS=Homo sapiens OX=9606 GN=PPP2R2A PE=1 SV=1	T	Signal transduction mechanisms	serine/threonine-protein phosphatase 2A 55 kDa regulatory subunit B alpha isoform isoform X1 [Otolemur garnettii]
ENSG00000067082	KLF6	5851	6208	6682	9881	12525	13334	29.3896	34.0421	37.6643	53.4681	64.6566	70.1219	6.83e-14	13.1656	1.15834	13.1656	up	--	--	Biological Process: response to reactive oxygen species (GO:0000302);; Molecular Function: transcription regulatory region sequence-specific DNA binding (GO:0000976);; Molecular Function: RNA polymerase II transcription regulatory region sequence-specific DNA binding (GO:0000977);; Molecular Function: RNA polymerase II cis-regulatory region sequence-specific DNA binding (GO:0000978);; Molecular F…	K09207|3.2e-130|ggo:101139241|K09207 krueppel-like factor 6/7 | (RefSeq) KLF6; Krueppel-like factor 6	--	[R]	General function prediction only	Zinc finger, C2H2 type	Krueppel-like factor 6 OS=Homo sapiens OX=9606 GN=KLF6 PE=1 SV=3	K	Transcription	Kruppel-like zinc finger protein Zf9 [Homo sapiens]
ENSG00000112343	TRIM38	1966	1687	2095	3858	3207	4079	4.77621	4.50563	5.69163	10.1828	8.06826	10.4482	6.87e-14	13.163	1.19349	13.163	up	--	--	Molecular Function: zinc ion binding (GO:0008270);; Biological Process: regulation of interferon-beta production (GO:0032648);; Biological Process: proteasome-mediated ubiquitin-dependent protein catabolic process (GO:0043161);; Biological Process: positive regulation of viral genome replication (GO:0045070);; Biological Process: negative regulation of defense response to virus (GO:0050687);; Bio…	K12014|1.7e-274|hsa:10475|K12014 tripartite motif-containing protein 38 [EC:2.3.2.27] | (RefSeq) TRIM38, RNF15, RORET; tripartite motif containing 38	--	[O]	Posttranslational modification, protein turnover, chaperones	SPRY-associated domain	E3 ubiquitin-protein ligase TRIM38 OS=Homo sapiens OX=9606 GN=TRIM38 PE=1 SV=1	O	Posttranslational modification, protein turnover, chaperones	E3 ubiquitin-protein ligase TRIM38 [Homo sapiens]
ENSG00000105855	ITGB8	162	291	161	846	2504	1672	0.453448	0.875064	0.470377	2.44608	6.9303	4.65584	7.76e-14	13.1101	3.23772	13.1101	up	--	--	Biological Process: cell-matrix adhesion (GO:0007160);; Biological Process: integrin-mediated signaling pathway (GO:0007229);; Cellular Component: integrin complex (GO:0008305);; Molecular Function: signaling receptor activity (GO:0038023);;	K06591|0.0e+00|hsa:3696|K06591 integrin beta 8 | (RefSeq) ITGB8; integrin subunit beta 8	PI3K-Akt signaling pathway (ko04151);; Focal adhesion (ko04510);; ECM-receptor interaction (ko04512);; Cell adhesion molecules (ko04514);; Regulation of actin cytoskeleton (ko04810);; Human papillomavirus infection (ko05165);; Hypertrophic cardiomyopathy (ko05410);; Arrhythmogenic right ventricular cardiomyopathy (ko05412);; Dilated cardiomyopathy (ko05414)	[TW]	Signal transduction mechanisms;; Extracellular structures	Integrin beta chain VWA domain	Integrin beta-8 OS=Homo sapiens OX=9606 GN=ITGB8 PE=1 SV=1	--	--	integrin beta-8 precursor [Homo sapiens]
ENSG00000102871	TRADD	759	743	758	1243	1748	1470	9.27654	9.94352	10.3632	16.4863	22.1083	18.9187	1.11e-13	12.9547	1.21204	12.9547	up	--	--	Biological Process: positive regulation of I-kappaB kinase/NF-kappaB signaling (GO:0043123);; Molecular Function: molecular adaptor activity (GO:0060090);;	K03171|6.1e-167|hsa:8717|K03171 tumor necrosis factor receptor type 1-associated DEATH domain protein | (RefSeq) TRADD, Hs.89862; TNFRSF1A associated via death domain	MAPK signaling pathway (ko04010);; NF-kappa B signaling pathway (ko04064);; Sphingolipid signaling pathway (ko04071);; Apoptosis (ko04210);; Necroptosis (ko04217);; RIG-I-like receptor signaling pathway (ko04622);; IL-17 signaling pathway (ko04657);; TNF signaling pathway (ko04668);; Adipocytokine signaling pathway (ko04920);; Pathogenic Escherichia coli infection (ko05130);; Shigellosis (ko05131…	--	--	TRADD, N-terminal domain	Tumor necrosis factor receptor type 1-associated DEATH domain protein OS=Homo sapiens OX=9606 GN=TRADD PE=1 SV=2	K	Transcription	tumor necrosis factor receptor type 1 associated protein, partial [Homo sapiens]
ENSG00000184831	APOO	1222	962	1082	1598	1803	1657	26.0424	22.4632	25.6256	36.5601	38.7446	36.8149	1.18e-13	12.9281	0.870739	12.9281	up	--	--	Biological Process: cristae formation (GO:0042407);; Cellular Component: MICOS complex (GO:0061617);;	--	--	[S]	Function unknown	Apolipoprotein O	MICOS complex subunit MIC26 OS=Homo sapiens OX=9606 GN=APOO PE=1 SV=1	S	Function unknown	MICOS complex subunit MIC26 precursor [Homo sapiens]
ENSG00000180957	PITPNB	2237	2058	2189	2772	2944	3203	17.3575	17.887	19.4485	23.6635	23.8689	26.7726	1.25e-13	12.9031	0.694556	12.9031	up	--	--	Molecular Function: phospholipid transporter activity (GO:0005548);;	K24069|2.1e-59|pvt:110078331|K24069 membrane-associated phosphatidylinositol transfer protein | (RefSeq) PITPNM1; membrane-associated phosphatidylinositol transfer protein 1 isoform X1	--	[IT]	Lipid transport and metabolism;; Signal transduction mechanisms	Phosphatidylinositol transfer protein	Phosphatidylinositol transfer protein beta isoform OS=Homo sapiens OX=9606 GN=PITPNB PE=1 SV=2	C	Energy production and conversion	phosphatidylinositol transfer protein beta isoform [Macaca mulatta]
ENSG00000169871	TRIM56	1351	1372	1875	3279	3424	4127	2.86378	3.20774	4.56408	7.52805	7.55734	9.14937	1.27e-13	12.8962	1.4651	12.8962	up	--	--	Molecular Function: zinc ion binding (GO:0008270);;	K12026|0.0e+00|hsa:81844|K12026 tripartite motif-containing protein 56 [EC:2.3.2.27] | (RefSeq) TRIM56, RNF109; tripartite motif containing 56	--	[O]	Posttranslational modification, protein turnover, chaperones	RING-type zinc-finger	E3 ubiquitin-protein ligase TRIM56 OS=Homo sapiens OX=9606 GN=TRIM56 PE=1 SV=3	O	Posttranslational modification, protein turnover, chaperones	E3 ubiquitin-protein ligase TRIM56 [Homo sapiens]
ENSG00000189114	BLOC1S3	642	535	611	1148	999	1055	5.98199	5.45026	6.22096	11.3873	9.52242	10.3901	1.36e-13	12.8665	1.08191	12.8665	up	--	--	Biological Process: eye development (GO:0001654);; Biological Process: cell activation (GO:0001775);; Cellular Component: cellular_component (GO:0005575);; Cellular Component: intracellular (GO:0005622);; Cellular Component: obsolete cell (GO:0005623);; Cellular Component: cytoplasm (GO:0005737);; Cellular Component: cytosol (GO:0005829);; Biological Process: transport (GO:0006810);; Biological P…	K20186|6.4e-93|hsa:388552|K20186 biogenesis of lysosome-related organelles complex 1 subunit 3 | (RefSeq) BLOC1S3, BLOS3, HPS8, RP; biogenesis of lysosomal organelles complex 1 subunit 3	--	--	--	Biogenesis of lysosome-related organelles complex 1 subunit 3	Biogenesis of lysosome-related organelles complex 1 subunit 3 OS=Homo sapiens OX=9606 GN=BLOC1S3 PE=1 SV=1	Z	Cytoskeleton	biogenesis of lysosome-related organelles complex 1 subunit 3 [Homo sapiens]
ENSG00000102524	TNFSF13B	776	1525	1806	5440	7300	8930	6.86339	14.8205	17.8272	52.2507	66.8767	83.2787	1.37e-13	12.8633	2.60833	12.8633	up	--	--	Biological Process: B cell homeostasis (GO:0001782);; Biological Process: positive regulation of germinal center formation (GO:0002636);; Molecular Function: tumor necrosis factor receptor binding (GO:0005164);; Biological Process: immune response (GO:0006955);; Cellular Component: integral component of membrane (GO:0016021);; Biological Process: positive regulation of B cell proliferation (GO:00…	K05476|2.7e-139|hsa:10673|K05476 tumor necrosis factor ligand superfamily member 13B | (RefSeq) TNFSF13B, BAFF, BLYS, CD257, DTL, TALL-1, TALL1, THANK, TNFSF20, TNLG7A, ZTNF4; TNF superfamily member 13b	Cytokine-cytokine receptor interaction (ko04060);; NF-kappa B signaling pathway (ko04064);; Intestinal immune network for IgA production (ko04672);; Rheumatoid arthritis (ko05323)	--	--	TNF(Tumour Necrosis Factor) family	Tumor necrosis factor ligand superfamily member 13B OS=Homo sapiens OX=9606 GN=TNFSF13B PE=1 SV=1	U	Intracellular trafficking, secretion, and vesicular transport	tumor necrosis factor ligand superfamily member 13B isoform 2 [Homo sapiens]
ENSG00000163872	YEATS2	1552	1577	1769	2664	3190	3696	5.48924	6.16291	7.01254	10.337	11.8432	13.7873	1.39e-13	12.857	1.1914	12.857	up	--	--	Cellular Component: nucleus (GO:0005634);; Biological Process: regulation of transcription, DNA-templated (GO:0006355);;	--	--	[K]	Transcription	YEATS family	YEATS domain-containing protein 2 OS=Homo sapiens OX=9606 GN=YEATS2 PE=1 SV=2	K	Transcription	YEATS domain-containing protein 2 isoform 3 [Homo sapiens]
ENSG00000176102	CSTF3	712	623	663	1075	1557	1368	7.79688	7.80844	7.756	10.5243	14.2196	13.0154	1.5e-13	12.8239	1.23436	12.8239	up	--	--	Cellular Component: nucleus (GO:0005634);; Biological Process: mRNA processing (GO:0006397);;	K14408|0.0e+00|bacu:103006391|K14408 cleavage stimulation factor subunit 3 | (RefSeq) CSTF3; cleavage stimulation factor subunit 3	mRNA surveillance pathway (ko03015)	[A]	RNA processing and modification	Suppressor of forked protein (Suf)	Cleavage stimulation factor subunit 3 OS=Homo sapiens OX=9606 GN=CSTF3 PE=1 SV=1	A	RNA processing and modification	PREDICTED: cleavage stimulation factor subunit 3 isoform X2 [Mandrillus leucophaeus]
ENSG00000104320	NBN	3304	4676	3100	10000	18139	12566	17.114	26.731	17.617	59.0739	99.0118	70.077	1.51e-13	12.821	2.09613	12.821	up	--	--	Biological Process: double-strand break repair (GO:0006302);; Biological Process: mitotic G2 DNA damage checkpoint (GO:0007095);; Cellular Component: Mre11 complex (GO:0030870);;	K10867|1.3e-25|ggo:101125962|K10867 nibrin | (RefSeq) NBN; nibrin	Homologous recombination (ko03440);; Cellular senescence (ko04218)	--	--	FHA domain	Nibrin OS=Homo sapiens OX=9606 GN=NBN PE=1 SV=1	B	Chromatin structure and dynamics	NBN isoform 1 [Pan troglodytes]
ENSG00000056558	TRAF1	4047	3905	3428	8580	20371	14840	14.6357	15.5227	13.8645	33.7127	76.3081	57.4992	1.52e-13	12.8182	2.16886	12.8182	up	--	--	Biological Process: regulation of cytokine-mediated signaling pathway (GO:0001959);; Molecular Function: molecular_function (GO:0003674);; Molecular Function: ubiquitin-protein transferase activity (GO:0004842);; Molecular Function: signaling receptor binding (GO:0005102);; Molecular Function: cytokine receptor binding (GO:0005126);; Molecular Function: tumor necrosis factor receptor binding (GO:…	K03172|2.3e-222|hsa:7185|K03172 TNF receptor-associated factor 1 | (RefSeq) TRAF1, EBI6, MGC:10353; TNF receptor associated factor 1	NF-kappa B signaling pathway (ko04064);; Apoptosis (ko04210);; TNF signaling pathway (ko04668);; Pathways in cancer (ko05200);; Transcriptional misregulation in cancer (ko05202);; Viral carcinogenesis (ko05203);; Small cell lung cancer (ko05222)	[T]	Signal transduction mechanisms	TNF receptor-associated factor BIRC3 binding domain	TNF receptor-associated factor 1 OS=Homo sapiens OX=9606 GN=TRAF1 PE=1 SV=1	K	Transcription	TNF receptor-associated factor 1 isoform a [Homo sapiens]
ENSG00000204642	HLA-F	6005	5935	5630	8031	8521	8107	102.483	111.515	109.841	132.369	139.839	150.015	1.54e-13	12.8125	0.723822	12.8125	up	--	--	Cellular Component: integral component of membrane (GO:0016021);;	K06751|1.1e-198|hsa:3134|K06751 MHC class I antigen | (RefSeq) HLA-F, CDA12, HLA-5.4, HLA-CDA12, HLAF; major histocompatibility complex, class I, F	Endocytosis (ko04144);; Phagosome (ko04145);; Cellular senescence (ko04218);; Cell adhesion molecules (ko04514);; Antigen processing and presentation (ko04612);; Type I diabetes mellitus (ko04940);; Human cytomegalovirus infection (ko05163);; Human papillomavirus infection (ko05165);; Human T-cell leukemia virus 1 infection (ko05166);; Kaposi sarcoma-associated herpesvirus infection (ko05167);; H…	--	--	Class I Histocompatibility antigen, domains alpha 1 and 2	HLA class I histocompatibility antigen, alpha chain F OS=Homo sapiens OX=9606 GN=HLA-F PE=1 SV=3	T	Signal transduction mechanisms	HLA class I histocompatibility antigen, alpha chain F isoform 1 precursor [Homo sapiens]
ENSG00000148926	ADM	725	1093	1168	2640	3769	4473	9.25461	15.2917	16.6121	36.772	50.6172	62.2247	1.67e-13	12.7773	2.07981	12.7773	up	--	--	Molecular Function: hormone activity (GO:0005179);; Cellular Component: extracellular region (GO:0005576);;	K12333|4.9e-100|hsa:133|K12333 adrenomedullin | (RefSeq) ADM, AM, PAMP; adrenomedullin	Neuroactive ligand-receptor interaction (ko04080);; Vascular smooth muscle contraction (ko04270)	--	--	Calcitonin / CGRP / IAPP family	Pro-adrenomedullin OS=Homo sapiens OX=9606 GN=ADM PE=1 SV=1	T	Signal transduction mechanisms	pro-adrenomedullin precursor [Homo sapiens]
ENSG00000213949	ITGA1	30	28	33	129	394	298	0.062424	0.064404	0.076405	0.297061	0.866674	0.666833	1.69e-13	12.7721	3.3945	12.7721	up	[S]	Function unknown	Biological Process: cell adhesion (GO:0007155);; Biological Process: integrin-mediated signaling pathway (GO:0007229);; Cellular Component: integrin complex (GO:0008305);;	K06480|0.0e+00|hsa:3672|K06480 integrin alpha 1 | (RefSeq) ITGA1, CD49a, VLA1; integrin subunit alpha 1	PI3K-Akt signaling pathway (ko04151);; Focal adhesion (ko04510);; ECM-receptor interaction (ko04512);; Hematopoietic cell lineage (ko04640);; Regulation of actin cytoskeleton (ko04810);; Human papillomavirus infection (ko05165);; Hypertrophic cardiomyopathy (ko05410);; Arrhythmogenic right ventricular cardiomyopathy (ko05412);; Dilated cardiomyopathy (ko05414)	[W]	Extracellular structures	Integrin alpha	Integrin alpha-1 OS=Homo sapiens OX=9606 GN=ITGA1 PE=1 SV=2	W	Extracellular structures	integrin alpha-1 precursor [Homo sapiens]
ENSG00000070190	DAPP1	984	1600	1358	3519	4110	3917	8.47422	15.118	13.052	32.6819	35.8576	35.472	1.76e-13	12.7545	1.76972	12.7545	up	--	--	Molecular Function: molecular_function (GO:0003674);; Molecular Function: binding (GO:0005488);; Molecular Function: protein binding (GO:0005515);; Molecular Function: phospholipid binding (GO:0005543);; Molecular Function: phosphatidylinositol-3,4,5-trisphosphate binding (GO:0005547);; Cellular Component: cellular_component (GO:0005575);; Cellular Component: intracellular (GO:0005622);; Cellular…	K12229|1.1e-150|ptr:461398|K12229 dual adapter for phosphotyrosine and 3-phosphotyrosine and 3-phosphoinositide | (RefSeq) DAPP1; dual adapter for phosphotyrosine and 3-phosphotyrosine and 3-phosphoinositide isoform X2	B cell receptor signaling pathway (ko04662)	--	--	SH2 domain	Dual adapter for phosphotyrosine and 3-phosphotyrosine and 3-phosphoinositide OS=Homo sapiens OX=9606 GN=DAPP1 PE=1 SV=1	T	Signal transduction mechanisms	B lymphocyte adapter protein BAM32 [Homo sapiens]
ENSG00000132256	TRIM5	457	465	982	2609	3018	3306	3.61552	3.87539	8.2417	22.0031	24.135	26.3431	1.8e-13	12.7447	2.45619	12.7447	up	--	--	Molecular Function: ubiquitin-protein transferase activity (GO:0004842);; Biological Process: autophagy (GO:0006914);; Molecular Function: zinc ion binding (GO:0008270);; Biological Process: innate immune response (GO:0045087);; Biological Process: defense response to virus (GO:0051607);;	K10648|1.9e-161|hsa:85363|K10648 tripartite motif-containing protein 5 [EC:2.3.2.27] | (RefSeq) TRIM5, RNF88, TRIM5alpha; tripartite motif containing 5	Human immunodeficiency virus 1 infection (ko05170)	[O]	Posttranslational modification, protein turnover, chaperones	RING-type zinc-finger	Tripartite motif-containing protein 5 OS=Homo sapiens OX=9606 GN=TRIM5 PE=1 SV=1	B	Chromatin structure and dynamics	tripartite motif-containing protein 5 isoform gamma [Homo sapiens]
ENSG00000241978	AKAP2	1592	1946	1318	3993	7495	5380	5.3225	7.12419	4.90762	14.4513	26.196	18.894	2.03e-13	12.6925	2.01878	12.6925	up	--	--	Molecular Function: kinase activity (GO:0016301);;	K16519|0.0e+00|ggo:101141180|K16519 A-kinase anchor protein 2 | (RefSeq) LOW QUALITY PROTEIN: A-kinase anchor protein 2	--	--	--	A-kinase anchor protein 2 C-terminus	A-kinase anchor protein 2 OS=Homo sapiens OX=9606 GN=AKAP2 PE=1 SV=3	S	Function unknown	A kinase (PRKA) anchor protein 2 [Homo sapiens]
ENSG00000112941	TENT4A	742	604	898	1592	1904	2461	3.10607	2.78016	4.22066	7.33247	8.30127	11.2532	2.27e-13	12.644	1.63953	12.644	up	--	--	Molecular Function: polynucleotide adenylyltransferase activity (GO:0004652);; Cellular Component: nucleoplasm (GO:0005654);; Cellular Component: Golgi apparatus (GO:0005794);; Cellular Component: nuclear membrane (GO:0031965);; Biological Process: RNA polyadenylation (GO:0043631);;	K03514|0.0e+00|hsa:11044|K03514 non-canonical poly(A) RNA polymerase PAPD5/7 [EC:2.7.7.19] | (RefSeq) TENT4A, LAK-1, LAK1, PAPD7, POLK, POLS, TRF4, TRF4-1, TRF41, TUTASE5; terminal nucleotidyltransferase 4A	RNA degradation (ko03018)	[L]	Replication, recombination and repair	Nucleotidyltransferase domain	Terminal nucleotidyltransferase 4A OS=Homo sapiens OX=9606 GN=TENT4A PE=1 SV=3	L	Replication, recombination and repair	terminal nucleotidyltransferase 4A isoform 1 [Homo sapiens]
ENSG00000137198	GMPR	201	268	618	2267	2443	3262	3.03099	4.4409	10.4243	37.1813	38.1925	51.9232	2.28e-13	12.6421	3.09337	12.6421	up	[F]	Nucleotide transport and metabolism	Molecular Function: GMP reductase activity (GO:0003920);; Molecular Function: IMP dehydrogenase activity (GO:0003938);; Biological Process: purine nucleobase metabolic process (GO:0006144);; Biological Process: purine nucleotide biosynthetic process (GO:0006164);; Molecular Function: metal ion binding (GO:0046872);; Cellular Component: GMP reductase complex (GO:1902560);;	K00364|3.6e-197|hsa:2766|K00364 GMP reductase [EC:1.7.1.7] | (RefSeq) GMPR, GMPR_1, GMPR1; guanosine monophosphate reductase	Purine metabolism (ko00230)	[F]	Nucleotide transport and metabolism	IMP dehydrogenase / GMP reductase domain	GMP reductase 1 OS=Homo sapiens OX=9606 GN=GMPR PE=1 SV=1	F	Nucleotide transport and metabolism	GMP reductase 1 [Homo sapiens]
ENSG00000166451	CENPN	313	264	383	768	706	927	3.26788	3.40959	4.99571	8.77933	7.57256	9.93979	2.34e-13	12.6308	1.55774	12.6308	up	--	--	Biological Process: chromosome segregation (GO:0007059);; Biological Process: kinetochore assembly (GO:0051382);;	K11506|3.1e-193|hsa:55839|K11506 centromere protein N | (RefSeq) CENPN, BM039, C16orf60, CENP-N, ICEN32; centromere protein N	--	--	--	Kinetochore protein CHL4 like	Centromere protein N OS=Homo sapiens OX=9606 GN=CENPN PE=1 SV=2	S	Function unknown	centromere protein N isoform 2 [Homo sapiens]
ENSG00000196369	SRGAP2B	290	534	611	2175	2009	1968	3.35456	2.05105	2.73988	9.37081	7.92243	9.18675	2.61e-13	12.5834	2.32111	12.5834	up	--	--	Biological Process: microtubule cytoskeleton organization (GO:0000226);; Biological Process: cell morphogenesis (GO:0000902);; Biological Process: cell morphogenesis involved in differentiation (GO:0000904);; Biological Process: ameboidal-type cell migration (GO:0001667);; Biological Process: lamellipodium assembly involved in ameboidal cell migration (GO:0003363);; Molecular Function: molecular_…	K07526|6.2e-245|pon:100449084|K07526 SLIT-ROBO Rho GTPase activating protein | (RefSeq) SRGAP2; SLIT-ROBO Rho GTPase-activating protein 2 isoform X2	Axon guidance (ko04360)	[Z]	Cytoskeleton	Fes/CIP4, and EFC/F-BAR homology domain	SLIT-ROBO Rho GTPase-activating protein 2B OS=Homo sapiens OX=9606 GN=SRGAP2B PE=3 SV=1	Z	Cytoskeleton	SLIT-ROBO Rho GTPase-activating protein 2B isoform 3 [Homo sapiens]
ENSG00000169504	CLIC4	8936	8722	6170	15856	19163	16755	47.0309	50.4538	36.3077	90.6599	104.437	92.974	2.7e-13	12.5686	1.35463	12.5686	up	[O]	Posttranslational modification, protein turnover, chaperones	Biological Process: angiogenesis (GO:0001525);; Biological Process: endothelial cell morphogenesis (GO:0001886);; Molecular Function: voltage-gated ion channel activity (GO:0005244);; Molecular Function: chloride channel activity (GO:0005254);; Cellular Component: mitochondrion (GO:0005739);; Biological Process: vacuolar acidification (GO:0007035);; Biological Process: fertilization (GO:0009566);…	K05024|9.0e-145|cjc:100389916|K05024 chloride intracellular channel protein 4 | (RefSeq) CLIC4; chloride intracellular channel 4	--	[P]	Inorganic ion transport and metabolism	Glutathione S-transferase, C-terminal domain	Chloride intracellular channel protein 4 OS=Homo sapiens OX=9606 GN=CLIC4 PE=1 SV=4	P	Inorganic ion transport and metabolism	chloride intracellular channel protein 4 [Homo sapiens]
ENSG00000171223	JUNB	12506	9742	11376	17128	16301	19586	157.173	134.573	159.863	233.864	212.146	259.531	3.14e-13	12.5031	0.896637	12.5031	up	--	--	Molecular Function: RNA polymerase II cis-regulatory region sequence-specific DNA binding (GO:0000978);; Molecular Function: DNA-binding transcription activator activity, RNA polymerase II-specific (GO:0001228);; Biological Process: vasculogenesis (GO:0001570);; Biological Process: osteoblast differentiation (GO:0001649);; Biological Process: trophectodermal cell differentiation (GO:0001829);; Ce…	K09028|1.3e-173|hsa:3726|K09028 transcription factor jun-B | (RefSeq) JUNB, AP-1; JunB proto-oncogene, AP-1 transcription factor subunit	Osteoclast differentiation (ko04380);; TNF signaling pathway (ko04668);; Growth hormone synthesis, secretion and action (ko04935)	[K]	Transcription	Jun-like transcription factor	Transcription factor jun-B OS=Homo sapiens OX=9606 GN=JUNB PE=1 SV=1	K	Transcription	transcription factor jun-B [Homo sapiens]
ENSG00000179750	APOBEC3B	210	367	387	1173	2423	1570	3.11087	5.95292	6.29557	18.3579	37.0198	24.5915	3.22e-13	12.4921	2.63395	12.4921	up	--	--	Cellular Component: nucleoplasm (GO:0005654);; Molecular Function: zinc ion binding (GO:0008270);; Molecular Function: hydrolase activity (GO:0016787);;	K18750|3.9e-237|hsa:9582|K18750 C->U-editing enzyme APOBEC3 [EC:3.5.4.-] | (RefSeq) APOBEC3B, A3B, APOBEC1L, ARCD3, ARP4, DJ742C19.2, PHRBNL, bK150C2.2; apolipoprotein B mRNA editing enzyme catalytic subunit 3B	Human immunodeficiency virus 1 infection (ko05170)	--	--	Novel AID APOBEC clade 2	DNA dC->dU-editing enzyme APOBEC-3B OS=Homo sapiens OX=9606 GN=APOBEC3B PE=1 SV=1	L	Replication, recombination and repair	apolipoprotein B mRNA editing enzyme, catalytic polypeptide-like 3B, isoform CRA_a [Homo sapiens]
ENSG00000181381	DDX60L	3887	6167	6378	15031	27357	21487	13.6049	24.5041	24.8081	58.0394	99.8661	79.0373	3.26e-13	12.4868	2.17246	12.4868	up	[L]	Replication, recombination and repair	Molecular Function: nucleic acid binding (GO:0003676);; Molecular Function: RNA helicase activity (GO:0003724);; Molecular Function: ATP binding (GO:0005524);;	K20103|0.0e+00|hsa:91351|K20103 ATP-dependent RNA helicase DDX60 [EC:3.6.4.13] | (RefSeq) DDX60L; DExD/H-box 60 like	--	[R]	General function prediction only	DEAD/DEAH box helicase	Probable ATP-dependent RNA helicase DDX60-like OS=Homo sapiens OX=9606 GN=DDX60L PE=2 SV=2	A	RNA processing and modification	probable ATP-dependent RNA helicase DDX60-like isoform 1 [Homo sapiens]
ENSG00000240857	RDH14	563	460	496	735	828	851	8.10138	7.27561	7.98215	11.4978	12.3579	12.9282	3.33e-13	12.4776	0.905674	12.4776	up	[IQR]	Lipid transport and metabolism;; Secondary metabolites biosynthesis, transport and catabolism;; General function prediction only	Cellular Component: lysosomal membrane (GO:0005765);; Molecular Function: NADP-retinol dehydrogenase activity (GO:0052650);;	K11162|3.1e-185|hsa:57665|K11162 retinol dehydrogenase 14 [EC:1.1.1.-] | (RefSeq) RDH14, PAN2, SDR7C4; retinol dehydrogenase 14	--	[Q]	Secondary metabolites biosynthesis, transport and catabolism	short chain dehydrogenase	Retinol dehydrogenase 14 OS=Homo sapiens OX=9606 GN=RDH14 PE=1 SV=1	Q	Secondary metabolites biosynthesis, transport and catabolism	retinol dehydrogenase 14 [Homo sapiens]
ENSG00000055332	EIF2AK2	1522	1244	3384	9606	12002	13085	3.59104	3.16012	8.87566	24.4736	29.376	32.5768	3.83e-13	12.4168	2.7238	12.4168	up	[T]	Signal transduction mechanisms	Molecular Function: RNA binding (GO:0003723);; Molecular Function: protein kinase activity (GO:0004672);; Molecular Function: ATP binding (GO:0005524);;	K16195|3.1e-307|hsa:5610|K16195 eukaryotic translation initiation factor 2-alpha kinase 2 [EC:2.7.11.1] | (RefSeq) EIF2AK2, EIF2AK1, LEUDEN, PKR, PPP1R83, PRKR; eukaryotic translation initiation factor 2 alpha kinase 2	Protein processing in endoplasmic reticulum (ko04141);; Necroptosis (ko04217);; Alzheimer disease (ko05010);; Hepatitis C (ko05160);; Measles (ko05162);; Influenza A (ko05164);; Human papillomavirus infection (ko05165);; Kaposi sarcoma-associated herpesvirus infection (ko05167);; Herpes simplex virus 1 infection (ko05168);; Epstein-Barr virus infection (ko05169);; Viral carcinogenesis (ko05203)	[J]	Translation, ribosomal structure and biogenesis	Protein kinase domain	Interferon-induced, double-stranded RNA-activated protein kinase OS=Homo sapiens OX=9606 GN=EIF2AK2 PE=1 SV=2	J	Translation, ribosomal structure and biogenesis	interferon-induced, double-stranded RNA-activated protein kinase isoform a [Homo sapiens]
ENSG00000106605	BLVRA	1627	1664	1643	2667	4009	3960	34.2017	39.2171	39.2329	61.5487	88.4554	88.8565	3.83e-13	12.4168	1.33455	12.4168	up	[R]	General function prediction only	Molecular Function: biliverdin reductase activity (GO:0004074);; Cellular Component: cytosol (GO:0005829);; Molecular Function: zinc ion binding (GO:0008270);; Biological Process: heme catabolic process (GO:0042167);;	K00214|2.4e-165|hsa:644|K00214 biliverdin reductase [EC:1.3.1.24] | (RefSeq) BLVRA, BLVR, BVR, BVRA; biliverdin reductase A	Porphyrin and chlorophyll metabolism (ko00860)	--	--	Biliverdin reductase, catalytic	Biliverdin reductase A OS=Homo sapiens OX=9606 GN=BLVRA PE=1 SV=2	C	Energy production and conversion	biliverdin reductase A [Homo sapiens]
ENSG00000048028	USP28	755	639	663	966	1168	1199	4.26169	4.12	4.10638	5.78841	7.24304	6.90569	3.89e-13	12.4101	0.93169	12.4101	up	--	--	Biological Process: ubiquitin-dependent protein catabolic process (GO:0006511);; Biological Process: protein deubiquitination (GO:0016579);; Molecular Function: thiol-dependent ubiquitinyl hydrolase activity (GO:0036459);;	K21122|0.0e+00|hsa:57646|K21122 ubiquitin carboxyl-terminal hydrolase 28 [EC:3.4.19.12] | (RefSeq) USP28; ubiquitin specific peptidase 28	--	[O]	Posttranslational modification, protein turnover, chaperones	Ubiquitin carboxyl-terminal hydrolase	Ubiquitin carboxyl-terminal hydrolase 28 OS=Homo sapiens OX=9606 GN=USP28 PE=1 SV=1	O	Posttranslational modification, protein turnover, chaperones	ubiquitin carboxyl-terminal hydrolase 28 isoform a [Homo sapiens]
ENSG00000136052	SLC41A2	2257	2003	1996	3465	4770	5769	15.0473	14.1937	14.4251	24.8228	31.3529	40.6267	4.29e-13	12.3675	1.392	12.3675	up	[P]	Inorganic ion transport and metabolism	Cellular Component: integral component of membrane (GO:0016021);; Biological Process: cellular response to magnesium ion (GO:0071286);; Molecular Function: divalent inorganic cation transmembrane transporter activity (GO:0072509);; Biological Process: magnesium ion transmembrane transport (GO:1903830);;	K15122|0.0e+00|hsa:84102|K15122 solute carrier family 41 | (RefSeq) SLC41A2, SLC41A1-L1; solute carrier family 41 member 2	--	[P]	Inorganic ion transport and metabolism	Divalent cation transporter	Solute carrier family 41 member 2 OS=Homo sapiens OX=9606 GN=SLC41A2 PE=1 SV=2	P	Inorganic ion transport and metabolism	solute carrier family 41 member 2 [Homo sapiens]
ENSG00000166881	NEMP1	1092	923	934	1410	1559	1791	4.58421	4.15412	4.28631	6.27423	6.73208	7.74783	4.33e-13	12.3635	0.926493	12.3635	up	--	--	Cellular Component: cellular_component (GO:0005575);; Cellular Component: intracellular (GO:0005622);; Cellular Component: obsolete cell (GO:0005623);; Cellular Component: nucleus (GO:0005634);; Cellular Component: nuclear envelope (GO:0005635);; Cellular Component: endomembrane system (GO:0012505);; Cellular Component: integral component of membrane (GO:0016021);; Cellular Component: organelle e…	--	--	[S]	Function unknown	NEMP family	Nuclear envelope integral membrane protein 1 OS=Homo sapiens OX=9606 GN=NEMP1 PE=1 SV=2	S	Function unknown	nuclear envelope integral membrane protein 1 isoform a precursor [Homo sapiens]
ENSG00000146373	RNF217	509	437	523	812	1085	1178	1.28953	0.970298	1.24912	1.79111	2.28568	2.51772	5.5e-13	12.2596	1.29727	12.2596	up	--	--	Molecular Function: ubiquitin-protein transferase activity (GO:0004842);; Cellular Component: integral component of membrane (GO:0016021);; Molecular Function: metal ion binding (GO:0046872);;	K11977|0.0e+00|hsa:154214|K11977 E3 ubiquitin-protein ligase RNF217 [EC:2.3.2.31] | (RefSeq) RNF217, C6orf172, IBRDC1, OSTL, dJ84N20.1; ring finger protein 217	--	[O]	Posttranslational modification, protein turnover, chaperones	IBR domain, a half RING-finger domain	Probable E3 ubiquitin-protein ligase RNF217 OS=Homo sapiens OX=9606 GN=RNF217 PE=2 SV=4	O	Posttranslational modification, protein turnover, chaperones	probable E3 ubiquitin-protein ligase RNF217 isoform a [Homo sapiens]
ENSG00000136758	YME1L1	7450	6438	6793	8745	10303	9340	42.6405	41.4066	43.3916	53.9305	61.0654	56.3568	5.57e-13	12.2541	0.693791	12.2541	up	[O]	Posttranslational modification, protein turnover, chaperones	Molecular Function: metalloendopeptidase activity (GO:0004222);; Molecular Function: ATP binding (GO:0005524);; Cellular Component: membrane (GO:0016020);;	K08955|0.0e+00|nle:100601523|K08955 ATP-dependent metalloprotease [EC:3.4.24.-] | (RefSeq) YME1L1; ATP-dependent zinc metalloprotease YME1L1 isoform X1	--	[O]	Posttranslational modification, protein turnover, chaperones	Peptidase family M41	ATP-dependent zinc metalloprotease YME1L1 OS=Homo sapiens OX=9606 GN=YME1L1 PE=1 SV=2	O	Posttranslational modification, protein turnover, chaperones	ATP-dependent zinc metalloprotease YME1L1 isoform 4 [Homo sapiens]
ENSG00000169429	CXCL8	8839	12624	6459	29414	41787	31371	119.828	188.077	98.3598	431.562	586.398	447.133	5.61e-13	12.251	2.09967	12.251	up	--	--	Molecular Function: interleukin-8 receptor binding (GO:0005153);; Cellular Component: extracellular space (GO:0005615);; Biological Process: inflammatory response (GO:0006954);; Biological Process: immune response (GO:0006955);; Molecular Function: chemokine activity (GO:0008009);; Biological Process: neutrophil chemotaxis (GO:0030593);; Biological Process: neutrophil activation (GO:0042119);;	K10030|8.1e-49|ggo:101130732|K10030 interleukin 8 | (RefSeq) CXCL8; interleukin-8	Cytokine-cytokine receptor interaction (ko04060);; Viral protein interaction with cytokine and cytokine receptor (ko04061);; Chemokine signaling pathway (ko04062);; NF-kappa B signaling pathway (ko04064);; Phospholipase D signaling pathway (ko04072);; Cellular senescence (ko04218);; Toll-like receptor signaling pathway (ko04620);; NOD-like receptor signaling pathway (ko04621);; RIG-I-like recepto…	--	--	Small cytokines (intecrine/chemokine), interleukin-8 like	Interleukin-8 OS=Homo sapiens OX=9606 GN=CXCL8 PE=1 SV=1	O	Posttranslational modification, protein turnover, chaperones	interleukin-8 isoform 1 precursor [Homo sapiens]
NewGene_4155	NewGene_4155	4	6	3	81	190	72	0.029018	0.066491	0.019662	0.974274	2.73657	0.552954	5.92e-13	12.2277	4.94762	12.2277	up	--	--	Molecular Function: RNA-directed DNA polymerase activity (GO:0003964);;	--	--	--	--	--	LINE-1 retrotransposable element ORF2 protein OS=Homo sapiens OX=9606 PE=1 SV=1	--	--	unnamed protein product [Homo sapiens]
ENSG00000130202	NECTIN2	3133	2757	3156	4922	7593	8009	31.7767	30.9937	36.0724	54.5468	79.864	86.3376	6.41e-13	12.1931	1.41065	12.1931	up	--	--	Cellular Component: integral component of membrane (GO:0016021);;	K06531|1.0e-302|hsa:5819|K06531 poliovirus receptor-related protein 2 | (RefSeq) NECTIN2, CD112, HVEB, PRR2, PVRL2, PVRR2; nectin cell adhesion molecule 2	Cell adhesion molecules (ko04514);; Adherens junction (ko04520)	--	--	CD80-like C2-set immunoglobulin domain	Nectin-2 OS=Homo sapiens OX=9606 GN=NECTIN2 PE=1 SV=1	T	Signal transduction mechanisms	nectin-2 isoform delta precursor [Homo sapiens]
ENSG00000086065	CHMP5	2990	2472	3382	5194	5227	5202	46.097	40.892	57.5646	85.7833	82.3545	83.6812	6.81e-13	12.1669	1.05924	12.1669	up	--	--	Biological Process: mitotic sister chromatid segregation (GO:0000070);; Biological Process: mitotic cell cycle (GO:0000278);; Biological Process: nuclear division (GO:0000280);; Biological Process: sister chromatid segregation (GO:0000819);; Biological Process: septum digestion after cytokinesis (GO:0000920);; Biological Process: regulation of receptor recycling (GO:0001919);; Cellular Component:…	K12198|5.3e-48|nle:100591297|K12198 charged multivesicular body protein 5 | (RefSeq) CHMP5; charged multivesicular body protein 5	Endocytosis (ko04144);; Necroptosis (ko04217)	[U]	Intracellular trafficking, secretion, and vesicular transport	Snf7	Charged multivesicular body protein 5 OS=Homo sapiens OX=9606 GN=CHMP5 PE=1 SV=1	U	Intracellular trafficking, secretion, and vesicular transport	charged multivesicular body protein 5 isoform 2 [Homo sapiens]
ENSG00000137842	TMEM62	657	829	604	1420	1687	1634	5.52817	7.53075	5.65819	12.8767	14.6785	14.3479	6.94e-13	12.1586	1.40799	12.1586	up	--	--	Cellular Component: integral component of membrane (GO:0016021);; Molecular Function: hydrolase activity (GO:0016787);;	--	--	--	--	Calcineurin-like phosphoesterase	Transmembrane protein 62 OS=Homo sapiens OX=9606 GN=TMEM62 PE=1 SV=1	S	Function unknown	transmembrane protein 62 isoform a [Homo sapiens]
ENSG00000117091	CD48	5516	5655	4160	9572	12580	10478	109.777	124.22	92.1015	207.779	260.853	220.132	7.03e-13	12.153	1.32202	12.153	up	--	--	Biological Process: regulation of adaptive immune response (GO:0002819);; Molecular Function: antigen binding (GO:0003823);; Molecular Function: signaling receptor activity (GO:0038023);;	K06479|3.9e-67|ggo:101141570|K06479 CD48 antigen | (RefSeq) CD48; CD48 antigen isoform X2	Natural killer cell mediated cytotoxicity (ko04650)	--	--	Immunoglobulin V-set domain	CD48 antigen OS=Homo sapiens OX=9606 GN=CD48 PE=1 SV=2	T	Signal transduction mechanisms	CD48 protein [Homo sapiens]
ENSG00000164430	CGAS	252	370	395	904	1487	1730	1.81108	2.91791	3.17159	7.0587	11.062	13.1096	7.25e-13	12.1397	2.2317	12.1397	up	--	--	Biological Process: regulation of cytokine production (GO:0001817);; Biological Process: positive regulation of cytokine production (GO:0001819);; Biological Process: activation of innate immune response (GO:0002218);; Biological Process: positive regulation of defense response to virus by host (GO:0002230);; Biological Process: immune effector process (GO:0002252);; Biological Process: activatio…	K17834|1.9e-282|hsa:115004|K17834 cyclic GMP-AMP synthase [EC:2.7.7.86] | (RefSeq) CGAS, C6orf150, MB21D1, h-cGAS; cyclic GMP-AMP synthase	Cytosolic DNA-sensing pathway (ko04623);; Shigellosis (ko05131);; Human cytomegalovirus infection (ko05163);; Herpes simplex virus 1 infection (ko05168);; Human immunodeficiency virus 1 infection (ko05170)	--	--	Mab-21 protein	Cyclic GMP-AMP synthase OS=Homo sapiens OX=9606 GN=CGAS PE=1 SV=2	F	Nucleotide transport and metabolism	cyclic GMP-AMP synthase [Homo sapiens]
ENSG00000163666	HESX1	15	22	83	475	839	752	0.270044	0.635488	2.06165	12.7598	21.7693	20.1032	8.18e-13	12.0872	4.31947	12.0872	up	--	--	Cellular Component: nucleus (GO:0005634);; Biological Process: regulation of transcription, DNA-templated (GO:0006355);; Biological Process: forebrain development (GO:0030900);; Molecular Function: sequence-specific DNA binding (GO:0043565);;	K09354|1.3e-103|hsa:8820|K09354 homeobox protein expressed in ES cells 1 | (RefSeq) HESX1, ANF, CPHD5, RPX; HESX homeobox 1	Signaling pathways regulating pluripotency of stem cells (ko04550)	[R]	General function prediction only	Homeodomain	Homeobox expressed in ES cells 1 OS=Homo sapiens OX=9606 GN=HESX1 PE=1 SV=1	K	Transcription	homeobox expressed in ES cells 1 [Homo sapiens]
ENSG00000086061	DNAJA1	6441	7254	8271	13159	17672	20017	61.881	76.5914	88.847	137.335	175.793	202.742	9.02e-13	12.0448	1.43401	12.0448	up	[O]	Posttranslational modification, protein turnover, chaperones	Biological Process: protein folding (GO:0006457);; Molecular Function: heat shock protein binding (GO:0031072);; Molecular Function: metal ion binding (GO:0046872);; Molecular Function: unfolded protein binding (GO:0051082);;	K09502|4.0e-216|aju:106976027|K09502 DnaJ homolog subfamily A member 1 | (RefSeq) DNAJA1; dnaJ homolog subfamily A member 1	Protein processing in endoplasmic reticulum (ko04141)	[O]	Posttranslational modification, protein turnover, chaperones	DnaJ C terminal domain	DnaJ homolog subfamily A member 1 OS=Homo sapiens OX=9606 GN=DNAJA1 PE=1 SV=2	O	Posttranslational modification, protein turnover, chaperones	dnaJ homolog subfamily A member 1 [Pan troglodytes]
ENSG00000206190	ATP10A	29	10	92	577	1082	1525	0.0948	0.035424	0.347777	2.37871	3.82241	5.94769	9.17e-13	12.0376	4.82538	12.0376	up	--	--	Molecular Function: molecular_function (GO:0003674);; Molecular Function: catalytic activity (GO:0003824);; Molecular Function: ATPase-coupled intramembrane lipid transporter activity (GO:0004012);; Molecular Function: transporter activity (GO:0005215);; Molecular Function: lipid transporter activity (GO:0005319);; Molecular Function: phospholipid transporter activity (GO:0005548);; Cellular Comp…	K01530|0.0e+00|hsa:57194|K01530 phospholipid-translocating ATPase [EC:7.6.2.1] | (RefSeq) ATP10A, ATP10C, ATPVA, ATPVC; ATPase phospholipid transporting 10A (putative)	--	[R]	General function prediction only	Phospholipid-translocating ATPase N-terminal	Probable phospholipid-transporting ATPase VA OS=Homo sapiens OX=9606 GN=ATP10A PE=2 SV=2	P	Inorganic ion transport and metabolism	probable phospholipid-transporting ATPase VA isoform X2 [Homo sapiens]
ENSG00000215301	DDX3X	15279	14103	11126	27383	30418	24019	76.0297	69.5482	60.7295	150.147	159.918	122.832	9.29e-13	12.032	1.25365	12.032	up	[L]	Replication, recombination and repair	Molecular Function: nucleic acid binding (GO:0003676);; Molecular Function: helicase activity (GO:0004386);; Molecular Function: ATP binding (GO:0005524);;	K11594|0.0e+00|aml:100464548|K11594 ATP-dependent RNA helicase DDX3X [EC:3.6.4.13] | (RefSeq) DDX3X; ATP-dependent RNA helicase DDX3X isoform X1	RIG-I-like receptor signaling pathway (ko04622);; Hepatitis B (ko05161);; Viral carcinogenesis (ko05203)	[A]	RNA processing and modification	DEAD/DEAH box helicase	ATP-dependent RNA helicase DDX3X OS=Homo sapiens OX=9606 GN=DDX3X PE=1 SV=3	A	RNA processing and modification	DEAD/H (Asp-Glu-Ala-Asp/His) box polypeptide 3 variant, partial [Homo sapiens]
ENSG00000179627	ZBTB42	171	177	199	400	367	424	1.11539	1.16826	1.72224	3.061	2.41599	2.81799	1.02e-12	11.9914	1.3562	11.9914	up	--	--	Biological Process: negative regulation of transcription by RNA polymerase II (GO:0000122);; Molecular Function: DNA-binding transcription factor activity, RNA polymerase II-specific (GO:0000981);; Molecular Function: molecular_function (GO:0003674);; Molecular Function: nucleic acid binding (GO:0003676);; Molecular Function: DNA-binding transcription factor activity (GO:0003700);; Molecular Func…	K23196|1.1e-184|hsa:100128927|K23196 zinc finger and BTB domain-containing protein 18/42 | (RefSeq) ZBTB42, LCCS6, ZNF925; zinc finger and BTB domain containing 42	--	[R]	General function prediction only	BTB/POZ domain	Zinc finger and BTB domain-containing protein 42 OS=Homo sapiens OX=9606 GN=ZBTB42 PE=1 SV=2	K	Transcription	hCG1802417, isoform CRA_b [Homo sapiens]
ENSG00000275302	CCL4	1156	2050	533	7753	14374	9868	29.3038	57.1025	15.0758	213.525	377.086	263.559	1.05e-12	11.9788	3.30939	11.9788	up	--	--	Cellular Component: extracellular space (GO:0005615);; Biological Process: immune response (GO:0006955);; Molecular Function: chemokine activity (GO:0008009);;	K12964|6.0e-46|hsa:6351|K12964 C-C motif chemokine 4 | (RefSeq) CCL4, ACT2, AT744.1, G-26, HC21, LAG-1, LAG1, MIP-1-beta, MIP1B, MIP1B1, SCYA2, SCYA4; C-C motif chemokine ligand 4	Cytokine-cytokine receptor interaction (ko04060);; Viral protein interaction with cytokine and cytokine receptor (ko04061);; Chemokine signaling pathway (ko04062);; NF-kappa B signaling pathway (ko04064);; Toll-like receptor signaling pathway (ko04620);; Cytosolic DNA-sensing pathway (ko04623);; Human cytomegalovirus infection (ko05163)	--	--	Small cytokines (intecrine/chemokine), interleukin-8 like	C-C motif chemokine 4 OS=Homo sapiens OX=9606 GN=CCL4 PE=1 SV=1	T	Signal transduction mechanisms	C-C motif chemokine 4 precursor [Homo sapiens]
NewGene_4215	NewGene_4215	11	15	26	153	123	264	0.05146	0.07793	0.141514	0.911334	0.847166	1.41821	1.16e-12	11.9355	3.59704	11.9355	up	--	--	--	--	--	[J]	Translation, ribosomal structure and biogenesis	--	--	--	--	--
ENSG00000204264	PSMB8	3216	2411	3170	5572	4789	5721	63.4066	52.2711	69.397	120.15	99.2496	119.27	1.21e-12	11.9172	1.11256	11.9172	up	[O]	Posttranslational modification, protein turnover, chaperones	Molecular Function: threonine-type endopeptidase activity (GO:0004298);; Cellular Component: nucleus (GO:0005634);; Cellular Component: cytoplasm (GO:0005737);; Cellular Component: proteasome core complex (GO:0005839);; Biological Process: proteolysis involved in cellular protein catabolic process (GO:0051603);;	K02740|4.2e-156|ptr:746418|K02740 20S proteasome subunit beta 8 [EC:3.4.25.1] | (RefSeq) PSMB8; proteasome subunit beta type-8 isoform X2	Proteasome (ko03050)	[O]	Posttranslational modification, protein turnover, chaperones	Proteasome subunit	Proteasome subunit beta type-8 OS=Homo sapiens OX=9606 GN=PSMB8 PE=1 SV=3	O	Posttranslational modification, protein turnover, chaperones	proteasome subunit beta type-8 isoform E1 [Homo sapiens]
ENSG00000026508	CD44	28613	26731	29921	41112	58390	55102	155.22	208.523	224.72	269.896	296.666	312.18	1.33e-12		1.08849	11.8761	up	--	--	Biological Process: reproduction (GO:0000003);; Biological Process: syncytium formation by plasma membrane fusion (GO:0000768);; Biological Process: skeletal system development (GO:0001501);; Biological Process: regulation of cell growth (GO:0001558);; Biological Process: blood vessel development (GO:0001568);; Biological Process: urogenital system development (GO:0001655);; Biological Process: u…
ENSG00000186063	AIDA	1698	1843	1789	2891	4275	3764	12.9089	15.4036	15.2066	23.8837	33.6568	30.17	1.34e-12	11.8729	1.26262	11.8729	up	--	--	Biological Process: regulation of protein phosphorylation (GO:0001932);; Biological Process: negative regulation of protein phosphorylation (GO:0001933);; Biological Process: regionalization (GO:0003002);; Molecular Function: molecular_function (GO:0003674);; Molecular Function: binding (GO:0005488);; Molecular Function: protein binding (GO:0005515);; Molecular Function: phospholipid binding (GO:…	--	--	--	--	Cytoskeletal adhesion	Axin interactor, dorsalization-associated protein OS=Homo sapiens OX=9606 GN=AIDA PE=1 SV=1	T	Signal transduction mechanisms	axin interactor, dorsalization-associated protein [Pongo abelii]
ENSG00000164543	STK17A	1918	1540	1542	2681	4013	3361	13.0239	11.5662	11.7362	19.7798	28.4416	24.1405	1.46e-12	11.8356	1.24376	11.8356	up	[T]	Signal transduction mechanisms	Molecular Function: protein serine/threonine kinase activity (GO:0004674);; Molecular Function: ATP binding (GO:0005524);;	K08804|8.4e-233|hsa:9263|K08804 serine/threonine kinase 17 [EC:2.7.11.1] | (RefSeq) STK17A, DRAK1; serine/threonine kinase 17a	--	[T]	Signal transduction mechanisms	Protein kinase domain	Serine/threonine-protein kinase 17A OS=Homo sapiens OX=9606 GN=STK17A PE=1 SV=2	T	Signal transduction mechanisms	serine/threonine-protein kinase 17A [Homo sapiens]
ENSG00000137193	PIM1	4176	2515	2751	7937	7514	6583	36.0433	23.8513	26.5499	74.422	67.1611	59.9082	1.64e-12	11.7852	1.47573	11.7852	up	[T]	Signal transduction mechanisms	Molecular Function: protein serine/threonine kinase activity (GO:0004674);; Molecular Function: ATP binding (GO:0005524);; Cellular Component: nucleolus (GO:0005730);; Cellular Component: cytosol (GO:0005829);; Molecular Function: manganese ion binding (GO:0030145);; Biological Process: hyaluronan metabolic process (GO:0030212);; Biological Process: negative regulation of apoptotic process (GO:00…	K04702|1.9e-184|csab:103221573|K04702 proto-oncogene serine/threonine-protein kinase Pim-1 [EC:2.7.11.1] | (RefSeq) PIM1; Pim-1 proto-oncogene, serine/threonine kinase	JAK-STAT signaling pathway (ko04630);; AGE-RAGE signaling pathway in diabetic complications (ko04933);; Pathways in cancer (ko05200);; MicroRNAs in cancer (ko05206);; Acute myeloid leukemia (ko05221)	[T]	Signal transduction mechanisms	Protein kinase domain	Serine/threonine-protein kinase pim-1 OS=Homo sapiens OX=9606 GN=PIM1 PE=1 SV=4	T	Signal transduction mechanisms	serine/threonine-protein kinase pim-1 isoform 2 [Homo sapiens]
ENSG00000145901	TNIP1	8170	7035	8656	12746	19311	19968	67.3128	65.1207	81.4863	115.778	169.886	178.005	1.65e-12	11.7825	1.35397	11.7825	up	--	--	Biological Process: MyD88-dependent toll-like receptor signaling pathway (GO:0002755);; Cellular Component: nucleoplasm (GO:0005654);; Cellular Component: cytosol (GO:0005829);; Biological Process: negative regulation of I-kappaB kinase/NF-kappaB signaling (GO:0043124);; Biological Process: regulation of inflammatory response (GO:0050727);; Biological Process: negative regulation of ERK1 and ERK2…	K23829|2.0e-291|hsa:10318|K23829 TNFAIP3-interacting protein 1 | (RefSeq) TNIP1, ABIN-1, NAF1, VAN, nip40-1; TNFAIP3 interacting protein 1	Shigellosis (ko05131)	--	--	--	TNFAIP3-interacting protein 1 OS=Homo sapiens OX=9606 GN=TNIP1 PE=1 SV=2	K	Transcription	TNFAIP3-interacting protein 1 isoform 1 [Homo sapiens]
ENSG00000077254	USP33	1849	1816	1947	2575	3214	3076	9.81236	10.7225	11.7028	15.2655	18.2678	17.5421	1.68e-12	11.7747	0.89078	11.7747	up	[O]	Posttranslational modification, protein turnover, chaperones	Molecular Function: thiol-dependent ubiquitin-specific protease activity (GO:0004843);; Biological Process: ubiquitin-dependent protein catabolic process (GO:0006511);; Molecular Function: zinc ion binding (GO:0008270);; Biological Process: protein deubiquitination (GO:0016579);;	K11848|0.0e+00|hsa:23032|K11848 ubiquitin carboxyl-terminal hydrolase 20/33 [EC:3.4.19.12] | (RefSeq) USP33, VDU1; ubiquitin specific peptidase 33	--	[O]	Posttranslational modification, protein turnover, chaperones	Ubiquitin carboxyl-terminal hydrolase	Ubiquitin carboxyl-terminal hydrolase 33 OS=Homo sapiens OX=9606 GN=USP33 PE=1 SV=2	O	Posttranslational modification, protein turnover, chaperones	ubiquitin carboxyl-terminal hydrolase 33 isoform 1 [Homo sapiens]
ENSG00000091136	LAMB1	53	42	79	201	347	301	0.212729	0.182983	0.349461	0.865212	1.49504	1.26927	1.69e-12	11.7721	2.51561	11.7721	up	--	--	Biological Process: reproduction (GO:0000003);; Biological Process: cell morphogenesis (GO:0000902);; Biological Process: cell morphogenesis involved in differentiation (GO:0000904);; Biological Process: formation of primary germ layer (GO:0001704);; Biological Process: endoderm formation (GO:0001706);; Biological Process: system process (GO:0003008);; Molecular Function: molecular_function (GO:0…	K05636|0.0e+00|hsa:3912|K05636 laminin, beta 1 | (RefSeq) LAMB1, CLM, LIS5; laminin subunit beta 1	PI3K-Akt signaling pathway (ko04151);; Focal adhesion (ko04510);; ECM-receptor interaction (ko04512);; Toxoplasmosis (ko05145);; Amoebiasis (ko05146);; Human papillomavirus infection (ko05165);; Pathways in cancer (ko05200);; Small cell lung cancer (ko05222)	[W]	Extracellular structures	Laminin EGF domain	Laminin subunit beta-1 OS=Homo sapiens OX=9606 GN=LAMB1 PE=1 SV=2	W	Extracellular structures	laminin subunit beta-1 isoform X1 [Homo sapiens]
ENSG00000163659	TIPARP	1424	1509	1384	2159	2852	2859	7.92518	9.22801	8.61193	13.0531	16.5495	16.7734	1.7e-12	11.7696	1.09434	11.7696	up	--	--	Molecular Function: NAD+ ADP-ribosyltransferase activity (GO:0003950);; Molecular Function: metal ion binding (GO:0046872);;	K15259|0.0e+00|hsa:25976|K15259 poly [ADP-ribose] polymerase 7/11/12/13 [EC:2.4.2.30] | (RefSeq) TIPARP, ARTD14, PARP7, pART14; TCDD inducible poly(ADP-ribose) polymerase	--	--	--	Poly(ADP-ribose) polymerase catalytic domain	Protein mono-ADP-ribosyltransferase TIPARP OS=Homo sapiens OX=9606 GN=TIPARP PE=1 SV=1	K	Transcription	protein mono-ADP-ribosyltransferase TIPARP [Homo sapiens]
ENSG00000185608	MRPL40	1191	961	975	1480	1586	1539	19.6327	17.4095	17.962	26.5023	27.0791	26.7567	1.75e-12	11.757	0.798328	11.757	up	--	--	Cellular Component: organellar ribosome (GO:0000313);; Cellular Component: organellar large ribosomal subunit (GO:0000315);; Cellular Component: cellular_component (GO:0005575);; Cellular Component: intracellular (GO:0005622);; Cellular Component: obsolete cell (GO:0005623);; Cellular Component: nucleus (GO:0005634);; Cellular Component: cytoplasm (GO:0005737);; Cellular Component: mitochondrion …	K17421|4.7e-107|hsa:64976|K17421 large subunit ribosomal protein L40 | (RefSeq) MRPL40, L40mt, MRP-L22, MRP-L40, MRPL22, NLVCF, URIM; mitochondrial ribosomal protein L40	--	[J]	Translation, ribosomal structure and biogenesis	Mitochondrial ribosomal protein L28	39S ribosomal protein L40, mitochondrial OS=Homo sapiens OX=9606 GN=MRPL40 PE=1 SV=1	J	Translation, ribosomal structure and biogenesis	39S ribosomal protein L40, mitochondrial isoform 1 [Homo sapiens]
ENSG00000198900	TOP1	3101	2675	2836	4350	5967	6793	18.9725	17.9848	19.4052	28.9135	37.8057	43.8249	1.78e-12	11.7496	1.22128	11.7496	up	[L]	Replication, recombination and repair	Molecular Function: DNA binding (GO:0003677);; Molecular Function: DNA topoisomerase type I (single strand cut, ATP-independent) activity (GO:0003917);; Cellular Component: chromosome (GO:0005694);; Biological Process: DNA topological change (GO:0006265);;	K03163|0.0e+00|ggo:101134131|K03163 DNA topoisomerase I [EC:5.6.2.1] | (RefSeq) TOP1; DNA topoisomerase 1	--	[L]	Replication, recombination and repair	Eukaryotic DNA topoisomerase I, catalytic core	DNA topoisomerase 1 OS=Homo sapiens OX=9606 GN=TOP1 PE=1 SV=2	L	Replication, recombination and repair	DNA topoisomerase 1 [Homo sapiens]
ENSG00000160326	SLC2A6	2160	2556	1900	4112	5485	4754	20.0577	26.1522	19.8437	41.7113	53.0714	46.413	1.8e-12	11.7447	1.34415	11.7447	up	[G]	Carbohydrate transport and metabolism	Cellular Component: integral component of membrane (GO:0016021);; Molecular Function: transmembrane transporter activity (GO:0022857);;	K08144|5.8e-284|hsa:11182|K08144 MFS transporter, SP family, solute carrier family 2 (facilitated glucose transporter), member 6 | (RefSeq) SLC2A6, GLUT6, GLUT9, HSA011372; solute carrier family 2 member 6	--	[R]	General function prediction only	Sugar (and other) transporter	Solute carrier family 2, facilitated glucose transporter member 6 OS=Homo sapiens OX=9606 GN=SLC2A6 PE=1 SV=2	P	Inorganic ion transport and metabolism	solute carrier family 2, facilitated glucose transporter member 6 isoform 1 [Homo sapiens]
ENSG00000124882	EREG	692	941	1018	2110	4154	3303	3.42432	5.12068	5.63435	11.3487	21.3011	17.2441	1.92e-12	11.7167	2.06778	11.7167	up	--	--	Biological Process: reproduction (GO:0000003);; Biological Process: MAPK cascade (GO:0000165);; Biological Process: nuclear division (GO:0000280);; Biological Process: ovarian follicle development (GO:0001541);; Biological Process: antral ovarian follicle growth (GO:0001547);; Biological Process: ovarian cumulus expansion (GO:0001550);; Biological Process: oocyte maturation (GO:0001556);; Biologi…	K09784|2.0e-92|hsa:2069|K09784 epiregulin | (RefSeq) EREG, EPR, ER, Ep; epiregulin	MAPK signaling pathway (ko04010);; ErbB signaling pathway (ko04012);; PI3K-Akt signaling pathway (ko04151);; Colorectal cancer (ko05210)	--	--	--	Proepiregulin OS=Homo sapiens OX=9606 GN=EREG PE=1 SV=1	T	Signal transduction mechanisms	proepiregulin preproprotein [Homo sapiens]
ENSG00000197272	IL27	3	0	12	607	1465	1264	0.062812	0	0.285338	14.5997	33.3258	29.291	1.98e-12	11.7033	8.02303	11.7033	up	--	--	Biological Process: regulation of cytokine production (GO:0001817);; Biological Process: positive regulation of cytokine production (GO:0001819);; Biological Process: positive regulation of defense response to virus by host (GO:0002230);; Biological Process: regulation of immune system process (GO:0002682);; Biological Process: regulation of leukocyte activation (GO:0002694);; Biological Process:…	K22629|1.1e-128|hsa:246778|K22629 interleukin 27 | (RefSeq) IL27, IL-27, IL-27A, IL27A, IL27p28, IL30, p28; interleukin 27	Cytokine-cytokine receptor interaction (ko04060)	--	--	--	Interleukin-27 subunit alpha OS=Homo sapiens OX=9606 GN=IL27 PE=1 SV=2	T	Signal transduction mechanisms	interleukin-27 subunit alpha precursor [Homo sapiens]
ENSG00000136213	CHST12	524	449	452	905	937	1352	0.762673	0.718261	1.01177	1.91746	3.05743	2.10914	2.2e-12	11.6576	1.39771	11.6576	up	--	--	Cellular Component: Golgi membrane (GO:0000139);; Molecular Function: sulfotransferase activity (GO:0008146);; Cellular Component: integral component of membrane (GO:0016021);; Biological Process: carbohydrate biosynthetic process (GO:0016051);;	K04742|1.3e-244|ggo:101144960|K04742 chondroitin 4-sulfotransferase 12 [EC:2.8.2.5] | (RefSeq) CHST12; carbohydrate sulfotransferase 12	Glycosaminoglycan biosynthesis - chondroitin sulfate / dermatan sulfate (ko00532)	[MW]	Cell wall/membrane/envelope biogenesis;; Extracellular structures	Sulfotransferase family	Carbohydrate sulfotransferase 12 OS=Homo sapiens OX=9606 GN=CHST12 PE=2 SV=2	G	Carbohydrate transport and metabolism	carbohydrate sulfotransferase 12 [Homo sapiens]
ENSG00000112739	PRPF4B	3817	3121	3885	5082	6292	5927	14.9107	13.004	17.0224	24.6755	29.1537	29.8998	2.22e-12	11.6536	0.912653	11.6536	up	[M]	Cell wall/membrane/envelope biogenesis	Molecular Function: protein kinase activity (GO:0004672);; Molecular Function: ATP binding (GO:0005524);; Cellular Component: chromosome (GO:0005694);; Cellular Component: nuclear speck (GO:0016607);;	K08827|0.0e+00|hsa:8899|K08827 serine/threonine-protein kinase PRP4 [EC:2.7.11.1] | (RefSeq) PRPF4B, PR4H, PRP4, PRP4H, PRP4K, dJ1013A10.1; pre-mRNA processing factor 4B	--	[A]	RNA processing and modification	Protein kinase domain	Serine/threonine-protein kinase PRP4 homolog OS=Homo sapiens OX=9606 GN=PRPF4B PE=1 SV=3	A	RNA processing and modification	serine/threonine-protein kinase PRP4 homolog [Homo sapiens]
ENSG00000076108	BAZ2A	1719	1938	2013	3173	4047	4672	6.09306	5.89617	7.55444	12.6262	12.0518	14.8184	2.39e-12	11.6216	1.29287	11.6216	up	--	--	Molecular Function: DNA binding (GO:0003677);; Cellular Component: cytosol (GO:0005829);; Cellular Component: nuclear speck (GO:0016607);; Cellular Component: host cell nucleus (GO:0042025);; Molecular Function: metal ion binding (GO:0046872);;	K15224|0.0e+00|hsa:11176|K15224 bromodomain adjacent to zinc finger domain protein 2A | (RefSeq) BAZ2A, TIP5, WALp3; bromodomain adjacent to zinc finger domain 2A	--	[B]	Chromatin structure and dynamics	Methyl-CpG binding domain	Bromodomain adjacent to zinc finger domain protein 2A OS=Homo sapiens OX=9606 GN=BAZ2A PE=1 SV=4	B	Chromatin structure and dynamics	bromodomain adjacent to zinc finger domain protein 2A isoform 3 [Homo sapiens]
ENSG00000179921	GPBAR1	34	43	34	165	130	208	0.397947	0.667323	0.531393	2.61722	2.00702	3.24982	2.62e-12	11.5817	2.40911	11.5817	up	--	--	Molecular Function: molecular_function (GO:0003674);; Molecular Function: transmembrane signaling receptor activity (GO:0004888);; Molecular Function: G protein-coupled receptor activity (GO:0004930);; Cellular Component: cellular_component (GO:0005575);; Cellular Component: intracellular (GO:0005622);; Cellular Component: obsolete cell (GO:0005623);; Cellular Component: cytoplasm (GO:0005737);; …	K08400|1.4e-185|hsa:151306|K08400 G protein-coupled bile acid receptor 1 | (RefSeq) GPBAR1, BG37, GPCR19, GPR131, M-BAR, TGR5; G protein-coupled bile acid receptor 1	--	--	--	7 transmembrane receptor (rhodopsin family)	G-protein coupled bile acid receptor 1 OS=Homo sapiens OX=9606 GN=GPBAR1 PE=2 SV=1	T	Signal transduction mechanisms	G-protein coupled bile acid receptor 1 [Homo sapiens]
ENSG00000185507	IRF7	406	368	1369	5280	6793	7364	5.12898	5.03304	20.6518	76.6587	90.4065	104.107	2.7e-12	11.5686	3.4042	11.5686	up	--	--	Molecular Function: DNA-binding transcription factor activity (GO:0003700);; Cellular Component: nucleoplasm (GO:0005654);; Cellular Component: cytosol (GO:0005829);;	K09447|6.0e-305|ptr:450927|K09447 interferon regulatory factor 7 | (RefSeq) IRF7; interferon regulatory factor 7 isoform X1	Toll-like receptor signaling pathway (ko04620);; NOD-like receptor signaling pathway (ko04621);; RIG-I-like receptor signaling pathway (ko04622);; Cytosolic DNA-sensing pathway (ko04623);; Hepatitis C (ko05160);; Hepatitis B (ko05161);; Measles (ko05162);; Influenza A (ko05164);; Kaposi sarcoma-associated herpesvirus infection (ko05167);; Herpes simplex virus 1 infection (ko05168);; Epstein-Barr …	--	--	Interferon-regulatory factor 3	Interferon regulatory factor 7 OS=Homo sapiens OX=9606 GN=IRF7 PE=1 SV=2	K	Transcription	interferon regulatory factor 7 isoform d [Homo sapiens]
ENSG00000102921	N4BP1	1981	2289	2939	4822	6462	6519	6.37479	8.09549	10.5763	16.8606	21.5375	22.1215	2.85e-12	11.5452	1.52786	11.5452	up	--	--	Cellular Component: cellular_component (GO:0005575);; Cellular Component: intracellular (GO:0005622);; Cellular Component: obsolete cell (GO:0005623);; Cellular Component: nucleus (GO:0005634);; Cellular Component: nucleoplasm (GO:0005654);; Cellular Component: nucleolus (GO:0005730);; Biological Process: biological_process (GO:0008150);; Biological Process: response to radiation (GO:0009314);; B…	K18668|5.6e-48|epa:110240170|K18668 ribonuclease ZC3H12 [EC:3.1.-.-] | (RefSeq) protein KHNYN	--	[S]	Function unknown	Zc3h12a-like Ribonuclease NYN domain	NEDD4-binding protein 1 OS=Homo sapiens OX=9606 GN=N4BP1 PE=1 SV=4	S	Function unknown	NEDD4-binding protein 1 [Homo sapiens]
ENSG00000138755	CXCL9	11	8	54	855	4166	3483	0.083987	0.072915	0.501903	7.74843	36.0059	30.6532	3.01e-12	11.5214	7.07194	11.5214	up	--	--	Cellular Component: extracellular space (GO:0005615);; Biological Process: defense response (GO:0006952);; Biological Process: immune response (GO:0006955);; Molecular Function: chemokine activity (GO:0008009);;	K05416|2.3e-56|hsa:4283|K05416 C-X-C motif chemokine 9 | (RefSeq) CXCL9, CMK, Humig, MIG, SCYB9, crg-10; C-X-C motif chemokine ligand 9	Cytokine-cytokine receptor interaction (ko04060);; Viral protein interaction with cytokine and cytokine receptor (ko04061);; Chemokine signaling pathway (ko04062);; Toll-like receptor signaling pathway (ko04620)	--	--	Small cytokines (intecrine/chemokine), interleukin-8 like	C-X-C motif chemokine 9 OS=Homo sapiens OX=9606 GN=CXCL9 PE=1 SV=1	T	Signal transduction mechanisms	C-X-C motif chemokine 9 precursor [Homo sapiens]
ENSG00000196814	MVB12B	532	702	758	1424	2097	1818	2.54297	3.68595	4.05982	7.3544	10.3381	9.14214	3.19e-12	11.4962	1.64362	11.4962	up	--	--	Cellular Component: ESCRT I complex (GO:0000813);;	K12186|2.1e-175|hsa:89853|K12186 ESCRT-I complex subunit MVB12 | (RefSeq) MVB12B, C9orf28, FAM125B; multivesicular body subunit 12B	Endocytosis (ko04144)	[S]	Function unknown	Multivesicular body subunit 12	Multivesicular body subunit 12B OS=Homo sapiens OX=9606 GN=MVB12B PE=1 SV=2	U	Intracellular trafficking, secretion, and vesicular transport	multivesicular body subunit 12B isoform 1 [Homo sapiens]
ENSG00000126353	CCR7	48	62	47	246	1584	604	0.503681	0.716759	0.550157	2.80264	17.2631	6.70247	3.27e-12	11.4855	4.16554	11.4855	up	--	--	Biological Process: positive regulation of dendritic cell antigen processing and presentation (GO:0002606);; Biological Process: positive regulation of hypersensitivity (GO:0002885);; Biological Process: positive regulation of humoral immune response (GO:0002922);; Cellular Component: mitochondrion (GO:0005739);; Biological Process: chemotaxis (GO:0006935);; Biological Process: inflammatory respo…	K04182|4.3e-207|ggo:101152751|K04182 C-C chemokine receptor type 7 | (RefSeq) CCR7; C-C chemokine receptor type 7	Cytokine-cytokine receptor interaction (ko04060);; Viral protein interaction with cytokine and cytokine receptor (ko04061);; Chemokine signaling pathway (ko04062)	--	--	7 transmembrane receptor (rhodopsin family)	C-C chemokine receptor type 7 OS=Homo sapiens OX=9606 GN=CCR7 PE=1 SV=2	T	Signal transduction mechanisms	C-C chemokine receptor type 7 isoform a precursor [Homo sapiens]
ENSG00000213064	SFT2D2	4561	4337	4714	6575	9470	8748	9.46851	9.95011	11.0203	15.0325	20.4391	19.2542	3.45e-12	11.4622	1.0947	11.4622	up	--	--	Biological Process: protein transport (GO:0015031);; Cellular Component: integral component of membrane (GO:0016021);; Biological Process: vesicle-mediated transport (GO:0016192);;	K10184|7.2e-39|fpg:101922876|K10184 T-box protein 19 | (RefSeq) TBX19; T-box 19	--	[U]	Intracellular trafficking, secretion, and vesicular transport	Got1/Sft2-like family	Vesicle transport protein SFT2B OS=Homo sapiens OX=9606 GN=SFT2D2 PE=1 SV=1	U	Intracellular trafficking, secretion, and vesicular transport	vesicle transport protein SFT2B [Homo sapiens]
ENSG00000164164	OTUD4	3217	2286	2638	3964	4501	4509	10.4008	8.11792	9.51606	13.7937	14.9154	15.1664	3.47e-12	11.4597	0.913934	11.4597	up	--	--	--	K13718|0.0e+00|ptr:466922|K13718 OTU domain-containing protein 4 [EC:3.4.19.12] | (RefSeq) OTUD4; OTU domain-containing protein 4 isoform X1	--	--	--	OTU-like cysteine protease	OTU domain-containing protein 4 OS=Homo sapiens OX=9606 GN=OTUD4 PE=1 SV=4	--	--	OTU domain-containing protein 4 isoform 4 [Homo sapiens]
ENSG00000176994	SMCR8	2927	2702	2610	3711	3614	4087	8.08502	8.20222	8.06275	11.1381	10.3395	11.9025	3.69e-12	11.433	0.706146	11.433	up	--	--	Cellular Component: chromatin (GO:0000785);; Biological Process: regulation of protein phosphorylation (GO:0001932);; Biological Process: negative regulation of protein phosphorylation (GO:0001933);; Molecular Function: molecular_function (GO:0003674);; Molecular Function: enzyme inhibitor activity (GO:0004857);; Molecular Function: protein kinase inhibitor activity (GO:0004860);; Molecular Funct…	K23611|0.0e+00|hsa:140775|K23611 guanine nucleotide exchange protein SMCR8 | (RefSeq) SMCR8, DENND8A; SMCR8-C9orf72 complex subunit	Autophagy - animal (ko04140);; Amyotrophic lateral sclerosis (ko05014)	--	--	Vesicle coat protein involved in Golgi to plasma membrane transport	Guanine nucleotide exchange protein SMCR8 OS=Homo sapiens OX=9606 GN=SMCR8 PE=1 SV=2	K	Transcription	guanine nucleotide exchange protein SMCR8 [Homo sapiens]
ENSG00000273604	EPOP	1753	698	1192	5699	3661	6218	10.7818	4.7128	8.19391	38.0803	23.3152	40.3153	3.92e-12	11.4067	2.35642	11.4067	up	--	--	Molecular Function: molecular_function (GO:0003674);; Molecular Function: chromatin binding (GO:0003682);; Molecular Function: binding (GO:0005488);; Biological Process: chromatin organization (GO:0006325);; Biological Process: regulation of transcription, DNA-templated (GO:0006355);; Biological Process: regulation of transcription by RNA polymerase II (GO:0006357);; Biological Process: cellular …	--	--	--	--	Elongin BC and Polycomb repressive complex 2-associated protein	Elongin BC and Polycomb repressive complex 2-associated protein OS=Homo sapiens OX=9606 GN=EPOP PE=1 SV=1	K	Transcription	elongin BC and Polycomb repressive complex 2-associated protein [Homo sapiens]
ENSG00000106785	TRIM14	1444	1803	2576	4837	6282	6643	7.4814	11.9897	14.8962	27.2519	33.9418	41.2496	4.18e-12	11.3788	1.83018	11.3788	up	--	--	Molecular Function: zinc ion binding (GO:0008270);;	K12004|8.1e-258|hsa:9830|K12004 tripartite motif-containing protein 14 | (RefSeq) TRIM14; tripartite motif containing 14	--	--	--	SPRY domain	Tripartite motif-containing protein 14 OS=Homo sapiens OX=9606 GN=TRIM14 PE=1 SV=2	S	Function unknown	tripartite motif-containing protein 14 [Homo sapiens]
ENSG00000118503	TNFAIP3	3155	3753	2388	6452	8726	7897	15.7281	22.9064	13.3551	37.5273	47.4414	41.9459	4.7e-12	11.3279	1.53811	11.3279	up	--	--	Molecular Function: DNA binding (GO:0003677);; Molecular Function: zinc ion binding (GO:0008270);; Biological Process: protein ubiquitination (GO:0016567);; Biological Process: protein deubiquitination (GO:0016579);;	K11859|0.0e+00|hsa:7128|K11859 tumor necrosis factor, alpha-induced protein 3 [EC:3.4.19.12] | (RefSeq) TNFAIP3, A20, AISBL, OTUD7C, TNFA1P2; TNF alpha induced protein 3	NF-kappa B signaling pathway (ko04064);; Necroptosis (ko04217);; NOD-like receptor signaling pathway (ko04621);; IL-17 signaling pathway (ko04657);; TNF signaling pathway (ko04668);; Measles (ko05162);; Epstein-Barr virus infection (ko05169)	[T]	Signal transduction mechanisms	A20-like zinc finger	Tumor necrosis factor alpha-induced protein 3 OS=Homo sapiens OX=9606 GN=TNFAIP3 PE=1 SV=1	K	Transcription	tumor necrosis factor alpha-induced protein 3 [Homo sapiens]
ENSG00000141441	GAREM1	8	21	29	141	204	211	0.024633	0.072138	0.169246	0.495528	0.857063	0.907762	4.75e-12	11.3233	3.4721	11.3233	up	--	--	Biological Process: regulation of protein phosphorylation (GO:0001932);; Biological Process: positive regulation of protein phosphorylation (GO:0001934);; Molecular Function: molecular_function (GO:0003674);; Molecular Function: binding (GO:0005488);; Molecular Function: protein binding (GO:0005515);; Cellular Component: cellular_component (GO:0005575);; Cellular Component: obsolete cell (GO:0005…	--	--	--	--	Cell-cycle sustaining, positive selection,	GRB2-associated and regulator of MAPK protein 1 OS=Homo sapiens OX=9606 GN=GAREM1 PE=1 SV=2	T	Signal transduction mechanisms	GRB2-associated and regulator of MAPK protein 1 isoform 2 [Homo sapiens]
ENSG00000205413	SAMD9	1162	865	2900	10724	9593	11639	3.8956	3.19901	10.8458	38.9173	33.2102	41.008	4.81e-12	11.3179	2.93073	11.3179	up	--	--	Cellular Component: cytosol (GO:0005829);; Cellular Component: intracellular membrane-bounded organelle (GO:0043231);;	K23949|0.0e+00|hsa:54809|K23949 sterile alpha motif domain-contaning protein 9 | (RefSeq) SAMD9, C7orf5, DRIF1, MIRAGE, NFTC, OEF1, OEF2; sterile alpha motif domain containing 9	--	--	--	SAM domain (Sterile alpha motif)	Sterile alpha motif domain-containing protein 9 OS=Homo sapiens OX=9606 GN=SAMD9 PE=1 SV=1	S	Function unknown	sterile alpha motif domain-containing protein 9 [Homo sapiens]
ENSG00000111224	PARP11	689	430	609	1097	1200	1245	3.65548	2.6346	3.72984	6.48598	6.83481	7.1429	4.95e-12	11.3054	1.27922	11.3054	up	--	--	Molecular Function: NAD+ ADP-ribosyltransferase activity (GO:0003950);;	K15259|5.1e-204|hsa:57097|K15259 poly [ADP-ribose] polymerase 7/11/12/13 [EC:2.4.2.30] | (RefSeq) PARP11, ARTD11, C12orf6, MIB006; poly(ADP-ribose) polymerase family member 11	--	--	--	Poly(ADP-ribose) polymerase catalytic domain	Protein mono-ADP-ribosyltransferase PARP11 OS=Homo sapiens OX=9606 GN=PARP11 PE=1 SV=2	H	Coenzyme transport and metabolism	protein mono-ADP-ribosyltransferase PARP11 isoform a [Homo sapiens]
ENSG00000138496	PARP9	2078	1620	4244	12237	11588	12457	13.8844	12.0054	27.4252	92.0985	83.9145	91.4287	5.06e-12	11.2958	2.42671	11.2958	up	[J]	Translation, ribosomal structure and biogenesis	Molecular Function: NAD+ ADP-ribosyltransferase activity (GO:0003950);;	K15260|0.0e+00|pps:100984374|K15260 poly [ADP-ribose] polymerase 9 [EC:2.4.2.30] | (RefSeq) PARP9; poly(ADP-ribose) polymerase family member 9	--	[BK]	Chromatin structure and dynamics;; Transcription	Macro domain	Protein mono-ADP-ribosyltransferase PARP9 OS=Homo sapiens OX=9606 GN=PARP9 PE=1 SV=2	K	Transcription	protein mono-ADP-ribosyltransferase PARP9 isoform c [Homo sapiens]
ENSG00000187257	RSBN1L	572	606	750	1184	1330	1531	2.03562	2.37178	2.98527	4.79182	4.96561	5.78291	5.34e-12	11.2725	1.29703	11.2725	up	--	--	Cellular Component: nucleus (GO:0005634);;	K22610|0.0e+00|hsa:222194|K22610 lysine-specific demethylase 9 [EC:1.14.11.-] | (RefSeq) RSBN1L; round spermatid basic protein 1 like	--	[S]	Function unknown	--	Lysine-specific demethylase RSBN1L OS=Homo sapiens OX=9606 GN=RSBN1L PE=1 SV=2	S	Function unknown	lysine-specific demethylase RSBN1L [Homo sapiens]
ENSG00000159228	CBR1	2123	2127	2780	4397	4297	4752	37.5516	41.3089	54.7991	82.8869	75.7378	88.5809	5.75e-12	11.2403	1.16794	11.2403	up	[IQR]	Lipid transport and metabolism;; Secondary metabolites biosynthesis, transport and catabolism;; General function prediction only	Biological Process: reproduction (GO:0000003);; Biological Process: prostaglandin biosynthetic process (GO:0001516);; Biological Process: ovulation from ovarian follicle (GO:0001542);; Biological Process: long-chain fatty acid metabolic process (GO:0001676);; Biological Process: response to molecule of bacterial origin (GO:0002237);; Biological Process: developmental process involved in reproduct…	K00079|1.0e-70|ptr:473983|K00079 carbonyl reductase 1 [EC:1.1.1.184 1.1.1.189 1.1.1.197] | (RefSeq) CBR1; carbonyl reductase [NADPH] 1 isoform X2	Arachidonic acid metabolism (ko00590);; Folate biosynthesis (ko00790);; Metabolism of xenobiotics by cytochrome P450 (ko00980);; Chemical carcinogenesis (ko05204)	[Q]	Secondary metabolites biosynthesis, transport and catabolism	short chain dehydrogenase	Carbonyl reductase [NADPH] 1 OS=Homo sapiens OX=9606 GN=CBR1 PE=1 SV=3	Q	Secondary metabolites biosynthesis, transport and catabolism	carbonyl reductase [NADPH] 1 isoform 2 [Homo sapiens]
NewGene_3331	NewGene_3331	144	124	215	503	470	676	1.05886	0.910059	1.65127	3.84984	3.49881	5.42903	5.89e-12	11.2299	2.0033	11.2299	up	--	--	--	--	--	--	--	--	--	--	--	PREDICTED: uncharacterized protein LOC104651032 [Saimiri boliviensis boliviensis]
ENSG00000173918	C1QTNF1	18	49	38	203	259	398	0.132368	0.505735	0.513788	2.10953	2.61626	4.16472	6.14e-12	11.2118	3.23747	11.2118	up	--	--	Cellular Component: extracellular region (GO:0005576);; Cellular Component: collagen trimer (GO:0005581);;	K19470|5.9e-137|hsa:114897|K19470 complement C1q tumor necrosis factor-related protein 1/6/8 | (RefSeq) C1QTNF1, CTRP1, GIP, ZSIG37; C1q and TNF related 1	--	--	--	C1q domain	Complement C1q tumor necrosis factor-related protein 1 OS=Homo sapiens OX=9606 GN=C1QTNF1 PE=1 SV=1	W	Extracellular structures	complement C1q tumor necrosis factor-related protein 1 isoform X3 [Homo sapiens]
ENSG00000176928	GCNT4	85	47	58	181	267	240	0.346106	0.211303	0.264003	0.807085	1.13774	1.03799	7.5e-12	11.1249	2.09948	11.1249	up	--	--	Cellular Component: Golgi membrane (GO:0000139);; Biological Process: urogenital system development (GO:0001655);; Biological Process: kidney development (GO:0001822);; Biological Process: aggressive behavior (GO:0002118);; Biological Process: inter-male aggressive behavior (GO:0002121);; Molecular Function: molecular_function (GO:0003674);; Molecular Function: catalytic activity (GO:0003824);; M…	K09663|1.8e-265|hsa:51301|K09663 beta-1,6-N-acetylglucosaminyltransferase 4 [EC:2.4.1.-] | (RefSeq) GCNT4, C2GNT3, LINC01336; glucosaminyl (N-acetyl) transferase 4	Mucin type O-glycan biosynthesis (ko00512)	[G]	Carbohydrate transport and metabolism	Core-2/I-Branching enzyme	Beta-1,3-galactosyl-O-glycosyl-glycoprotein beta-1,6-N-acetylglucosaminyltransferase 4 OS=Homo sapiens OX=9606 GN=GCNT4 PE=2 SV=1	G	Carbohydrate transport and metabolism	beta-1,3-galactosyl-O-glycosyl-glycoprotein beta-1,6-N-acetylglucosaminyltransferase 4 [Homo sapiens]
ENSG00000135899	SP110	612	571	1724	5635	6190	6698	6.24928	6.84884	20.0453	64.4591	66.0106	75.1716	8.01e-12	11.0964	2.89867	11.0964	up	--	--	Molecular Function: DNA binding (GO:0003677);; Cellular Component: nucleoplasm (GO:0005654);;	K15413|1.6e-85|oas:101121244|K15413 nuclear autoantigen Sp-100 | (RefSeq) nuclear body protein SP140-like protein isoform X1	Herpes simplex virus 1 infection (ko05168);; Viral carcinogenesis (ko05203)	[O]	Posttranslational modification, protein turnover, chaperones	HSR domain	Sp110 nuclear body protein OS=Homo sapiens OX=9606 GN=SP110 PE=1 SV=5	K	Transcription	sp110 nuclear body protein isoform c [Homo sapiens]
ENSG00000136193	SCRN1	840	748	841	1120	1142	1247	3.66595	3.59333	4.10839	5.32637	5.15738	5.73336	9.57e-12	11.0191	0.766641	11.0191	up	[E]	Amino acid transport and metabolism	Molecular Function: dipeptidase activity (GO:0016805);;	K14358|2.6e-242|hsa:9805|K14358 secernin | (RefSeq) SCRN1, SES1; secernin 1	--	--	--	Peptidase family C69	Secernin-1 OS=Homo sapiens OX=9606 GN=SCRN1 PE=1 SV=2	E	Amino acid transport and metabolism	secernin-1 isoform b [Homo sapiens]
ENSG00000041988	THAP3	337	322	326	499	626	645	6.32237	6.60237	6.61747	10.2414	11.8816	12.5212	1.05e-11	10.9788	1.07722	10.9788	up	--	--	Molecular Function: DNA binding (GO:0003677);;	K23203|1.3e-78|hsa:90326|K23203 THAP domain-containing protein 1/3 | (RefSeq) THAP3; THAP domain containing 3	--	--	--	THAP domain	THAP domain-containing protein 3 OS=Homo sapiens OX=9606 GN=THAP3 PE=1 SV=1	K	Transcription	THAP domain-containing protein 3 isoform 2 [Homo sapiens]
ENSG00000170542	SERPINB9	177	414	473	1368	4155	3557	0.980739	2.52746	2.93412	8.25398	23.8956	20.8294	1.11e-11	10.9547	3.29072	10.9547	up	[O]	Posttranslational modification, protein turnover, chaperones	Molecular Function: serine-type endopeptidase inhibitor activity (GO:0004867);; Cellular Component: extracellular space (GO:0005615);; Cellular Component: nucleoplasm (GO:0005654);; Cellular Component: Golgi apparatus (GO:0005794);; Cellular Component: cytosol (GO:0005829);;	K13963|8.8e-213|hsa:5272|K13963 serpin B | (RefSeq) SERPINB9, CAP-3, CAP3, PI-9, PI9; serpin family B member 9	Amoebiasis (ko05146)	[V]	Defense mechanisms	Serpin (serine protease inhibitor)	Serpin B9 OS=Homo sapiens OX=9606 GN=SERPINB9 PE=1 SV=1	V	Defense mechanisms	serpin B9 [Homo sapiens]
ENSG00000198814	GK	1437	1368	1179	2290	3974	3293	11.7169	11.5147	9.82208	19.1601	31.5326	24.1306	1.17e-11	10.9318	1.49124	10.9318	up	[C]	Energy production and conversion	Molecular Function: glycerol kinase activity (GO:0004370);; Biological Process: carbohydrate metabolic process (GO:0005975);; Biological Process: glycerol-3-phosphate metabolic process (GO:0006072);;	K00864|0.0e+00|hsa:2710|K00864 glycerol kinase [EC:2.7.1.30] | (RefSeq) GK, GK1, GKD; glycerol kinase	Glycerolipid metabolism (ko00561);; PPAR signaling pathway (ko03320)	[G]	Carbohydrate transport and metabolism	FGGY family of carbohydrate kinases, N-terminal domain	Glycerol kinase OS=Homo sapiens OX=9606 GN=GK PE=1 SV=3	G	Carbohydrate transport and metabolism	glycerol kinase isoform d [Homo sapiens]
ENSG00000172817	CYP7B1	38	26	66	213	474	287	0.388108	0.28726	0.759193	2.3959	5.09098	3.13822	1.18e-11	10.9281	3.13496	10.9281	up	[QV]	Secondary metabolites biosynthesis, transport and catabolism;; Defense mechanisms	Molecular Function: monooxygenase activity (GO:0004497);; Molecular Function: iron ion binding (GO:0005506);; Cellular Component: integral component of membrane (GO:0016021);; Molecular Function: oxidoreductase activity, acting on paired donors, with incorporation or reduction of molecular oxygen (GO:0016705);; Molecular Function: heme binding (GO:0020037);;	K07430|1.0e-293|hsa:9420|K07430 25/26-hydroxycholesterol 7alpha-hydroxylase [EC:1.14.14.29] | (RefSeq) CYP7B1, CBAS3, CP7B, SPG5A; cytochrome P450 family 7 subfamily B member 1	Primary bile acid biosynthesis (ko00120);; Steroid hormone biosynthesis (ko00140)	[Q]	Secondary metabolites biosynthesis, transport and catabolism	Cytochrome P450	Cytochrome P450 7B1 OS=Homo sapiens OX=9606 GN=CYP7B1 PE=1 SV=2	Q	Secondary metabolites biosynthesis, transport and catabolism	cytochrome P450 7B1 isoform 1 [Homo sapiens]
ENSG00000175073	VCPIP1	1176	1090	1159	1604	2155	2219	2.70567	2.7557	2.97995	4.00763	5.13352	5.38199	1.18e-11	10.9281	1.03412	10.9281	up	--	--	Molecular Function: thiol-dependent ubiquitin-specific protease activity (GO:0004843);; Biological Process: protein ubiquitination (GO:0016567);;	K11861|0.0e+00|ggo:101133445|K11861 deubiquitinating protein VCIP135 [EC:3.4.19.12] | (RefSeq) VCPIP1; deubiquitinating protein VCIP135	--	[T]	Signal transduction mechanisms	OTU-like cysteine protease	Deubiquitinating protein VCIP135 OS=Homo sapiens OX=9606 GN=VCPIP1 PE=1 SV=2	T	Signal transduction mechanisms	deubiquitinating protein VCIP135 [Gorilla gorilla gorilla]
ENSG00000148175	STOM	3961	3279	4930	8048	11961	15333	31.3139	28.0398	43.0159	68.5329	96.6623	126.432	1.2e-11	10.9208	1.76466	10.9208	up	[O]	Posttranslational modification, protein turnover, chaperones	Cellular Component: mitochondrion (GO:0005739);; Cellular Component: integral component of plasma membrane (GO:0005887);; Molecular Function: protein homodimerization activity (GO:0042803);; Biological Process: positive regulation by host of viral genome replication (GO:0044829);; Cellular Component: perinuclear region of cytoplasm (GO:0048471);; Biological Process: positive regulation of protein…	K17286|2.3e-152|hsa:2040|K17286 erythrocyte band 7 integral membrane protein | (RefSeq) STOM, BND7, EPB7, EPB72; stomatin	--	[C]	Energy production and conversion	SPFH domain / Band 7 family	Stomatin OS=Homo sapiens OX=9606 GN=STOM PE=1 SV=3	U	Intracellular trafficking, secretion, and vesicular transport	erythrocyte band 7 integral membrane protein isoform a [Homo sapiens]
ENSG00000110057	UNC93B1	2661	3055	3408	5024	6321	6384	26.5848	33.3037	37.9888	54.3413	65.2936	67.2112	1.29e-11	10.8894	1.18393	10.8894	up	--	--	Biological Process: toll-like receptor signaling pathway (GO:0002224);; Cellular Component: integral component of membrane (GO:0016021);; Molecular Function: Toll-like receptor binding (GO:0035325);;	--	--	[S]	Function unknown	Ion channel regulatory protein UNC-93	Protein unc-93 homolog B1 OS=Homo sapiens OX=9606 GN=UNC93B1 PE=1 SV=2	U	Intracellular trafficking, secretion, and vesicular transport	protein unc-93 homolog B1 [Homo sapiens]
ENSG00000162897	FCAMR	7	3	0	107	76	219	0.049873	0.018271	0	1.09733	0.643807	2.07176	1.39e-11	10.857	5.57725	10.857	up	--	--	--	--	--	--	--	--	--	--	--	FCAMR isoform 5 [Pongo abelii]
ENSG00000170852	KBTBD2	1270	1135	1301	1624	1821	1938	7.80062	7.69172	8.96252	10.8666	11.6241	12.5405	1.4e-11	10.8539	0.772771	10.8539	up	--	--	Biological Process: glucose metabolic process (GO:0006006);; Biological Process: lipid metabolic process (GO:0006629);; Biological Process: gene expression (GO:0010467);; Biological Process: phosphatidylinositol 3-kinase signaling (GO:0014065);; Biological Process: response to insulin (GO:0032868);;	K10470|0.0e+00|csab:103226249|K10470 kelch repeat and BTB domain-containing protein 2 | (RefSeq) KBTBD2; kelch repeat and BTB domain containing 2	--	[TR]	Signal transduction mechanisms;; General function prediction only	BTB/POZ domain	Kelch repeat and BTB domain-containing protein 2 OS=Homo sapiens OX=9606 GN=KBTBD2 PE=1 SV=2	T	Signal transduction mechanisms	kelch repeat and BTB domain-containing protein 2 [Macaca mulatta]
NewGene_6424	NewGene_6424	123	293	214	784	2642	1843	1.74938	4.59646	3.4164	12.1582	39.0554	27.734	1.43e-11	10.8447	3.26123	10.8447	up	[H]	Coenzyme transport and metabolism	Biological Process: microglial cell activation (GO:0001774);; Molecular Function: nicotinate-nucleotide diphosphorylase (carboxylating) activity (GO:0004514);; Molecular Function: cytokine activity (GO:0005125);; Cellular Component: extracellular space (GO:0005615);; Cellular Component: cytoplasm (GO:0005737);; Cellular Component: plasma membrane (GO:0005886);; Biological Process: female pregnanc…	K03462|3.69e-83|ggo:101151211|K03462 nicotinamide phosphoribosyltransferase [EC:2.4.2.12] | (RefSeq) NAMPT; nicotinamide phosphoribosyltransferase	Nicotinate and nicotinamide metabolism (ko00760);; NOD-like receptor signaling pathway (ko04621)	--	--	Nicotinate phosphoribosyltransferase (NAPRTase) family	Nicotinamide phosphoribosyltransferase OS=Homo sapiens OX=9606 GN=NAMPT PE=1 SV=1	K	Transcription	nicotinamide phosphoribosyltransferase isoform X2 [Pan troglodytes]
ENSG00000104518	GSDMD	693	493	662	1173	1236	1710	9.07817	7.27869	8.91855	17.054	17.152	22.9483	1.45e-11	10.8386	1.3934	10.8386	up	--	--	Cellular Component: nucleoplasm (GO:0005654);;	K20917|1.9e-276|hsa:79792|K20917 gasdermin-D | (RefSeq) GSDMD, DF5L, DFNA5L, FKSG10, GSDMDC1; gasdermin D	NOD-like receptor signaling pathway (ko04621);; Salmonella infection (ko05132)	--	--	Gasdermin pore forming domain	Gasdermin-D OS=Homo sapiens OX=9606 GN=GSDMD PE=1 SV=1	U	Intracellular trafficking, secretion, and vesicular transport	gasdermin domain containing 1, isoform CRA_d [Homo sapiens]
ENSG00000119508	NR4A3	314	306	319	598	991	1173	1.55984	1.69488	1.58017	2.77601	4.70119	5.13734	1.54e-11	10.8125	1.7803	10.8125	up	--	--	Molecular Function: steroid hormone receptor activity (GO:0003707);; Molecular Function: nuclear receptor activity (GO:0004879);; Cellular Component: nucleus (GO:0005634);; Molecular Function: zinc ion binding (GO:0008270);; Cellular Component: host cell nucleus (GO:0042025);; Molecular Function: sequence-specific DNA binding (GO:0043565);;	K08559|0.0e+00|rbb:108537181|K08559 nuclear receptor subfamily 4 group A member 3 | (RefSeq) NR4A3; nuclear receptor subfamily 4 group A member 3	Transcriptional misregulation in cancer (ko05202)	[K]	Transcription	Zinc finger, C4 type (two domains)	Nuclear receptor subfamily 4 group A member 3 OS=Homo sapiens OX=9606 GN=NR4A3 PE=1 SV=3	K	Transcription	nuclear receptor subfamily 4 group A member 3 isoform b [Homo sapiens]
ENSG00000159256	MORC3	2107	2007	1976	3149	4318	3344	11.3673	11.985	11.9475	18.5303	24.193	19.0378	1.55e-11	10.8097	1.06129	10.8097	up	--	--	Molecular Function: zinc ion binding (GO:0008270);;	K24135|0.0e+00|hsa:23515|K24135 MORC family CW-type zinc finger protein | (RefSeq) MORC3, NXP2, ZCW5, ZCWCC3; MORC family CW-type zinc finger 3	--	[D]	Cell cycle control, cell division, chromosome partitioning	Morc6 ribosomal protein S5 domain 2-like	MORC family CW-type zinc finger protein 3 OS=Homo sapiens OX=9606 GN=MORC3 PE=1 SV=3	D	Cell cycle control, cell division, chromosome partitioning	KIAA0136, partial [Homo sapiens]
ENSG00000152749	GPR180	844	424	777	1887	1803	2528	2.18654	1.2063	2.25125	5.31503	4.83981	6.90838	1.62e-11	10.7905	1.85065	10.7905	up	--	--	Biological Process: G protein-coupled receptor signaling pathway (GO:0007186);; Cellular Component: integral component of membrane (GO:0016021);; Biological Process: response to pheromone (GO:0019236);;	K01710|2.2e-53|ncc:104962295|K01710 dTDP-glucose 4,6-dehydratase [EC:4.2.1.46] | (RefSeq) tgds; dTDP-D-glucose 4,6-dehydratase	--	[S]	Function unknown	Rhodopsin-like GPCR transmembrane domain	Integral membrane protein GPR180 OS=Homo sapiens OX=9606 GN=GPR180 PE=2 SV=1	S	Function unknown	integral membrane protein GPR180 precursor [Homo sapiens]
ENSG00000136867	SLC31A2	672	619	665	1430	3333	2076	8.60007	8.69714	9.52271	19.8973	44.2248	28.0359	1.66e-11	10.7799	2.03289	10.7799	up	--	--	Molecular Function: copper ion transmembrane transporter activity (GO:0005375);; Cellular Component: late endosome (GO:0005770);; Biological Process: cellular copper ion homeostasis (GO:0006878);; Cellular Component: integral component of membrane (GO:0016021);; Cellular Component: recycling endosome (GO:0055037);; Biological Process: regulation of copper ion transmembrane transport (GO:1902311);;	K14687|4.4e-72|hsa:1318|K14687 solute carrier family 31 (copper transporter), member 2 | (RefSeq) SLC31A2, COPT2, CTR2, hCTR2; solute carrier family 31 member 2	--	[P]	Inorganic ion transport and metabolism	Ctr copper transporter family	Probable low affinity copper uptake protein 2 OS=Homo sapiens OX=9606 GN=SLC31A2 PE=1 SV=1	P	Inorganic ion transport and metabolism	probable low affinity copper uptake protein 2 [Homo sapiens]
ENSG00000169155	ZBTB43	1531	1124	1248	1962	1967	2239	5.8882	4.73488	5.36904	8.28444	7.98941	9.14976	1.73e-11	10.762	0.901644	10.762	up	--	--	Molecular Function: DNA-binding transcription factor activity, RNA polymerase II-specific (GO:0000981);; Molecular Function: molecular_function (GO:0003674);; Molecular Function: nucleic acid binding (GO:0003676);; Molecular Function: DNA-binding transcription factor activity (GO:0003700);; Molecular Function: protein binding (GO:0005515);; Biological Process: regulation of transcription, DNA-tem…	K10514|1.5e-246|ggo:101133322|K10514 zinc finger and BTB domain-containing protein 43 | (RefSeq) ZBTB43; zinc finger and BTB domain-containing protein 43	--	[R]	General function prediction only	BTB/POZ domain	Zinc finger and BTB domain-containing protein 43 OS=Homo sapiens OX=9606 GN=ZBTB43 PE=1 SV=1	K	Transcription	zinc finger and BTB domain-containing protein 43 [Homo sapiens]
ENSG00000081041	CXCL2	516	638	391	1396	1385	1236	9.68813	13.1654	8.20859	28.4755	26.9272	24.4631	1.75e-11	10.757	1.61057	10.757	up	--	--	Cellular Component: extracellular space (GO:0005615);; Biological Process: defense response (GO:0006952);; Biological Process: immune response (GO:0006955);; Molecular Function: chemokine activity (GO:0008009);;	K05505|1.6e-47|hsa:2920|K05505 C-X-C motif chemokine 1/2/3 | (RefSeq) CXCL2, CINC-2a, GRO2, GROb, MGSA-b, MIP-2a, MIP2, MIP2A, SCYB2; C-X-C motif chemokine ligand 2	Cytokine-cytokine receptor interaction (ko04060);; Viral protein interaction with cytokine and cytokine receptor (ko04061);; Chemokine signaling pathway (ko04062);; NF-kappa B signaling pathway (ko04064);; NOD-like receptor signaling pathway (ko04621);; IL-17 signaling pathway (ko04657);; TNF signaling pathway (ko04668);; Epithelial cell signaling in Helicobacter pylori infection (ko05120);; Legi…	--	--	Small cytokines (intecrine/chemokine), interleukin-8 like	C-X-C motif chemokine 2 OS=Homo sapiens OX=9606 GN=CXCL2 PE=1 SV=1	O	Posttranslational modification, protein turnover, chaperones	C-X-C motif chemokine 2 precursor [Homo sapiens]
ENSG00000054267	ARID4B	977	948	1004	1353	1594	1770	4.18531	4.55406	4.91036	6.15996	6.7474	8.20599	1.87e-11	10.7282	0.918288	10.7282	up	--	--	Molecular Function: DNA binding (GO:0003677);; Cellular Component: nucleus (GO:0005634);; Biological Process: regulation of transcription, DNA-templated (GO:0006355);;	K19195|0.0e+00|hsa:51742|K19195 AT-rich interactive domain-containing protein 4B | (RefSeq) ARID4B, BCAA, BRCAA1, RBBP1L1, RBP1L1, SAP180; AT-rich interaction domain 4B	--	[BK]	Chromatin structure and dynamics;; Transcription	RBB1NT (NUC162) domain	AT-rich interactive domain-containing protein 4B OS=Homo sapiens OX=9606 GN=ARID4B PE=1 SV=2	K	Transcription	AT-rich interactive domain-containing protein 4B isoform 1 [Homo sapiens]
ENSG00000116863	ADPRHL2	1032	842	1548	2911	2982	3313	14.1393	12.6788	23.7268	43.366	42.3355	47.8905	2.16e-11	10.6655	1.66233	10.6655	up	[O]	Posttranslational modification, protein turnover, chaperones	Molecular Function: hydrolase activity (GO:0016787);;	K11687|1.0e-197|hsa:54936|K11687 poly(ADP-ribose) glycohydrolase ARH3 [EC:3.2.1.143] | (RefSeq) ADPRS, ADPRHL2, ARH3, CONDSIAS; ADP-ribosylserine hydrolase	--	--	--	ADP-ribosylglycohydrolase	ADP-ribose glycohydrolase ARH3 OS=Homo sapiens OX=9606 GN=ADPRS PE=1 SV=1	O	Posttranslational modification, protein turnover, chaperones	poly(ADP-ribose) glycohydrolase ARH3 [Pongo abelii]
ENSG00000011422	PLAUR	13566	12648	11296	16664	18654	17461	215.981	230.74	200.37	298.373	303.583	303.585	2.25e-11	10.6478	0.728719	10.6478	up	--	--	Biological Process: regulation of proteolysis (GO:0030162);; Molecular Function: urokinase plasminogen activator receptor activity (GO:0030377);;	K03985|5.1e-168|hsa:5329|K03985 plasminogen activator, urokinase receptor | (RefSeq) PLAUR, CD87, U-PAR, UPAR, URKR; plasminogen activator, urokinase receptor	Complement and coagulation cascades (ko04610);; Proteoglycans in cancer (ko05205)	--	--	u-PAR/Ly-6 domain	Urokinase plasminogen activator surface receptor OS=Homo sapiens OX=9606 GN=PLAUR PE=1 SV=1	T	Signal transduction mechanisms	urokinase plasminogen activator surface receptor isoform 3 precursor [Homo sapiens]
ENSG00000138785	INTS12	571	506	558	802	785	881	7.32362	7.35449	7.75863	11.0587	10.9192	12.1008	2.35e-11	10.6289	0.83064	10.6289	up	--	--	Biological Process: snRNA processing (GO:0016180);; Molecular Function: metal ion binding (GO:0046872);;	K13149|1.7e-229|hsa:57117|K13149 integrator complex subunit 12 | (RefSeq) INTS12, INT12, PHF22, SBBI22; integrator complex subunit 12	--	[R]	General function prediction only	PHD-finger	Integrator complex subunit 12 OS=Homo sapiens OX=9606 GN=INTS12 PE=1 SV=1	K	Transcription	INTS12 isoform 2 [Pongo abelii]
ENSG00000105967	TFEC	6454	6403	8091	10904	13907	13728	30.1978	29.8971	44.4027	58.6658	62.3444	69.2221	3e-11	10.5229	1.10849	10.5229	up	--	--	Biological Process: regulation of transcription, DNA-templated (GO:0006355);; Molecular Function: protein dimerization activity (GO:0046983);;	K15591|2.3e-191|hsa:22797|K15591 transcription factor EC | (RefSeq) TFEC, TCFEC, TFE-C, TFEC-L, TFECL, bHLHe34, hTFEC-L; transcription factor EC	--	[K]	Transcription	Domain of unknown function (DUF3371)	Transcription factor EC OS=Homo sapiens OX=9606 GN=TFEC PE=1 SV=1	K	Transcription	transcription factor EC isoform a [Homo sapiens]
ENSG00000163412	EIF4E3	1462	1163	1170	2039	1868	2327	3.46351	2.97036	3.0836	5.31128	4.48933	5.76672	3.07e-11	10.5129	0.956272	10.5129	up	--	--	Molecular Function: translation initiation factor activity (GO:0003743);;	K03259|1.5e-55|cin:100187540|K03259 translation initiation factor 4E | (RefSeq) eukaryotic translation initiation factor 4E type 3 isoform X2	RNA transport (ko03013);; mTOR signaling pathway (ko04150)	--	--	Eukaryotic initiation factor 4E	Eukaryotic translation initiation factor 4E type 3 OS=Homo sapiens OX=9606 GN=EIF4E3 PE=1 SV=4	J	Translation, ribosomal structure and biogenesis	eukaryotic translation initiation factor 4E type 3 isoform a [Homo sapiens]
ENSG00000089041	P2RX7	3022	3018	2283	5699	7477	5196	13.5162	14.9822	12.1064	28.08	35.223	24.7134	3.27e-11	10.4855	1.37758	10.4855	up	--	--	Molecular Function: purinergic nucleotide receptor activity (GO:0001614);; Molecular Function: extracellularly ATP-gated cation channel activity (GO:0004931);; Molecular Function: ATP binding (GO:0005524);; Cellular Component: integral component of plasma membrane (GO:0005887);; Biological Process: response to ATP (GO:0033198);; Cellular Component: postsynapse (GO:0098794);;	K05220|0.0e+00|hsa:5027|K05220 P2X purinoceptor 7 | (RefSeq) P2RX7, P2X7; purinergic receptor P2X 7	Calcium signaling pathway (ko04020);; Neuroactive ligand-receptor interaction (ko04080);; NOD-like receptor signaling pathway (ko04621)	--	--	ATP P2X receptor	P2X purinoceptor 7 OS=Homo sapiens OX=9606 GN=P2RX7 PE=1 SV=4	P	Inorganic ion transport and metabolism	P2X purinoceptor 7 [Homo sapiens]
ENSG00000106346	USP42	272	243	344	583	633	808	1.21893	1.18329	1.70535	2.80618	2.90766	3.79949	3.42e-11	10.466	1.46752	10.466	up	[O]	Posttranslational modification, protein turnover, chaperones	Biological Process: ubiquitin-dependent protein catabolic process (GO:0006511);; Biological Process: protein deubiquitination (GO:0016579);; Molecular Function: thiol-dependent ubiquitinyl hydrolase activity (GO:0036459);;	K11855|0.0e+00|hsa:84132|K11855 ubiquitin carboxyl-terminal hydrolase 36/42 [EC:3.4.19.12] | (RefSeq) USP42; ubiquitin specific peptidase 42	--	[O]	Posttranslational modification, protein turnover, chaperones	Ubiquitin carboxyl-terminal hydrolase	Ubiquitin carboxyl-terminal hydrolase 42 OS=Homo sapiens OX=9606 GN=USP42 PE=1 SV=3	O	Posttranslational modification, protein turnover, chaperones	ubiquitin carboxyl-terminal hydrolase 42 isoform 2 [Homo sapiens]
ENSG00000139597	N4BP2L1	652	712	708	1336	2937	2451	5.42312	7.00129	6.73576	13.2546	32.6314	27.5051	3.51e-11	10.4547	1.91855	10.4547	up	[R]	General function prediction only	--	K15720|1.9e-46|gja:107116449|K15720 NEDD4-binding protein 2 [EC:3.-.-.-] | (RefSeq) N4BP2; NEDD4 binding protein 2	--	[L]	Replication, recombination and repair	AAA domain	NEDD4-binding protein 2-like 1 OS=Homo sapiens OX=9606 GN=N4BP2L1 PE=2 SV=1	L	Replication, recombination and repair	NEDD4-binding protein 2-like 1 isoform X1 [Pan paniscus]
ENSG00000163739	CXCL1	874	861	626	3841	2090	2247	18.2242	19.7126	14.5862	87.0063	45.1145	49.3834	4.06e-11	10.3915	2.04171	10.3915	up	--	--	Cellular Component: extracellular space (GO:0005615);; Biological Process: defense response (GO:0006952);; Biological Process: immune response (GO:0006955);; Molecular Function: chemokine activity (GO:0008009);;	K05505|4.3e-48|ggo:101131798|K05505 C-X-C motif chemokine 1/2/3 | (RefSeq) CXCL1; growth-regulated alpha protein	Cytokine-cytokine receptor interaction (ko04060);; Viral protein interaction with cytokine and cytokine receptor (ko04061);; Chemokine signaling pathway (ko04062);; NF-kappa B signaling pathway (ko04064);; NOD-like receptor signaling pathway (ko04621);; IL-17 signaling pathway (ko04657);; TNF signaling pathway (ko04668);; Legionellosis (ko05134);; Amoebiasis (ko05146);; Kaposi sarcoma-associated …	--	--	Small cytokines (intecrine/chemokine), interleukin-8 like	Growth-regulated alpha protein OS=Homo sapiens OX=9606 GN=CXCL1 PE=1 SV=1	W	Extracellular structures	growth-regulated alpha protein precursor [Homo sapiens]
ENSG00000144857	BOC	16	14	16	64	105	112	0.078663	0.072088	0.156015	0.480363	0.628514	0.691393	4.33e-11	10.3635	2.83939	10.3635	up	--	--	Cellular Component: integral component of plasma membrane (GO:0005887);; Biological Process: smoothened signaling pathway (GO:0007224);; Biological Process: positive regulation of myoblast differentiation (GO:0045663);; Biological Process: regulation of neuron differentiation (GO:0045664);; Biological Process: embryonic morphogenesis (GO:0048598);;	K20020|0.0e+00|hsa:91653|K20020 brother of CDO | (RefSeq) BOC, CDON2; BOC cell adhesion associated, oncogene regulated	Hedgehog signaling pathway (ko04340);; Axon guidance (ko04360)	--	--	Immunoglobulin domain	Brother of CDO OS=Homo sapiens OX=9606 GN=BOC PE=1 SV=1	T	Signal transduction mechanisms	brother of CDO isoform 2 precursor [Homo sapiens]
ENSG00000168884	TNIP2	1993	1700	1951	2355	2734	2840	23.3694	22.2602	25.9992	29.749	34.475	35.0773	4.47e-11	10.3497	0.725584	10.3497	up	--	--	Cellular Component: nucleoplasm (GO:0005654);; Cellular Component: cytosol (GO:0005829);; Molecular Function: K63-linked polyubiquitin modification-dependent protein binding (GO:0070530);;	--	--	--	--	TSG101 and ALIX binding domain of CEP55	TNFAIP3-interacting protein 2 OS=Homo sapiens OX=9606 GN=TNIP2 PE=1 SV=1	K	Transcription	TNFAIP3-interacting protein 2 isoform 2 [Homo sapiens]
ENSG00000104432	IL7	19	29	62	205	332	391	0.20451	0.354881	0.813612	2.4407	4.17057	4.91272	4.55e-11	10.342	3.28949	10.342	up	--	--	Molecular Function: cytokine activity (GO:0005125);; Molecular Function: interleukin-7 receptor binding (GO:0005139);; Cellular Component: extracellular space (GO:0005615);; Biological Process: immune response (GO:0006955);; Molecular Function: growth factor activity (GO:0008083);;	K05431|8.4e-97|hsa:3574|K05431 interleukin 7 | (RefSeq) IL7, IL-7; interleukin 7	Cytokine-cytokine receptor interaction (ko04060);; PI3K-Akt signaling pathway (ko04151);; JAK-STAT signaling pathway (ko04630);; Hematopoietic cell lineage (ko04640);; Pathways in cancer (ko05200)	--	--	Interleukin 7	Interleukin-7 OS=Homo sapiens OX=9606 GN=IL7 PE=1 SV=1	O	Posttranslational modification, protein turnover, chaperones	interleukin-7 isoform 1 precursor [Homo sapiens]
ENSG00000064012	CASP8	940	893	1122	1562	1641	1820	8.75146	8.31515	10.5709	17.4689	19.3885	18.4869	4.81e-11	10.3179	0.998043	10.3179	up	--	--	Molecular Function: cysteine-type endopeptidase activity (GO:0004197);; Cellular Component: nucleoplasm (GO:0005654);; Cellular Component: cytosol (GO:0005829);; Biological Process: regulation of apoptotic process (GO:0042981);;	K04398|7.7e-312|ptr:746477|K04398 caspase 8 [EC:3.4.22.61] | (RefSeq) CASP8; caspase-8 isoform X1	Platinum drug resistance (ko01524);; p53 signaling pathway (ko04115);; Apoptosis (ko04210);; Apoptosis - multiple species (ko04215);; Necroptosis (ko04217);; Toll-like receptor signaling pathway (ko04620);; NOD-like receptor signaling pathway (ko04621);; RIG-I-like receptor signaling pathway (ko04622);; C-type lectin receptor signaling pathway (ko04625);; IL-17 signaling pathway (ko04657);; TNF s…	[D]	Cell cycle control, cell division, chromosome partitioning	Caspase domain	Caspase-8 OS=Homo sapiens OX=9606 GN=CASP8 PE=1 SV=1	D	Cell cycle control, cell division, chromosome partitioning	caspase-8 isoform G precursor [Homo sapiens]
ENSG00000141452	RMC1	882	846	878	1131	1245	1327	9.60372	10.0838	10.3635	13.0682	14.1523	15.7055	4.81e-11	10.3179	0.740124	10.3179	up	--	--	Biological Process: regulation of autophagy (GO:0010506);; Cellular Component: Mon1-Ccz1 complex (GO:0035658);;	--	--	[S]	Function unknown	Colon cancer-associated protein Mic1-like	Regulator of MON1-CCZ1 complex OS=Homo sapiens OX=9606 GN=RMC1 PE=1 SV=2	S	Function unknown	regulator of MON1-CCZ1 complex isoform 1 [Homo sapiens]
ENSG00000163734	CXCL3	764	688	650	2330	1354	1825	16.2566	16.0872	15.4623	53.8397	29.827	40.9403	5.07e-11	10.295	1.63573	10.295	up	--	--	Cellular Component: extracellular space (GO:0005615);; Biological Process: defense response (GO:0006952);; Biological Process: immune response (GO:0006955);; Molecular Function: chemokine activity (GO:0008009);;	K05505|4.1e-46|hsa:2921|K05505 C-X-C motif chemokine 1/2/3 | (RefSeq) CXCL3, CINC-2b, GRO3, GROg, MIP-2b, MIP2B, SCYB3; C-X-C motif chemokine ligand 3	Cytokine-cytokine receptor interaction (ko04060);; Viral protein interaction with cytokine and cytokine receptor (ko04061);; Chemokine signaling pathway (ko04062);; NF-kappa B signaling pathway (ko04064);; NOD-like receptor signaling pathway (ko04621);; IL-17 signaling pathway (ko04657);; TNF signaling pathway (ko04668);; Epithelial cell signaling in Helicobacter pylori infection (ko05120);; Legi…	--	--	Small cytokines (intecrine/chemokine), interleukin-8 like	C-X-C motif chemokine 3 OS=Homo sapiens OX=9606 GN=CXCL3 PE=1 SV=1	O	Posttranslational modification, protein turnover, chaperones	C-X-C motif chemokine 3 precursor [Homo sapiens]
ENSG00000180233	ZNRF2	1137	1419	1081	2234	3284	3798	7.51501	10.3055	7.98789	16.0413	22.477	26.4705	5.45e-11	10.2636	1.57678	10.2636	up	--	--	Biological Process: protein polyubiquitination (GO:0000209);; Molecular Function: molecular_function (GO:0003674);; Molecular Function: catalytic activity (GO:0003824);; Molecular Function: ubiquitin-protein transferase activity (GO:0004842);; Cellular Component: cellular_component (GO:0005575);; Cellular Component: intracellular (GO:0005622);; Cellular Component: obsolete cell (GO:0005623);; Cel…	K10694|1.8e-105|hsa:223082|K10694 E3 ubiquitin-protein ligase ZNRF1/2 [EC:2.3.2.27] | (RefSeq) ZNRF2, RNF202; zinc and ring finger 2	--	[O]	Posttranslational modification, protein turnover, chaperones	Ring finger domain	E3 ubiquitin-protein ligase ZNRF2 OS=Homo sapiens OX=9606 GN=ZNRF2 PE=1 SV=1	O	Posttranslational modification, protein turnover, chaperones	E3 ubiquitin-protein ligase ZNRF2 [Homo sapiens]
ENSG00000115504	EHBP1	271	172	203	411	563	525	1.21365	0.838292	1.0015	2.8034	2.6421	2.56414	5.69e-11	10.2449	1.45591	10.2449	up	--	--	Cellular Component: nucleoplasm (GO:0005654);; Cellular Component: cytosol (GO:0005829);; Cellular Component: plasma membrane (GO:0005886);;	K19948|1.8e-84|ocu:100355512|K19948 MICAL-like protein 1 | (RefSeq) MICALL1; MICAL like 1	--	[Z]	Cytoskeleton	Bivalent Mical/EHBP Rab binding domain	EH domain-binding protein 1 OS=Homo sapiens OX=9606 GN=EHBP1 PE=1 SV=3	Z	Cytoskeleton	EH domain-binding protein 1 isoform 1 [Homo sapiens]
ENSG00000158470	B4GALT5	5638	5742	3853	9810	16317	13092	27.3116	30.5679	20.8656	51.6241	81.847	66.8638	6.11e-11	10.214	1.59329	10.214	up	--	--	Biological Process: carbohydrate metabolic process (GO:0005975);; Molecular Function: transferase activity, transferring glycosyl groups (GO:0016757);;	K09905|1.1e-231|hsa:9334|K09905 beta-1,4-galactosyltransferase 5 [EC:2.4.1.-] | (RefSeq) B4GALT5, B4Gal-T5, BETA4-GALT-IV, beta4Gal-T5, beta4GalT-V, gt-V; beta-1,4-galactosyltransferase 5	Mucin type O-glycan biosynthesis (ko00512)	[G]	Carbohydrate transport and metabolism	N-terminal region of glycosyl transferase group 7	Beta-1,4-galactosyltransferase 5 OS=Homo sapiens OX=9606 GN=B4GALT5 PE=1 SV=1	G	Carbohydrate transport and metabolism	beta-1,4-galactosyltransferase 5 [Homo sapiens]
ENSG00000066084	DIP2B	1255	1537	1244	2234	3046	2976	3.3396	4.49424	3.70146	6.46059	8.39436	8.35029	6.77e-11	10.1694	1.25641	10.1694	up	[Q]	Secondary metabolites biosynthesis, transport and catabolism	Molecular Function: catalytic activity (GO:0003824);;	K18763|1.3e-07|mcal:110310106|K18763 la-related protein 4 | (RefSeq) Larp4; la-related protein 4	--	[R]	General function prediction only	AMP-binding enzyme	Disco-interacting protein 2 homolog B OS=Homo sapiens OX=9606 GN=DIP2B PE=1 SV=3	--	--	disco-interacting protein 2 homolog B [Homo sapiens]
ENSG00000152492	CCDC50	1244	1219	1107	1589	1934	1959	7.07386	6.97779	7.24828	7.3421	10.0754	10.2584	7.02e-11	10.1537	0.85067	10.1537	up	--	--	Biological Process: system process (GO:0003008);; Molecular Function: molecular_function (GO:0003674);; Molecular Function: binding (GO:0005488);; Molecular Function: protein binding (GO:0005515);; Cellular Component: cellular_component (GO:0005575);; Cellular Component: intracellular (GO:0005622);; Cellular Component: obsolete cell (GO:0005623);; Cellular Component: cytoplasm (GO:0005737);; Cell…	--	--	--	--	Coiled-coil domain-containing protein 50 N-terminus	Coiled-coil domain-containing protein 50 OS=Homo sapiens OX=9606 GN=CCDC50 PE=1 SV=1	S	Function unknown	coiled-coil domain-containing protein 50 long isoform [Homo sapiens]
ENSG00000173039	RELA	2022	2043	2459	3529	5523	5579	16.4267	18.8782	22.6082	32.5344	48.8832	48.6997	7.28e-11	10.1379	1.38991	10.1379	up	--	--	Molecular Function: DNA binding (GO:0003677);; Molecular Function: DNA-binding transcription factor activity (GO:0003700);; Cellular Component: nucleus (GO:0005634);; Cellular Component: cytosol (GO:0005829);; Cellular Component: host cell nucleus (GO:0042025);; Biological Process: positive regulation of NF-kappaB transcription factor activity (GO:0051092);; Cellular Component: NF-kappaB complex …	K04735|9.2e-202|nle:100588439|K04735 transcription factor p65 | (RefSeq) RELA; transcription factor p65	Antifolate resistance (ko01523);; MAPK signaling pathway (ko04010);; Ras signaling pathway (ko04014);; cAMP signaling pathway (ko04024);; Chemokine signaling pathway (ko04062);; NF-kappa B signaling pathway (ko04064);; HIF-1 signaling pathway (ko04066);; Sphingolipid signaling pathway (ko04071);; Mitophagy - animal (ko04137);; PI3K-Akt signaling pathway (ko04151);; Apoptosis (ko04210);; Longevity…	--	--	Rel homology DNA-binding domain	Transcription factor p65 OS=Homo sapiens OX=9606 GN=RELA PE=1 SV=2	K	Transcription	RELA protein [Homo sapiens]
ENSG00000103569	AQP9	6809	5211	8156	13876	12869	17938	51.5503	43.2923	69.1187	113.802	100.589	143.082	7.52e-11	10.1238	1.38333	10.1238	up	[G]	Carbohydrate transport and metabolism	Molecular Function: channel activity (GO:0015267);; Cellular Component: integral component of membrane (GO:0016021);;	K09877|6.6e-163|hsa:366|K09877 aquaporin-9 | (RefSeq) AQP9, AQP-9, HsT17287, SSC1, T17287; aquaporin 9	Bile secretion (ko04976)	[G]	Carbohydrate transport and metabolism	Major intrinsic protein	Aquaporin-9 OS=Homo sapiens OX=9606 GN=AQP9 PE=1 SV=2	P	Inorganic ion transport and metabolism	aquaporin-9 isoform 1 [Homo sapiens]
ENSG00000143384	MCL1	7028	5321	9487	16035	16981	21908	41.0557	34.2512	62.0815	101.71	103.345	135.441	8.22e-11	10.0851	1.56469	10.0851	up	--	--	Cellular Component: integral component of membrane (GO:0016021);; Biological Process: regulation of apoptotic process (GO:0042981);;	K02539|4.7e-192|hsa:4170|K02539 myeloid leukemia cell differntiation protein MCL-1 | (RefSeq) MCL1, BCL2L3, EAT, MCL1-ES, MCL1L, MCL1S, Mcl-1, TM, bcl2-L-3, mcl1/EAT; MCL1 apoptosis regulator, BCL2 family member	PI3K-Akt signaling pathway (ko04151);; Apoptosis (ko04210);; JAK-STAT signaling pathway (ko04630);; MicroRNAs in cancer (ko05206)	--	--	Apoptosis regulator proteins, Bcl-2 family	Induced myeloid leukemia cell differentiation protein Mcl-1 OS=Homo sapiens OX=9606 GN=MCL1 PE=1 SV=3	T	Signal transduction mechanisms	induced myeloid leukemia cell differentiation protein Mcl-1 isoform 1 [Homo sapiens]
ENSG00000151466	SCLT1	209	279	259	492	658	681	1.63735	2.49002	2.34299	4.28387	5.33664	5.81214	8.54e-11	10.0685	1.51512	10.0685	up	--	--	Biological Process: clustering of voltage-gated sodium channels (GO:0045162);;	--	--	--	--	--	Sodium channel and clathrin linker 1 OS=Homo sapiens OX=9606 GN=SCLT1 PE=1 SV=2	Z	Cytoskeleton	sodium channel and clathrin linker 1 isoform 1 [Homo sapiens]
ENSG00000132669	RIN2	2047	1764	2615	3742	4327	4843	10.387	9.83981	14.84	20.6322	22.7401	25.9107	8.86e-11	10.0526	1.23886	10.0526	up	--	--	Biological Process: signal transduction (GO:0007165);;	K23687|0.0e+00|cjc:100386384|K23687 Ras and Rab interactor 2/3 | (RefSeq) RIN2; Ras and Rab interactor 2	--	[U]	Intracellular trafficking, secretion, and vesicular transport	Vacuolar sorting protein 9 (VPS9) domain	Ras and Rab interactor 2 OS=Homo sapiens OX=9606 GN=RIN2 PE=1 SV=1	U	Intracellular trafficking, secretion, and vesicular transport	ras and Rab interactor 2 isoform 1 [Homo sapiens]
ENSG00000133606	MKRN1	2308	2279	2466	3213	3542	4126	17.5463	18.8295	21.4958	27.5351	28.7916	34.8688	9.68e-11	10.0141	0.85613	10.0141	up	--	--	Molecular Function: metal ion binding (GO:0046872);;	K15687|1.9e-244|hsa:23608|K15687 E3 ubiquitin-protein ligase makorin [EC:2.3.2.27] | (RefSeq) MKRN1, RNF61; makorin ring finger protein 1	--	[O]	Posttranslational modification, protein turnover, chaperones	E3 ubiquitin-protein ligase makorin, C-terminal	E3 ubiquitin-protein ligase makorin-1 OS=Homo sapiens OX=9606 GN=MKRN1 PE=1 SV=3	O	Posttranslational modification, protein turnover, chaperones	E3 ubiquitin-protein ligase makorin-1 isoform 1 [Homo sapiens]
ENSG00000137965	IFI44	719	588	2492	8410	12152	11307	9.81861	8.78848	38.3091	125.106	172.249	163.723	1.12e-10	9.95078	3.29239	9.95078	up	--	--	Biological Process: biological_process (GO:0008150);; Biological Process: response to external stimulus (GO:0009605);; Biological Process: response to biotic stimulus (GO:0009607);; Biological Process: response to virus (GO:0009615);; Biological Process: response to external biotic stimulus (GO:0043207);; Biological Process: response to stimulus (GO:0050896);; Biological Process: multi-organism p…	--	--	--	--	TLD	Interferon-induced protein 44 OS=Homo sapiens OX=9606 GN=IFI44 PE=1 SV=2	S	Function unknown	interferon-induced protein 44 [Homo sapiens]
ENSG00000067066	SP100	2620	2257	3875	6352	7040	8612	27.0589	23.0845	38.2927	65.8827	66.5927	89.6909	1.14e-10	9.9431	1.56072	9.9431	up	--	--	Molecular Function: DNA binding (GO:0003677);; Cellular Component: nucleus (GO:0005634);;	K15413|0.0e+00|hsa:6672|K15413 nuclear autoantigen Sp-100 | (RefSeq) SP100, lysp100b; SP100 nuclear antigen	Herpes simplex virus 1 infection (ko05168);; Viral carcinogenesis (ko05203)	[O]	Posttranslational modification, protein turnover, chaperones	HSR domain	Nuclear autoantigen Sp-100 OS=Homo sapiens OX=9606 GN=SP100 PE=1 SV=3	K	Transcription	nuclear autoantigen Sp-100 isoform 2 [Homo sapiens]
ENSG00000126947	ARMCX1	1062	909	1072	1414	1671	1914	11.3387	10.6648	12.7977	16.4121	18.4803	21.5517	1.16e-10	9.93554	0.949361	9.93554	up	--	--	--	--	--	--	--	Armadillo-like	Armadillo repeat-containing X-linked protein 1 OS=Homo sapiens OX=9606 GN=ARMCX1 PE=1 SV=1	C	Energy production and conversion	armadillo repeat-containing X-linked protein 1 [Homo sapiens]
ENSG00000010671	BTK	2627	2381	2568	2954	3315	3423	23.3268	23.9836	25.6973	28.587	30.1975	32.0972	1.25e-10	9.90309	0.589896	9.90309	up	[M]	Cell wall/membrane/envelope biogenesis	Molecular Function: non-membrane spanning protein tyrosine kinase activity (GO:0004715);; Molecular Function: ATP binding (GO:0005524);; Cellular Component: cytosol (GO:0005829);; Cellular Component: plasma membrane (GO:0005886);; Biological Process: intracellular signal transduction (GO:0035556);;	K07370|0.0e+00|dle:111178233|K07370 Bruton agammaglobulinemia tyrosine kinase [EC:2.7.10.2] | (RefSeq) BTK; tyrosine-protein kinase BTK isoform X1	NF-kappa B signaling pathway (ko04064);; Osteoclast differentiation (ko04380);; Platelet activation (ko04611);; B cell receptor signaling pathway (ko04662);; Fc epsilon RI signaling pathway (ko04664);; Epstein-Barr virus infection (ko05169);; Primary immunodeficiency (ko05340)	[T]	Signal transduction mechanisms	Protein tyrosine and serine/threonine kinase	Tyrosine-protein kinase BTK OS=Homo sapiens OX=9606 GN=BTK PE=1 SV=3	T	Signal transduction mechanisms	tyrosine-protein kinase BTK isoform 3 [Homo sapiens]
ENSG00000072401	UBE2D1	1892	2042	1558	3133	4337	3481	16.2778	19.3087	14.9839	29.2982	38.6703	31.571	1.26e-10	9.89963	1.22569	9.89963	up	--	--	Biological Process: protein polyubiquitination (GO:0000209);; Molecular Function: ATP binding (GO:0005524);; Molecular Function: ubiquitin conjugating enzyme activity (GO:0061631);; Biological Process: positive regulation of protein polyubiquitination (GO:1902916);;	K06689|1.8e-84|acs:100560343|K06689 ubiquitin-conjugating enzyme E2 D [EC:2.3.2.23] | (RefSeq) ube2d1; ubiquitin conjugating enzyme E2 D1	Ubiquitin mediated proteolysis (ko04120);; Protein processing in endoplasmic reticulum (ko04141)	[O]	Posttranslational modification, protein turnover, chaperones	Ubiquitin-conjugating enzyme	Ubiquitin-conjugating enzyme E2 D1 OS=Homo sapiens OX=9606 GN=UBE2D1 PE=1 SV=1	O	Posttranslational modification, protein turnover, chaperones	PREDICTED: ubiquitin-conjugating enzyme E2 D1 isoform X2 [Cercocebus atys]
ENSG00000124214	STAU1	3186	2793	3335	4115	4374	4946	22.0168	21.0088	25.7483	30.7601	30.0728	35.774	1.34e-10	9.8729	0.76316	9.8729	up	--	--	Molecular Function: RNA binding (GO:0003723);;	K17597|0.0e+00|hsa:6780|K17597 double-stranded RNA-binding protein Staufen | (RefSeq) STAU1, PPP1R150, STAU; staufen double-stranded RNA binding protein 1	--	[UK]	Intracellular trafficking, secretion, and vesicular transport;; Transcription	Staufen C-terminal domain	Double-stranded RNA-binding protein Staufen homolog 1 OS=Homo sapiens OX=9606 GN=STAU1 PE=1 SV=2	--	--	unnamed protein product [Homo sapiens]
ENSG00000146409	SLC18B1	417	428	544	935	909	1267	4.0049	4.52925	5.85491	9.79568	9.06209	12.8436	1.55e-10	9.80967	1.39207	9.80967	up	--	--	Molecular Function: molecular_function (GO:0003674);; Molecular Function: transporter activity (GO:0005215);; Cellular Component: cellular_component (GO:0005575);; Cellular Component: obsolete cell (GO:0005623);; Cellular Component: plasma membrane (GO:0005886);; Cellular Component: integral component of plasma membrane (GO:0005887);; Biological Process: transport (GO:0006810);; Biological Proces…	--	--	[U]	Intracellular trafficking, secretion, and vesicular transport	--	MFS-type transporter SLC18B1 OS=Homo sapiens OX=9606 GN=SLC18B1 PE=1 SV=1	P	Inorganic ion transport and metabolism	SLC18B1 isoform 3 [Pan troglodytes]
ENSG00000172738	TMEM217	160	78	126	437	322	466	2.44722	1.28807	2.12916	7.198	5.05439	7.48271	1.56e-10	9.80688	2.00309	9.80688	up	--	--	Cellular Component: integral component of membrane (GO:0016021);;	--	--	--	--	Protein of unknown function (DUF4534)	Transmembrane protein 217 OS=Homo sapiens OX=9606 GN=TMEM217 PE=2 SV=1	S	Function unknown	transmembrane protein 217 isoform 1 [Homo sapiens]
ENSG00000198087	CD2AP	1217	1063	1327	1730	2221	2383	5.1432	4.93401	6.27075	7.94108	9.71898	10.6157	1.63e-10	9.78781	1.04388	9.78781	up	--	--	Cellular Component: ruffle (GO:0001726);; Biological Process: regulation of cytokine production (GO:0001817);; Biological Process: negative regulation of cytokine production (GO:0001818);; Molecular Function: molecular_function (GO:0003674);; Molecular Function: signaling receptor binding (GO:0005102);; Molecular Function: cytokine receptor binding (GO:0005126);; Molecular Function: vascular endo…	K13738|0.0e+00|hsa:23607|K13738 CD2-associated protein | (RefSeq) CD2AP, CMS; CD2 associated protein	Bacterial invasion of epithelial cells (ko05100)	[T]	Signal transduction mechanisms	Variant SH3 domain	CD2-associated protein OS=Homo sapiens OX=9606 GN=CD2AP PE=1 SV=1	Z	Cytoskeleton	CD2-associated protein [Homo sapiens]
ENSG00000106617	PRKAG2	2588	2262	2627	3988	3518	3710	24.0979	21.978	25.0974	43.7989	34.0779	38.9937	1.69e-10	9.77211	0.824778	9.77211	up	[T]	Signal transduction mechanisms	Molecular Function: AMP-activated protein kinase activity (GO:0004679);; Molecular Function: AMP binding (GO:0016208);; Molecular Function: protein kinase binding (GO:0019901);; Cellular Component: nucleotide-activated protein kinase complex (GO:0031588);; Biological Process: regulation of protein serine/threonine kinase activity (GO:0071900);;	K07200|0.0e+00|hsa:51422|K07200 5'-AMP-activated protein kinase, regulatory gamma subunit | (RefSeq) PRKAG2, AAKG, AAKG2, CMH6, H91620p, WPWS; protein kinase AMP-activated non-catalytic subunit gamma 2	FoxO signaling pathway (ko04068);; AMPK signaling pathway (ko04152);; Longevity regulating pathway (ko04211);; Longevity regulating pathway - multiple species (ko04213);; Apelin signaling pathway (ko04371);; Tight junction (ko04530);; Circadian rhythm (ko04710);; Thermogenesis (ko04714);; Insulin signaling pathway (ko04910);; Adipocytokine signaling pathway (ko04920);; Oxytocin signaling pathway …	[C]	Energy production and conversion	CBS domain	5'-AMP-activated protein kinase subunit gamma-2 OS=Homo sapiens OX=9606 GN=PRKAG2 PE=1 SV=1	C	Energy production and conversion	5'-AMP-activated protein kinase subunit gamma-2 isoform a [Homo sapiens]
ENSG00000157800	SLC37A3	137	118	129	294	329	530	0.937393	0.881021	0.980482	2.26755	2.49361	3.80509	1.8e-10	9.74473	1.81586	9.74473	up	[G]	Carbohydrate transport and metabolism	Cellular Component: integral component of membrane (GO:0016021);; Molecular Function: transmembrane transporter activity (GO:0022857);;	K03447|2.3e-123|pon:100173236|K03447 MFS transporter, OPA family, solute carrier family 37 (glycerol-3-phosphate transporter), member 3 | (RefSeq) SLC37A3; sugar phosphate exchanger 3	--	[G]	Carbohydrate transport and metabolism	Major Facilitator Superfamily	Sugar phosphate exchanger 3 OS=Homo sapiens OX=9606 GN=SLC37A3 PE=2 SV=2	G	Carbohydrate transport and metabolism	SLC37A3 isoform 1 [Pan troglodytes]
ENSG00000163297	ANTXR2	5205	4234	3913	6731	10664	9338	14.6919	13.0926	12.5396	20.7737	31.5361	28.0628	1.84e-10	9.73518	1.23597	9.73518	up	--	--	Cellular Component: integral component of membrane (GO:0016021);; Molecular Function: signaling receptor activity (GO:0038023);; Molecular Function: metal ion binding (GO:0046872);;	K20909|2.0e-249|hsa:118429|K20909 anthrax toxin receptor | (RefSeq) ANTXR2, CMG-2, CMG2, HFS, ISH, JHF; ANTXR cell adhesion molecule 2	NOD-like receptor signaling pathway (ko04621)	--	--	Anthrax receptor C-terminus region	Anthrax toxin receptor 2 OS=Homo sapiens OX=9606 GN=ANTXR2 PE=1 SV=5	W	Extracellular structures	anthrax toxin receptor 2 isoform 1 precursor [Homo sapiens]
ENSG00000136874	STX17	355	393	439	713	941	766	2.99071	3.67652	4.26914	6.51716	8.37328	6.94418	1.92e-10	9.7167	1.25665	9.7167	up	--	--	Molecular Function: SNARE binding (GO:0000149);; Molecular Function: SNAP receptor activity (GO:0005484);; Cellular Component: cytoplasm (GO:0005737);; Biological Process: intracellular protein transport (GO:0006886);; Biological Process: endoplasmic reticulum to Golgi vesicle-mediated transport (GO:0006888);; Cellular Component: integral component of membrane (GO:0016021);; Biological Process: e…	K08491|3.7e-161|hsa:55014|K08491 syntaxin 17 | (RefSeq) STX17; syntaxin 17	SNARE interactions in vesicular transport (ko04130);; Autophagy - animal (ko04140)	[U]	Intracellular trafficking, secretion, and vesicular transport	--	Syntaxin-17 OS=Homo sapiens OX=9606 GN=STX17 PE=1 SV=2	--	--	syntaxin-17 [Homo sapiens]
ENSG00000134602	STK26	473	387	405	791	1554	1092	3.28737	2.98057	3.14968	6.02719	11.4232	8.03455	1.98e-10	9.70333	1.67427	9.70333	up	[R]	General function prediction only	Molecular Function: protein serine/threonine kinase activity (GO:0004674);; Molecular Function: ATP binding (GO:0005524);;	K08838|9.1e-235|ggo:101153746|K08838 serine/threonine-protein kinase 24/25/MST4 [EC:2.7.11.1] | (RefSeq) STK26; serine/threonine-protein kinase 26 isoform X1	--	[T]	Signal transduction mechanisms	Protein kinase domain	Serine/threonine-protein kinase 26 OS=Homo sapiens OX=9606 GN=STK26 PE=1 SV=2	T	Signal transduction mechanisms	serine/threonine-protein kinase 26 isoform 1 [Homo sapiens]
ENSG00000029153	ARNTL2	516	614	564	987	1572	1740	2.67432	2.50913	2.47955	3.9312	9.64602	6.6589	2.06e-10	9.68613	1.56363	9.68613	up	[T]	Signal transduction mechanisms	Molecular Function: DNA-binding transcription factor activity (GO:0003700);; Cellular Component: nucleoplasm (GO:0005654);; Cellular Component: transcription regulator complex (GO:0005667);; Cellular Component: nucleolus (GO:0005730);; Cellular Component: cytoplasm (GO:0005737);; Molecular Function: protein dimerization activity (GO:0046983);;	K09099|0.0e+00|hsa:56938|K09099 aryl hydrocarbon receptor nuclear translocator-like protein 2 | (RefSeq) ARNTL2, BMAL2, CLIF, MOP9, PASD9, bHLHe6; aryl hydrocarbon receptor nuclear translocator like 2	--	[K]	Transcription	PAS domain	Aryl hydrocarbon receptor nuclear translocator-like protein 2 OS=Homo sapiens OX=9606 GN=ARNTL2 PE=1 SV=2	K	Transcription	cycle-like factor CLIF [Homo sapiens]
ENSG00000111331	OAS3	1598	1186	5074	18753	20241	19290	5.55154	4.49989	19.7965	70.6366	73.4892	71.5519	2.14e-10	9.66959	3.1219	9.66959	up	--	--	Molecular Function: 2'-5'-oligoadenylate synthetase activity (GO:0001730);; Molecular Function: double-stranded RNA binding (GO:0003725);; Biological Process: defense response to virus (GO:0051607);;	K14216|0.0e+00|hsa:4940|K14216 2'-5'-oligoadenylate synthetase [EC:2.7.7.84] | (RefSeq) OAS3, p100, p100OAS; 2'-5'-oligoadenylate synthetase 3	NOD-like receptor signaling pathway (ko04621);; Hepatitis C (ko05160);; Measles (ko05162);; Influenza A (ko05164);; Herpes simplex virus 1 infection (ko05168);; Epstein-Barr virus infection (ko05169)	--	--	2'-5'-oligoadenylate synthetase 1, domain 2, C-terminus	2'-5'-oligoadenylate synthase 3 OS=Homo sapiens OX=9606 GN=OAS3 PE=1 SV=3	L	Replication, recombination and repair	2'-5'-oligoadenylate synthase 3 [Homo sapiens]
ENSG00000090339	ICAM1	8613	8751	9368	15234	32625	32814	60.5801	67.6509	73.6763	116.407	238.604	243.339	2.18e-10	9.66154	1.81358	9.66154	up	--	--	Biological Process: ovarian follicle development (GO:0001541);; Cellular Component: immunological synapse (GO:0001772);; Biological Process: response to amphetamine (GO:0001975);; Biological Process: acute inflammatory response to antigenic stimulus (GO:0002438);; Biological Process: T cell antigen processing and presentation (GO:0002457);; Molecular Function: integrin binding (GO:0005178);; Cell…	K06490|3.8e-310|hsa:3383|K06490 intercellular adhesion molecule 1 | (RefSeq) ICAM1, BB2, CD54, P3.58; intercellular adhesion molecule 1	NF-kappa B signaling pathway (ko04064);; Cell adhesion molecules (ko04514);; Natural killer cell mediated cytotoxicity (ko04650);; TNF signaling pathway (ko04668);; Leukocyte transendothelial migration (ko04670);; AGE-RAGE signaling pathway in diabetic complications (ko04933);; African trypanosomiasis (ko05143);; Malaria (ko05144);; Staphylococcus aureus infection (ko05150);; Influenza A (ko05164…	--	--	Intercellular adhesion molecule (ICAM), N-terminal domain	Intercellular adhesion molecule 1 OS=Homo sapiens OX=9606 GN=ICAM1 PE=1 SV=2	T	Signal transduction mechanisms	intercellular adhesion molecule 1 precursor [Homo sapiens]
NewGene_1311	NewGene_1311	2487	2162	2281	2884	3657	3794	7.54906	7.1533	8.59906	8.95832	10.1745	13.4884	2.22e-10	9.65365	0.810046	9.65365	up	--	--	Cellular Component: microtubule organizing center (GO:0005815);;	K16549|0.0|hsa:9659|K16549 myomegalin | (RefSeq) PDE4DIP, CMYA2, MMGL; phosphodiesterase 4D interacting protein	--	--	--	Olduvai domain	Myomegalin OS=Homo sapiens OX=9606 GN=PDE4DIP PE=1 SV=3	Z	Cytoskeleton	myomegalin isoform X15 [Homo sapiens]
ENSG00000103540	CCP110	290	253	276	467	815	719	1.27584	1.24147	1.28371	2.11043	3.55323	3.26014	2.25e-10	9.64782	1.51838	9.64782	up	--	--	Cellular Component: centriole (GO:0005814);; Biological Process: centriole replication (GO:0007099);; Biological Process: regulation of cytokinesis (GO:0032465);;	K16453|0.0e+00|hsa:9738|K16453 centrosomal protein CEP110 | (RefSeq) CCP110, CP110, Cep110; centriolar coiled-coil protein 110	--	--	--	Calcium-dependent calmodulin binding	Centriolar coiled-coil protein of 110 kDa OS=Homo sapiens OX=9606 GN=CCP110 PE=1 SV=3	Z	Cytoskeleton	centriolar coiled-coil protein of 110 kDa isoform 2 [Homo sapiens]
ENSG00000133639	BTG1	2535	1323	2288	6959	4456	7828	12.3847	7.19477	12.6092	37.1594	22.5476	40.5751	2.28e-10	9.64207	1.89753	9.64207	up	--	--	Biological Process: negative regulation of cell population proliferation (GO:0008285);;	K14443|2.2e-94|cdk:105092208|K14443 protein Tob/BTG | (RefSeq) BTG1; protein BTG1	RNA degradation (ko03018)	[TR]	Signal transduction mechanisms;; General function prediction only	BTG family	Protein BTG1 OS=Homo sapiens OX=9606 GN=BTG1 PE=1 SV=1	T	Signal transduction mechanisms	protein BTG1 [Macaca mulatta]
ENSG00000106591	MRPL32	736	573	767	1047	1319	1245	13.8359	11.7401	15.4636	21.8702	25.2699	24.4461	2.28e-10	9.64207	1.03499	9.64207	up	--	--	Cellular Component: ribosome (GO:0005840);;	K02911|5.8e-53|hsa:64983|K02911 large subunit ribosomal protein L32 | (RefSeq) MRPL32, HSPC283, L32mt, MRP-L32, bMRP-59b; mitochondrial ribosomal protein L32	Ribosome (ko03010)	[J]	Translation, ribosomal structure and biogenesis	--	39S ribosomal protein L32, mitochondrial OS=Homo sapiens OX=9606 GN=MRPL32 PE=1 SV=1	J	Translation, ribosomal structure and biogenesis	mitochondrial ribosomal protein L32, isoform CRA_a [Homo sapiens]
ENSG00000127314	RAP1B	13236	10140	12560	15607	18682	18097	128.915	111.9	102.131	177.648	191.192	188.555	2.3e-10	9.63827	0.781959	9.63827	up	[R]	General function prediction only	Molecular Function: GTPase activity (GO:0003924);; Molecular Function: GTP binding (GO:0005525);; Biological Process: cell population proliferation (GO:0008283);; Biological Process: response to carbohydrate (GO:0009743);; Cellular Component: membrane (GO:0016020);; Biological Process: Rap protein signal transduction (GO:0032486);; Biological Process: cellular response to drug (GO:0035690);; Biol…	K07836|1.1e-99|aam:106488632|K07836 Ras-related protein Rap-1B | (RefSeq) RAP1B; RAP1B, member of RAS oncogene family	MAPK signaling pathway (ko04010);; Focal adhesion (ko04510)	[R]	General function prediction only	Ras family	Ras-related protein Rap-1b OS=Homo sapiens OX=9606 GN=RAP1B PE=1 SV=1	S	Function unknown	hypothetical protein [Pongo abelii]
ENSG00000107771	CCSER2	1951	1933	1569	3126	4891	3582	5.86392	6.445	5.26419	10.2811	15.288	11.3349	2.31e-10	9.63639	1.32009	9.63639	up	--	--	Biological Process: microtubule cytoskeleton organization (GO:0000226);; Biological Process: microtubule bundle formation (GO:0001578);; Molecular Function: molecular_function (GO:0003674);; Molecular Function: binding (GO:0005488);; Molecular Function: protein binding (GO:0005515);; Cellular Component: cellular_component (GO:0005575);; Cellular Component: intracellular (GO:0005622);; Cellular Co…	--	--	--	--	--	Serine-rich coiled-coil domain-containing protein 2 OS=Homo sapiens OX=9606 GN=CCSER2 PE=1 SV=2	S	Function unknown	serine-rich coiled-coil domain-containing protein 2 isoform 2 [Homo sapiens]
ENSG00000157657	ZNF618	764	971	505	2081	2704	1981	1.99218	2.85062	1.52804	6.00803	7.38707	5.47787	2.56e-10	9.59176	1.82321	9.59176	up	--	--	Molecular Function: DNA-binding transcription factor activity, RNA polymerase II-specific (GO:0000981);; Molecular Function: molecular_function (GO:0003674);; Molecular Function: DNA-binding transcription factor activity (GO:0003700);; Biological Process: regulation of transcription, DNA-templated (GO:0006355);; Biological Process: regulation of transcription by RNA polymerase II (GO:0006357);; B…	--	--	[L]	Replication, recombination and repair	C2H2-type zinc finger	Zinc finger protein 618 OS=Homo sapiens OX=9606 GN=ZNF618 PE=1 SV=1	L	Replication, recombination and repair	zinc finger protein 618 isoform 2 [Homo sapiens]
ENSG00000067221	STOML1	234	151	218	555	452	808	1.54678	1.3541	1.52098	2.92614	2.65101	4.68505	2.59e-10	9.5867	1.82996	9.5867	up	[O]	Posttranslational modification, protein turnover, chaperones	Cellular Component: plasma membrane (GO:0005886);; Cellular Component: integral component of membrane (GO:0016021);;	K17286|1.8e-30|ipu:108256202|K17286 erythrocyte band 7 integral membrane protein | (RefSeq) erythrocyte band 7 integral membrane protein-like	--	[C]	Energy production and conversion	SCP-2 sterol transfer family	Stomatin-like protein 1 OS=Homo sapiens OX=9606 GN=STOML1 PE=1 SV=1	--	--	stomatin-like protein 1 isoform 1 [Homo sapiens]
ENSG00000101187	SLCO4A1	1100	668	847	1694	2331	3293	9.02928	5.95944	7.72742	14.5823	19.9432	28.4862	2.64e-10	9.5784	1.72199	9.5784	up	--	--	Cellular Component: plasma membrane (GO:0005886);; Biological Process: ion transport (GO:0006811);; Cellular Component: integral component of membrane (GO:0016021);; Biological Process: transmembrane transport (GO:0055085);;	K14354|0.0e+00|hsa:28231|K14354 solute carrier organic anion transporter family, member 4A | (RefSeq) SLCO4A1, OATP-E, OATP1, OATP4A1, OATPE, OATPRP1, POAT, SLC21A12; solute carrier organic anion transporter family member 4A1	--	[Q]	Secondary metabolites biosynthesis, transport and catabolism	Organic Anion Transporter Polypeptide (OATP) family	Solute carrier organic anion transporter family member 4A1 OS=Homo sapiens OX=9606 GN=SLCO4A1 PE=1 SV=2	P	Inorganic ion transport and metabolism	solute carrier organic anion transporter family, member 4A1, isoform CRA_a [Homo sapiens]
ENSG00000121594	CD80	99	233	137	599	2264	1112	0.868742	2.54497	1.36612	5.74363	20.2044	10.9847	2.71e-10	9.56703	3.28201	9.56703	up	--	--	Molecular Function: coreceptor activity (GO:0015026);; Cellular Component: integral component of membrane (GO:0016021);; Biological Process: T cell costimulation (GO:0031295);;	K05412|3.0e-168|hsa:941|K05412 CD80 antigen | (RefSeq) CD80, B7, B7-1, B7.1, BB1, CD28LG, CD28LG1, LAB7; CD80 molecule	Cell adhesion molecules (ko04514);; Toll-like receptor signaling pathway (ko04620);; Intestinal immune network for IgA production (ko04672);; Type I diabetes mellitus (ko04940);; Autoimmune thyroid disease (ko05320);; Systemic lupus erythematosus (ko05322);; Rheumatoid arthritis (ko05323);; Allograft rejection (ko05330);; Graft-versus-host disease (ko05332);; Viral myocarditis (ko05416)	--	--	CD80-like C2-set immunoglobulin domain	T-lymphocyte activation antigen CD80 OS=Homo sapiens OX=9606 GN=CD80 PE=1 SV=1	T	Signal transduction mechanisms	T-lymphocyte activation antigen CD80 precursor [Homo sapiens]
ENSG00000152766	ANKRD22	4	2	12	68	138	380	0.055229	0.0293	0.179384	1.05158	2.0352	5.73397	2.75e-10	9.56067	5.23627	9.56067	up	[T]	Signal transduction mechanisms	--	K21486|5.4e-09|hai:109394721|K21486 ankyrin repeat family A protein 2 | (RefSeq) ANKRA2; ankyrin repeat family A member 2	--	[R]	General function prediction only	Ankyrin repeat	Ankyrin repeat domain-containing protein 22 OS=Homo sapiens OX=9606 GN=ANKRD22 PE=2 SV=1	S	Function unknown	ankyrin repeat domain-containing protein 22 [Homo sapiens]
ENSG00000168899	VAMP5	220	143	281	670	588	1023	7.28551	5.1962	10.4173	24.1315	20.1992	35.7769	2.97e-10	9.52724	2.06076	9.52724	up	--	--	Cellular Component: late endosome (GO:0005770);; Cellular Component: integral component of plasma membrane (GO:0005887);; Biological Process: skeletal muscle tissue development (GO:0007519);; Cellular Component: intercalated disc (GO:0014704);; Cellular Component: cytoplasmic vesicle membrane (GO:0030659);; Cellular Component: integral component of organelle membrane (GO:0031301);; Biological Pro…	K08514|1.8e-52|hsa:10791|K08514 vesicle-associated membrane protein 5 | (RefSeq) VAMP5; vesicle associated membrane protein 5	SNARE interactions in vesicular transport (ko04130)	[U]	Intracellular trafficking, secretion, and vesicular transport	Synaptobrevin	Vesicle-associated membrane protein 5 OS=Homo sapiens OX=9606 GN=VAMP5 PE=1 SV=1	U	Intracellular trafficking, secretion, and vesicular transport	vesicle-associated membrane protein 5 [Homo sapiens]
ENSG00000136048	DRAM1	5357	5502	5414	7501	10999	10150	35.5064	41.1766	40.9504	55.2599	76.4605	72.0171	3.13e-10	9.50446	1.04359	9.50446	up	--	--	Cellular Component: integral component of membrane (GO:0016021);;	K21955|3.7e-132|ggo:101124675|K21955 DNA damage-regulated autophagy modulator protein 1 | (RefSeq) DRAM1; DNA damage-regulated autophagy modulator protein 1	--	[S]	Function unknown	Frag1/DRAM/Sfk1 family	DNA damage-regulated autophagy modulator protein 1 OS=Homo sapiens OX=9606 GN=DRAM1 PE=1 SV=1	S	Function unknown	DNA damage-regulated autophagy modulator protein 1 [Homo sapiens]
ENSG00000115520	COQ10B	1547	1263	1267	1817	1840	2063	15.8077	14.2827	14.5923	20.371	19.6419	22.425	3.2e-10	9.49485	0.727388	9.49485	up	[J]	Translation, ribosomal structure and biogenesis	Molecular Function: molecular_function (GO:0003674);; Molecular Function: binding (GO:0005488);; Cellular Component: cellular_component (GO:0005575);; Cellular Component: intracellular (GO:0005622);; Cellular Component: obsolete cell (GO:0005623);; Cellular Component: cytoplasm (GO:0005737);; Cellular Component: mitochondrion (GO:0005739);; Biological Process: generation of precursor metabolites …	K18588|1.6e-135|ggo:101148623|K18588 coenzyme Q-binding protein COQ10 | (RefSeq) COQ10B; coenzyme Q-binding protein COQ10 homolog B, mitochondrial isoform X1	--	[I]	Lipid transport and metabolism	Polyketide cyclase / dehydrase and lipid transport	Coenzyme Q-binding protein COQ10 homolog B, mitochondrial OS=Homo sapiens OX=9606 GN=COQ10B PE=2 SV=1	I	Lipid transport and metabolism	coenzyme Q-binding protein COQ10 homolog B, mitochondrial isoform 1 precursor [Homo sapiens]
ENSG00000197121	PGAP1	146	128	126	262	481	386	0.299321	0.28868	0.288546	0.585228	1.02497	0.848447	3.49e-10	9.45717	1.72735	9.45717	up	--	--	Cellular Component: endoplasmic reticulum membrane (GO:0005789);; Biological Process: protein transport (GO:0015031);; Molecular Function: hydrolase activity, acting on ester bonds (GO:0016788);;	K05294|0.0e+00|hsa:80055|K05294 GPI inositol-deacylase [EC:3.-.-.-] | (RefSeq) PGAP1, Bst1, ISPD3024, MRT42, SPG67; post-GPI attachment to proteins inositol deacylase 1	Glycosylphosphatidylinositol (GPI)-anchor biosynthesis (ko00563)	[U]	Intracellular trafficking, secretion, and vesicular transport	PGAP1-like protein	GPI inositol-deacylase OS=Homo sapiens OX=9606 GN=PGAP1 PE=1 SV=1	U	Intracellular trafficking, secretion, and vesicular transport	GPI inositol-deacylase isoform 1 [Homo sapiens]
ENSG00000170017	ALCAM	11843	10864	10643	14111	18352	16002	62.7209	63.4132	63.2276	77.852	101.161	89.6172	3.6e-10	9.4437	0.773233	9.4437	up	--	--	Cellular Component: integral component of membrane (GO:0016021);;	K06547|0.0e+00|hsa:214|K06547 activated leukocyte cell adhesion molecule | (RefSeq) ALCAM, CD166, MEMD; activated leukocyte cell adhesion molecule	Cell adhesion molecules (ko04514)	--	--	Immunoglobulin domain	CD166 antigen OS=Homo sapiens OX=9606 GN=ALCAM PE=1 SV=2	T	Signal transduction mechanisms	CD166 antigen isoform 1 precursor [Homo sapiens]
ENSG00000188313	PLSCR1	911	659	2426	6638	8282	9389	12.0601	8.35491	38.7652	102.082	134.606	137.239	3.8e-10	9.42022	2.83234	9.42022	up	[S]	Function unknown	Molecular Function: phospholipid scramblase activity (GO:0017128);;	--	--	[M]	Cell wall/membrane/envelope biogenesis	Scramblase	Phospholipid scramblase 1 OS=Homo sapiens OX=9606 GN=PLSCR1 PE=1 SV=1	K	Transcription	phospholipid scramblase 1 isoform 1 [Homo sapiens]
ENSG00000076685	NT5C2	3854	4011	4352	5564	7292	7223	26.947	30.5565	34.2484	43.4981	52.7125	54.0862	4.22e-10	9.37469	0.944694	9.37469	up	[D]	Cell cycle control, cell division, chromosome partitioning	Molecular Function: 5'-nucleotidase activity (GO:0008253);; Biological Process: IMP metabolic process (GO:0046040);; Biological Process: adenosine metabolic process (GO:0046085);; Molecular Function: metal ion binding (GO:0046872);;	K01081|0.0e+00|csab:103216452|K01081 5'-nucleotidase [EC:3.1.3.5] | (RefSeq) NT5C2; 5'-nucleotidase, cytosolic II	Purine metabolism (ko00230);; Pyrimidine metabolism (ko00240);; Nicotinate and nicotinamide metabolism (ko00760)	[F]	Nucleotide transport and metabolism	5' nucleotidase family	Cytosolic purine 5'-nucleotidase OS=Homo sapiens OX=9606 GN=NT5C2 PE=1 SV=1	F	Nucleotide transport and metabolism	cytosolic purine 5'-nucleotidase isoform X2 [Callithrix jacchus]
ENSG00000120526	NUDCD1	438	318	599	1083	1123	1453	2.37476	1.89072	3.63305	6.37725	6.30696	10.6261	4.43e-10	9.3536	1.66815	9.3536	up	--	--	Cellular Component: cellular_component (GO:0005575);; Cellular Component: intracellular (GO:0005622);; Cellular Component: obsolete cell (GO:0005623);; Cellular Component: nucleus (GO:0005634);; Cellular Component: nucleoplasm (GO:0005654);; Cellular Component: cytoplasm (GO:0005737);; Cellular Component: cytosol (GO:0005829);; Cellular Component: membrane-enclosed lumen (GO:0031974);; Cellular C…	K15592|2.1e-32|ncc:104951504|K15592 ets translocation variant 4 | (RefSeq) ETS translocation variant 5-like	--	[S]	Function unknown	CS domain	NudC domain-containing protein 1 OS=Homo sapiens OX=9606 GN=NUDCD1 PE=1 SV=2	S	Function unknown	nudC domain-containing protein 1 isoform 1 [Homo sapiens]
ENSG00000134758	RNF138	450	362	577	879	1127	1307	2.96387	2.64908	4.23871	6.41851	7.63076	9.12466	4.46e-10	9.35067	1.4852	9.35067	up	--	--	Biological Process: cellular response to leukemia inhibitory factor (GO:1990830);;	K10668|1.2e-141|ggo:101127977|K10668 E3 ubiquitin-protein ligase RNF138 [EC:2.3.2.27] | (RefSeq) RNF138; E3 ubiquitin-protein ligase RNF138 isoform X2	--	--	--	Zinc finger, C3HC4 type (RING finger)	E3 ubiquitin-protein ligase RNF138 OS=Homo sapiens OX=9606 GN=RNF138 PE=1 SV=1	L	Replication, recombination and repair	E3 ubiquitin-protein ligase RNF138 isoform 1 [Homo sapiens]
ENSG00000120280	CXorf21	967	922	952	1648	1499	1392	11.9157	12.4955	13.118	22.0746	19.1319	18.0858	4.53e-10	9.3439	0.914961	9.3439	up	--	--	--	--	--	--	--	Domain of unknown function (DUF4569)	TLR adapter interacting with SLC15A4 on the lysosome OS=Homo sapiens OX=9606 GN=TASL PE=1 SV=1	S	Function unknown	protein CXorf21 [Homo sapiens]
NewGene_7574	NewGene_7574	67	38	32	339	186	200	0.310558	0.189442	0.162832	1.70638	0.902704	0.974766	4.81e-10	9.31785	2.66793	9.31785	up	--	--	Molecular Function: GTPase activator activity (GO:0005096);; Biological Process: regulation of small GTPase mediated signal transduction (GO:0051056);;	K09228|3.21e-11|nle:100598650|K09228 KRAB domain-containing zinc finger protein | (RefSeq) ZNF813; zinc finger protein 813 isoform X1	Herpes simplex virus 1 infection (ko05168)	--	--	--	Protein GVQW1 OS=Homo sapiens OX=9606 GN=GVQW1 PE=2 SV=1	--	--	hypothetical protein EGK_13631, partial [Macaca mulatta]
ENSG00000080345	RIF1	1124	994	966	1377	1816	1606	2.02751	1.87411	1.78163	3.11414	4.03458	3.42701	5.14e-10	9.28904	0.87271	9.28904	up	--	--	Biological Process: regulation of DNA recombination (GO:0000018);; Biological Process: negative regulation of transcription by RNA polymerase II (GO:0000122);; Cellular Component: nuclear chromosome (GO:0000228);; Biological Process: telomere maintenance (GO:0000723);; Biological Process: non-recombinational repair (GO:0000726);; Cellular Component: chromosome, telomeric region (GO:0000781);; Cel…	K11138|0.0e+00|hsa:55183|K11138 telomere-associated protein RIF1 | (RefSeq) RIF1; replication timing regulatory factor 1	Signaling pathways regulating pluripotency of stem cells (ko04550)	--	--	Rap1-interacting factor 1 N terminal	Telomere-associated protein RIF1 OS=Homo sapiens OX=9606 GN=RIF1 PE=1 SV=2	K	Transcription	telomere-associated protein RIF1 isoform 1 [Homo sapiens]
ENSG00000136514	RTP4	76	113	273	981	981	925	1.10804	1.81875	4.48363	15.6798	14.9429	14.3452	5.17e-10	9.28651	2.86728	9.28651	up	--	--	Biological Process: detection of chemical stimulus involved in sensory perception of bitter taste (GO:0001580);; Molecular Function: G protein-coupled receptor binding (GO:0001664);; Biological Process: immune effector process (GO:0002252);; Biological Process: immune system process (GO:0002376);; Biological Process: system process (GO:0003008);; Molecular Function: molecular_function (GO:0003674…	--	--	--	--	Zinc-binding domain	Receptor-transporting protein 4 OS=Homo sapiens OX=9606 GN=RTP4 PE=1 SV=3	U	Intracellular trafficking, secretion, and vesicular transport	receptor-transporting protein 4 [Homo sapiens]
ENSG00000086300	SNX10	22961	20408	14265	37856	44067	36007	210.314	203.858	146.476	375.775	417.255	346.679	5.27e-10	9.27819	1.27282	9.27819	up	--	--	Biological Process: gastric acid secretion (GO:0001696);; Cellular Component: nucleus (GO:0005634);; Cellular Component: endoplasmic reticulum (GO:0005783);; Biological Process: endocytosis (GO:0006897);; Cellular Component: secretory granule (GO:0030141);; Biological Process: bone mineralization (GO:0030282);; Biological Process: osteoclast differentiation (GO:0030316);; Molecular Function: phos…	K17924|4.0e-111|csab:103226339|K17924 sorting nexin-10/11 | (RefSeq) SNX10; sorting nexin 10	--	[U]	Intracellular trafficking, secretion, and vesicular transport	PX domain	Sorting nexin-10 OS=Homo sapiens OX=9606 GN=SNX10 PE=1 SV=2	U	Intracellular trafficking, secretion, and vesicular transport	sorting nexin-10 isoform 1 [Homo sapiens]
ENSG00000182782	HCAR2	133	72	289	1128	805	1526	1.47761	0.876766	3.59958	13.6608	9.28984	17.9331	6.02e-10	9.2204	3.04396	9.2204	up	--	--	Molecular Function: G protein-coupled receptor activity (GO:0004930);; Cellular Component: integral component of membrane (GO:0016021);;	K08402|1.1e-212|hsa:338442|K08402 hydroxycarboxylic acid receptor 2/3 | (RefSeq) HCAR2, GPR109A, HCA2, HM74a, HM74b, NIACR1, PUMAG, Puma-g; hydroxycarboxylic acid receptor 2	cAMP signaling pathway (ko04024)	--	--	7 transmembrane receptor (rhodopsin family)	Hydroxycarboxylic acid receptor 2 OS=Homo sapiens OX=9606 GN=HCAR2 PE=1 SV=1	T	Signal transduction mechanisms	hydroxycarboxylic acid receptor 2 [Homo sapiens]
ENSG00000150459	SAP18	3066	2668	2700	3271	3870	3770	30.8671	29.7565	30.3927	35.8873	40.4057	40.7152	6.44e-10	9.19111	0.607331	9.19111	up	--	--	Cellular Component: cytoplasm (GO:0005737);; Cellular Component: nuclear speck (GO:0016607);;	K14324|4.2e-93|cjc:100390014|K14324 histone deacetylase complex subunit SAP18 | (RefSeq) SAP18; Sin3A associated protein 18	RNA transport (ko03013);; mRNA surveillance pathway (ko03015)	[K]	Transcription	Sin3 associated polypeptide p18 (SAP18)	Histone deacetylase complex subunit SAP18 OS=Homo sapiens OX=9606 GN=SAP18 PE=1 SV=1	K	Transcription	histone deacetylase complex subunit SAP18 [Macaca mulatta]
ENSG00000025708	TYMP	7831	7340	10843	15589	18096	22666	112.266	115.629	173.601	243.454	269.508	344.828	6.68e-10	9.17522	1.34325	9.17522	up	[F]	Nucleotide transport and metabolism	Molecular Function: 1,4-alpha-oligoglucan phosphorylase activity (GO:0004645);; Biological Process: pyrimidine nucleobase metabolic process (GO:0006206);; Biological Process: pyrimidine nucleoside metabolic process (GO:0006213);; Molecular Function: thymidine phosphorylase activity (GO:0009032);; Molecular Function: pyrimidine-nucleoside phosphorylase activity (GO:0016154);;	K00758|1.6e-267|hsa:1890|K00758 thymidine phosphorylase [EC:2.4.2.4] | (RefSeq) TYMP, ECGF, ECGF1, MEDPS1, MNGIE, MTDPS1, PDECGF, TP, hPD-ECGF; thymidine phosphorylase	Pyrimidine metabolism (ko00240);; Drug metabolism - other enzymes (ko00983);; Bladder cancer (ko05219)	--	--	Glycosyl transferase family, a/b domain	Thymidine phosphorylase OS=Homo sapiens OX=9606 GN=TYMP PE=1 SV=2	F	Nucleotide transport and metabolism	thymidine phosphorylase isoform 1 precursor [Homo sapiens]
ENSG00000092010	PSME1	2228	2022	2179	2549	2940	3137	50.4232	50.4333	53.4438	62.5354	66.6502	74.7419	7.46e-10	9.12726	0.657615	9.12726	up	--	--	Cellular Component: proteasome activator complex (GO:0008537);;	K06696|3.3e-115|ptr:452809|K06696 proteasome activator subunit 1 (PA28 alpha) | (RefSeq) PSME1; proteasome activator complex subunit 1 isoform X1	Proteasome (ko03050);; Antigen processing and presentation (ko04612)	[O]	Posttranslational modification, protein turnover, chaperones	Proteasome activator pa28 beta subunit	Proteasome activator complex subunit 1 OS=Homo sapiens OX=9606 GN=PSME1 PE=1 SV=1	K	Transcription	proteasome activator complex subunit 1 isoform 2 [Homo sapiens]
ENSG00000110330	BIRC2	2784	1937	2666	3832	3921	4470	17.2084	13.0778	18.291	25.7317	24.9842	28.749	7.62e-10	9.11805	0.967636	9.11805	up	--	--	Biological Process: regulation of apoptotic process (GO:0042981);;	K16060|0.0e+00|hsa:329|K16060 baculoviral IAP repeat-containing protein 2/3 | (RefSeq) BIRC2, API1, HIAP2, Hiap-2, MIHB, RNF48, c-IAP1, cIAP1; baculoviral IAP repeat containing 2	Platinum drug resistance (ko01524);; NF-kappa B signaling pathway (ko04064);; Ubiquitin mediated proteolysis (ko04120);; Apoptosis (ko04210);; Apoptosis - multiple species (ko04215);; Necroptosis (ko04217);; Hippo signaling pathway (ko04390);; Focal adhesion (ko04510);; NOD-like receptor signaling pathway (ko04621);; TNF signaling pathway (ko04668);; Salmonella infection (ko05132);; Toxoplasmosis…	[DR]	Cell cycle control, cell division, chromosome partitioning;; General function prediction only	Inhibitor of Apoptosis domain	Baculoviral IAP repeat-containing protein 2 OS=Homo sapiens OX=9606 GN=BIRC2 PE=1 SV=2	K	Transcription	baculoviral IAP repeat-containing protein 2 isoform 1 [Homo sapiens]
NewGene_7838	NewGene_7838	192	159	239	641	421	548	1.55884	1.03743	2.33013	3.96092	2.40384	4.01841	8.06e-10	9.09366	1.69103	9.09366	up	--	--	--	--	--	--	--	--	--	S	Function unknown	C14orf182 protein [Homo sapiens]
ENSG00000152778	IFIT5	568	485	1387	3436	3517	4624	3.23607	3.03558	8.83457	21.2643	20.745	27.7738	8.87e-10	9.05208	2.47402	9.05208	up	--	--	Molecular Function: tRNA binding (GO:0000049);; Molecular Function: RNA cap binding (GO:0000339);; Cellular Component: ruffle (GO:0001726);; Biological Process: immune effector process (GO:0002252);; Biological Process: immune system process (GO:0002376);; Molecular Function: molecular_function (GO:0003674);; Molecular Function: nucleic acid binding (GO:0003676);; Molecular Function: DNA binding …	K14217|7.5e-148|aju:106980961|K14217 interferon-induced protein with tetratricopeptide repeats 1 | (RefSeq) interferon-induced protein with tetratricopeptide repeats 1-like isoform X1	Hepatitis C (ko05160)	[R]	General function prediction only	Tetratricopeptide repeat	Interferon-induced protein with tetratricopeptide repeats 5 OS=Homo sapiens OX=9606 GN=IFIT5 PE=1 SV=1	S	Function unknown	interferon-induced protein with tetratricopeptide repeats 5 [Homo sapiens]
ENSG00000087074	PPP1R15A	4654	4710	4898	6070	6200	6583	45.2367	50.0454	53.3246	64.0933	62.3357	67.3446	9.08e-10	9.04191	0.635555	9.04191	up	--	--	Biological Process: negative regulation of transcription by RNA polymerase II (GO:0000122);; Cellular Component: protein phosphatase type 1 complex (GO:0000164);; Biological Process: regulation of protein phosphorylation (GO:0001932);; Biological Process: negative regulation of protein phosphorylation (GO:0001933);; Biological Process: positive regulation of protein phosphorylation (GO:0001934);;…	K14019|5.7e-279|hsa:23645|K14019 protein phosphatase 1 regulatory subunit 15A | (RefSeq) PPP1R15A, GADD34; protein phosphatase 1 regulatory subunit 15A	Protein processing in endoplasmic reticulum (ko04141)	--	--	Phosphatase-1 catalytic subunit binding region	Protein phosphatase 1 regulatory subunit 15A OS=Homo sapiens OX=9606 GN=PPP1R15A PE=1 SV=1	K	Transcription	protein phosphatase 1 regulatory subunit 15A [Homo sapiens]
ENSG00000108021	FAM208B	1049	904	1112	1439	1823	2051	2.90942	2.61904	3.29134	5.019	5.8281	6.10408	9.43e-10	9.02549	1.0253	9.02549	up	--	--	Cellular Component: cellular_component (GO:0005575);; Cellular Component: intracellular (GO:0005622);; Cellular Component: obsolete cell (GO:0005623);; Cellular Component: nucleus (GO:0005634);; Cellular Component: nucleoplasm (GO:0005654);; Cellular Component: cytoplasm (GO:0005737);; Cellular Component: cytosol (GO:0005829);; Cellular Component: membrane-enclosed lumen (GO:0031974);; Cellular C…	K21873|2.4e-46|cjo:107319821|K21873 protein TASOR | (RefSeq) TASOR; protein TASOR isoform X1	--	--	--	Protein of unknown function (DUF3715)	Protein TASOR 2 OS=Homo sapiens OX=9606 GN=TASOR2 PE=1 SV=1	S	Function unknown	protein TASOR 2 isoform X4 [Homo sapiens]
ENSG00000185404	SP140L	643	476	930	1751	1648	2281	5.68477	4.61992	9.13767	16.7628	15.7846	22.1767	1.01e-09	8.99568	1.70607	8.99568	up	--	--	Molecular Function: DNA binding (GO:0003677);; Cellular Component: nucleus (GO:0005634);; Molecular Function: metal ion binding (GO:0046872);;	K15413|4.9e-154|pps:100980555|K15413 nuclear autoantigen Sp-100 | (RefSeq) SP100; SP100 nuclear antigen	Herpes simplex virus 1 infection (ko05168);; Viral carcinogenesis (ko05203)	[O]	Posttranslational modification, protein turnover, chaperones	HSR domain	Nuclear body protein SP140-like protein OS=Homo sapiens OX=9606 GN=SP140L PE=1 SV=3	K	Transcription	nuclear body protein SP140-like protein isoform 1 [Homo sapiens]
ENSG00000169118	CSNK1G1	1587	1424	1182	1981	2399	2490	4.52959	4.42857	3.74972	6.15304	7.09615	7.54028	1.09e-09	8.96257	0.947028	8.96257	up	[D]	Cell cycle control, cell division, chromosome partitioning	Molecular Function: protein serine/threonine kinase activity (GO:0004674);; Molecular Function: ATP binding (GO:0005524);; Cellular Component: cytosol (GO:0005829);;	K08958|5.9e-242|hsa:53944|K08958 casein kinase 1, gamma [EC:2.7.11.1] | (RefSeq) CSNK1G1, CK1gamma1; casein kinase 1 gamma 1	Hedgehog signaling pathway (ko04340)	[T]	Signal transduction mechanisms	Protein kinase domain	Casein kinase I isoform gamma-1 OS=Homo sapiens OX=9606 GN=CSNK1G1 PE=1 SV=1	T	Signal transduction mechanisms	casein kinase I isoform gamma-1 isoform 1 [Homo sapiens]
ENSG00000205730	ITPRIPL2	1137	927	1475	2685	2284	3542	3.5873	3.21262	5.20441	9.20406	7.46223	11.7867	1.11e-09	8.95468	1.50041	8.95468	up	--	--	Cellular Component: cellular_component (GO:0005575);; Cellular Component: membrane (GO:0016020);;	K19915|4.1e-30|ccae:111936264|K19915 synaptotagmin-17 | (RefSeq) synaptotagmin-17	--	--	--	Mab-21 protein	Inositol 1,4,5-trisphosphate receptor-interacting protein-like 2 OS=Homo sapiens OX=9606 GN=ITPRIPL2 PE=1 SV=1	U	Intracellular trafficking, secretion, and vesicular transport	inositol 1,4,5-trisphosphate receptor-interacting protein-like 2 precursor [Homo sapiens]
ENSG00000117226	GBP3	545	1320	776	3372	7274	3451	4.20602	12.1845	6.90846	30.4537	65.3738	29.3134	1.36e-09	8.86646	2.62191	8.86646	up	--	--	Molecular Function: GTPase activity (GO:0003924);; Molecular Function: GTP binding (GO:0005525);;	K20899|8.0e-301|hsa:2635|K20899 guanylate-binding protein 1/3/4/7 | (RefSeq) GBP3; guanylate binding protein 3	NOD-like receptor signaling pathway (ko04621)	[R]	General function prediction only	Guanylate-binding protein, N-terminal domain	Guanylate-binding protein 3 OS=Homo sapiens OX=9606 GN=GBP3 PE=1 SV=3	S	Function unknown	guanylate-binding protein 3 isoform 1 [Homo sapiens]
ENSG00000167208	SNX20	1599	1620	2101	2826	3265	3698	12.7894	13.8851	18.6054	24.4796	26.9796	31.046	1.39e-09	8.85699	1.10812	8.85699	up	--	--	Cellular Component: nucleoplasm (GO:0005654);; Biological Process: protein transport (GO:0015031);; Molecular Function: phosphatidylinositol binding (GO:0035091);;	K17931|7.3e-50|hsa:124460|K17931 sorting nexin-20 | (RefSeq) SNX20, SLIC1; sorting nexin 20	--	--	--	--	Sorting nexin-20 OS=Homo sapiens OX=9606 GN=SNX20 PE=1 SV=1	U	Intracellular trafficking, secretion, and vesicular transport	sorting nexin-20 isoform 2 [Homo sapiens]
ENSG00000166920	C15orf48	9165	5158	7484	13724	15182	13644	264.181	162.877	241.337	428.873	449.073	410.822	1.45e-09	8.83863	1.21344	8.83863	up	--	--	Biological Process: response to bacterium (GO:0009617);; Cellular Component: integral component of membrane (GO:0016021);;	--	--	--	--	NADH-ubiquinone reductase complex 1 MLRQ subunit	Normal mucosa of esophagus-specific gene 1 protein OS=Homo sapiens OX=9606 GN=NMES1 PE=2 SV=1	S	Function unknown	normal mucosa of esophagus-specific gene 1 protein [Pan troglodytes]
ENSG00000123130	ACOT9	2093	2040	2218	2827	3988	3958	16.3245	17.2471	19.3975	24.2265	32.413	32.3059	1.5e-09	8.82391	0.990805	8.82391	up	[I]	Lipid transport and metabolism	Molecular Function: hydrolase activity (GO:0016787);;	K17361|5.1e-260|ggo:101145231|K17361 acyl-coenzyme A thioesterase 9 [EC:3.1.2.-] | (RefSeq) ACOT9; acyl-coenzyme A thioesterase 9, mitochondrial isoform X1	--	[I]	Lipid transport and metabolism	Thioesterase superfamily	Acyl-coenzyme A thioesterase 9, mitochondrial OS=Homo sapiens OX=9606 GN=ACOT9 PE=1 SV=2	I	Lipid transport and metabolism	acyl-coenzyme A thioesterase 9, mitochondrial isoform a precursor [Homo sapiens]
ENSG00000060749	QSER1	871	772	787	1170	1617	1284	2.34952	2.00071	2.15377	3.10759	4.08136	3.35103	1.51e-09	8.82102	0.979295	8.82102	up	--	--	--	K11661|1.6e-105|acs:100567271|K11661 helicase SRCAP [EC:3.6.4.-] | (RefSeq) prr12; proline rich 12	--	[S]	Function unknown	Domain of unknown function (DUF4211)	Glutamine and serine-rich protein 1 OS=Homo sapiens OX=9606 GN=QSER1 PE=1 SV=3	S	Function unknown	glutamine and serine-rich protein 1 [Homo sapiens]
ENSG00000253831	ETV3L	27	40	15	139	141	146	0.308706	0.503243	0.190278	1.74721	1.68018	1.77473	1.57e-09	8.8041	2.6046	8.8041	up	--	--	Biological Process: negative regulation of transcription by RNA polymerase II (GO:0000122);; Molecular Function: DNA-binding transcription factor activity (GO:0003700);; Molecular Function: transcription corepressor activity (GO:0003714);; Cellular Component: nucleoplasm (GO:0005654);; Cellular Component: cytosol (GO:0005829);; Molecular Function: sequence-specific DNA binding (GO:0043565);;	K09433|2.8e-59|rno:295297|K09433 ETS translocation variant 3 | (RefSeq) Etv3, Spap1; ets variant 3	--	[K]	Transcription	Ets-domain	ETS translocation variant 3-like protein OS=Homo sapiens OX=9606 GN=ETV3L PE=1 SV=1	K	Transcription	ETS translocation variant 3-like protein [Homo sapiens]
ENSG00000169908	TM4SF1	118	82	123	399	509	1764	1.53585	1.17438	1.7567	5.56375	6.85258	24.9184	1.64e-09	8.78516	3.26831	8.78516	up	--	--	Cellular Component: integral component of membrane (GO:0016021);;	K00681|6.2e-24|lcf:108880111|K00681 gamma-glutamyltranspeptidase / glutathione hydrolase [EC:2.3.2.2 3.4.19.13] | (RefSeq) uncharacterized protein LOC108880111	Taurine and hypotaurine metabolism (ko00430);; Glutathione metabolism (ko00480)	--	--	L6 membrane protein	Transmembrane 4 L6 family member 1 OS=Homo sapiens OX=9606 GN=TM4SF1 PE=1 SV=1	S	Function unknown	transmembrane 4 L6 family member 1 isoform X1 [Homo sapiens]
ENSG00000088827	SIGLEC1	824	1463	2333	5091	6949	7428	2.87953	5.71915	9.5015	19.7731	25.7445	27.7755	1.67e-09	8.77728	2.28757	8.77728	up	--	--	Cellular Component: integral component of membrane (GO:0016021);;	K06548|0.0e+00|hsa:6614|K06548 sialoadhesin | (RefSeq) SIGLEC1, CD169, SIGLEC-1, SN; sialic acid binding Ig like lectin 1	Cell adhesion molecules (ko04514)	[RP]	General function prediction only;; Inorganic ion transport and metabolism	Immunoglobulin domain	Sialoadhesin OS=Homo sapiens OX=9606 GN=SIGLEC1 PE=1 SV=2	T	Signal transduction mechanisms	sialoadhesin isoform 1 precursor [Homo sapiens]
ENSG00000136147	PHF11	653	635	1000	1505	1814	2050	10.866	12.0332	18.963	27.4862	32.9332	36.8066	1.8e-09	8.74473	1.45822	8.74473	up	--	--	Molecular Function: metal ion binding (GO:0046872);;	K18494|1.1e-85|aml:100476962|K18494 [histone H3]-lysine9 N-trimethyltransferase SETDB2 [EC:2.1.1.355] | (RefSeq) PHD finger protein 11 isoform X3	Lysine degradation (ko00310)	[K]	Transcription	PHD-like zinc-binding domain	PHD finger protein 11 OS=Homo sapiens OX=9606 GN=PHF11 PE=1 SV=3	K	Transcription	PHF11 isoform 4 [Pan troglodytes]
ENSG00000163389	POGLUT1	343	362	300	593	889	661	2.42758	2.63534	2.25593	4.41277	7.12036	4.76849	1.86e-09	8.73049	1.32259	8.73049	up	--	--	Biological Process: somitogenesis (GO:0001756);; Biological Process: regionalization (GO:0003002);; Molecular Function: molecular_function (GO:0003674);; Molecular Function: catalytic activity (GO:0003824);; Cellular Component: cellular_component (GO:0005575);; Cellular Component: intracellular (GO:0005622);; Cellular Component: obsolete cell (GO:0005623);; Cellular Component: cytoplasm (GO:00057…	K13667|5.2e-240|ggo:101148987|K13667 EGF-domain serine glucosyl/xylosyltransferase [EC:2.4.1.376 2.4.2.63] | (RefSeq) POGLUT1; protein O-glucosyltransferase 1	Other types of O-glycan biosynthesis (ko00514)	[R]	General function prediction only	Glycosyl transferase family 90	Protein O-glucosyltransferase 1 OS=Homo sapiens OX=9606 GN=POGLUT1 PE=1 SV=1	O	Posttranslational modification, protein turnover, chaperones	protein O-glucosyltransferase 1 precursor [Homo sapiens]
ENSG00000235750	KIAA0040	2602	1247	3005	6033	7366	10977	13.1244	7.01582	17.2642	33.3812	39.2511	59.1853	1.91e-09	8.71897	2.06934	8.71897	up	--	--	--	--	--	--	--	--	Uncharacterized protein KIAA0040 OS=Homo sapiens OX=9606 GN=KIAA0040 PE=3 SV=2	S	Function unknown	uncharacterized protein KIAA0040 [Homo sapiens]
ENSG00000124151	NCOA3	1908	2383	1819	3269	4103	3931	6.12123	8.10812	6.39712	10.8422	12.8733	13.3715	2.13e-09	8.67162	1.11271	8.67162	up	--	--	Cellular Component: nucleus (GO:0005634);; Biological Process: regulation of transcription, DNA-templated (GO:0006355);; Molecular Function: nuclear receptor transcription coactivator activity (GO:0030374);; Molecular Function: nuclear hormone receptor binding (GO:0035257);; Molecular Function: protein dimerization activity (GO:0046983);;	K11256|0.0e+00|hsa:8202|K11256 nuclear receptor coactivator 3 [EC:2.3.1.48] | (RefSeq) NCOA3, ACTR, AIB-1, AIB1, CAGH16, CTG26, KAT13B, RAC3, SRC-3, SRC3, TNRC14, TNRC16, TRAM-1, bHLHe42, pCIP; nuclear receptor coactivator 3	Endocrine resistance (ko01522);; Estrogen signaling pathway (ko04915);; Thyroid hormone signaling pathway (ko04919);; Pathways in cancer (ko05200);; Breast cancer (ko05224)	[K]	Transcription	Unstructured region on nuclear receptor coactivator protein	Nuclear receptor coactivator 3 OS=Homo sapiens OX=9606 GN=NCOA3 PE=1 SV=1	K	Transcription	nuclear receptor coactivator 3 isoform b [Homo sapiens]
ENSG00000118257	NRP2	11428	10713	11155	12986	14420	16139	44.1606	44.9796	48.855	55.654	58.1999	67.8332	2.15e-09	8.66756	0.61986	8.66756	up	--	--	Biological Process: angiogenesis (GO:0001525);; Molecular Function: vascular endothelial growth factor-activated receptor activity (GO:0005021);; Biological Process: axon guidance (GO:0007411);; Cellular Component: integral component of membrane (GO:0016021);; Molecular Function: semaphorin receptor activity (GO:0017154);; Molecular Function: metal ion binding (GO:0046872);;	K06819|0.0e+00|hsa:8828|K06819 neuropilin 2 | (RefSeq) NRP2, NP2, NPN2, PRO2714, VEGF165R2; neuropilin 2	--	--	--	CUB domain	Neuropilin-2 OS=Homo sapiens OX=9606 GN=NRP2 PE=1 SV=3	W	Extracellular structures	neuropilin-2 isoform 1 precursor [Homo sapiens]
ENSG00000232810	TNF	597	846	405	2302	3040	1604	8.14596	12.6812	6.17249	34.1189	42.9536	23.074	2.21e-09	8.65561	2.13863	8.65561	up	--	--	Biological Process: negative regulation of transcription by RNA polymerase II (GO:0000122);; Biological Process: microglial cell activation (GO:0001774);; Cellular Component: phagocytic cup (GO:0001891);; Biological Process: negative regulation of endothelial cell proliferation (GO:0001937);; Molecular Function: protease binding (GO:0002020);; Biological Process: positive regulation of chronic in…	K03156|1.7e-129|hsa:7124|K03156 tumor necrosis factor superfamily, member 2 | (RefSeq) TNF, DIF, TNF-alpha, TNFA, TNFSF2, TNLG1F; tumor necrosis factor	Antifolate resistance (ko01523);; MAPK signaling pathway (ko04010);; Cytokine-cytokine receptor interaction (ko04060);; Viral protein interaction with cytokine and cytokine receptor (ko04061);; NF-kappa B signaling pathway (ko04064);; Sphingolipid signaling pathway (ko04071);; mTOR signaling pathway (ko04150);; Apoptosis (ko04210);; Necroptosis (ko04217);; TGF-beta signaling pathway (ko04350);; O…	--	--	TNF(Tumour Necrosis Factor) family	Tumor necrosis factor OS=Homo sapiens OX=9606 GN=TNF PE=1 SV=1	T	Signal transduction mechanisms	tumor necrosis factor [Homo sapiens]
ENSG00000213024	NUP62	4222	4310	4676	5648	6234	6708	29.0303	32.4031	36.3414	41.5848	44.7224	48.5393	2.26e-09	8.64589	0.723816	8.64589	up	--	--	Biological Process: mitotic cell cycle (GO:0000278);; Cellular Component: annulate lamellae (GO:0005642);; Cellular Component: nuclear pore (GO:0005643);; Cellular Component: nucleoplasm (GO:0005654);; Biological Process: protein import into nucleus (GO:0006606);; Biological Process: spermatogenesis (GO:0007283);; Biological Process: cell aging (GO:0007569);; Biological Process: negative regulati…	K14306|1.2e-255|hsa:23636|K14306 nuclear pore complex protein Nup62 | (RefSeq) NUP62, IBSN, SNDI, p62; nucleoporin 62	RNA transport (ko03013);; Amyotrophic lateral sclerosis (ko05014)	[Y]	Nuclear structure	Nsp1-like C-terminal region	Nuclear pore glycoprotein p62 OS=Homo sapiens OX=9606 GN=NUP62 PE=1 SV=3	Y	Nuclear structure	nuclear pore glycoprotein p62 [Homo sapiens]
ENSG00000135334	AKIRIN2	2577	2449	2665	4043	3416	4157	35.4646	37.0348	41.004	60.4401	48.6818	60.3106	2.3e-09	8.63827	0.831372	8.63827	up	--	--	Biological Process: negative regulation of transcription by RNA polymerase II (GO:0000122);; Biological Process: regulation of cytokine production (GO:0001817);; Biological Process: positive regulation of cytokine production (GO:0001819);; Biological Process: response to molecule of bacterial origin (GO:0002237);; Molecular Function: molecular_function (GO:0003674);; Molecular Function: binding (…	--	--	[S]	Function unknown	--	Akirin-2 OS=Homo sapiens OX=9606 GN=AKIRIN2 PE=1 SV=2	K	Transcription	akirin-2 [Pan troglodytes]
ENSG00000136810	TXN	7831	8861	8221	12674	23117	21478	206.19	256.397	242	362.468	630.235	596.094	2.34e-09	8.63078	1.42185	8.63078	up	[O]	Posttranslational modification, protein turnover, chaperones	Biological Process: negative regulation of transcription by RNA polymerase II (GO:0000122);; Cellular Component: nucleoplasm (GO:0005654);; Cellular Component: cytosol (GO:0005829);; Biological Process: glycerol ether metabolic process (GO:0006662);; Molecular Function: protein disulfide oxidoreductase activity (GO:0015035);; Molecular Function: peptide disulfide oxidoreductase activity (GO:00150…	K03671|6.1e-55|ggo:101141924|K03671 thioredoxin 1 | (RefSeq) TXN; thioredoxin isoform X2	NOD-like receptor signaling pathway (ko04621);; Parkinson disease (ko05012);; Salmonella infection (ko05132);; Fluid shear stress and atherosclerosis (ko05418)	[O]	Posttranslational modification, protein turnover, chaperones	Thioredoxin	Thioredoxin OS=Homo sapiens OX=9606 GN=TXN PE=1 SV=3	K	Transcription	thioredoxin [Pongo abelii]
ENSG00000183734	ASCL2	59	73	118	301	320	647	0.722979	0.988804	1.62543	4.02744	4.08474	8.42203	2.38e-09	8.62342	2.55861	8.62342	up	--	--	Biological Process: reproduction (GO:0000003);; Biological Process: negative regulation of transcription by RNA polymerase II (GO:0000122);; Molecular Function: transcription regulatory region sequence-specific DNA binding (GO:0000976);; Molecular Function: RNA polymerase II transcription regulatory region sequence-specific DNA binding (GO:0000977);; Molecular Function: RNA polymerase II cis-regu…	K09067|1.8e-89|hsa:430|K09067 achaete-scute complex protein | (RefSeq) ASCL2, ASH2, HASH2, MASH2, bHLHa45; achaete-scute family bHLH transcription factor 2	--	[K]	Transcription	Helix-loop-helix DNA-binding domain	Achaete-scute homolog 2 OS=Homo sapiens OX=9606 GN=ASCL2 PE=1 SV=2	K	Transcription	achaete-scute homolog 2 [Homo sapiens]
ENSG00000112419	PHACTR2	1588	954	1094	2322	2366	2171	4.13194	2.78631	3.23539	6.71143	6.40234	6.25973	2.47e-09	8.6073	1.16601	8.6073	up	--	--	Molecular Function: actin binding (GO:0003779);; Molecular Function: protein phosphatase inhibitor activity (GO:0004864);;	K17585|6.5e-51|gga:425087|K17585 phosphatase and actin regulator 4 | (RefSeq) PHACTR4; LOW QUALITY PROTEIN: phosphatase and actin regulator 4	--	[R]	General function prediction only	RPEL repeat	Phosphatase and actin regulator 2 OS=Homo sapiens OX=9606 GN=PHACTR2 PE=1 SV=2	Z	Cytoskeleton	phosphatase and actin regulator 2 isoform 3 [Homo sapiens]
ENSG00000100368	CSF2RB	4270	4550	4368	6588	10535	12274	20.2005	23.6711	23.0854	33.8511	51.5393	61.3446	2.54e-09	8.59517	1.37841	8.59517	up	--	--	Molecular Function: cytokine receptor activity (GO:0004896);; Cellular Component: integral component of membrane (GO:0016021);;	K04738|0.0e+00|hsa:1439|K04738 cytokine receptor common subunit beta | (RefSeq) CSF2RB, CD131, CDw131, IL3RB, IL5RB, SMDP5, betaGMR; colony stimulating factor 2 receptor subunit beta	Cytokine-cytokine receptor interaction (ko04060);; Apoptosis (ko04210);; JAK-STAT signaling pathway (ko04630);; Pathways in cancer (ko05200)	--	--	Fibronectin type III domain	Cytokine receptor common subunit beta OS=Homo sapiens OX=9606 GN=CSF2RB PE=1 SV=2	T	Signal transduction mechanisms	cytokine receptor common subunit beta precursor [Homo sapiens]
ENSG00000151748	SAV1	1076	775	672	1497	1642	1515	8.07577	6.39741	5.59562	12.2378	12.7071	11.9766	2.65e-09	8.57675	1.12828	8.57675	up	--	--	Biological Process: apoptotic process (GO:0006915);; Biological Process: hippo signaling (GO:0035329);; Biological Process: regulation of cell population proliferation (GO:0042127);; Molecular Function: molecular adaptor activity (GO:0060090);;	K16686|6.4e-203|hsa:60485|K16686 scaffold protein salvador | (RefSeq) SAV1, SAV, WW45, WWP4; salvador family WW domain containing protein 1	Hippo signaling pathway (ko04390);; Hippo signaling pathway - multiple species (ko04392)	--	--	WW domain	Protein salvador homolog 1 OS=Homo sapiens OX=9606 GN=SAV1 PE=1 SV=2	K	Transcription	protein salvador homolog 1 [Homo sapiens]
ENSG00000136492	BRIP1	42	63	50	150	498	314	0.195942	0.258254	0.212239	0.630208	2.02608	1.43484	2.78e-09	8.55596	2.84449	8.55596	up	[L]	Replication, recombination and repair	Biological Process: reproduction (GO:0000003);; Biological Process: cell cycle checkpoint (GO:0000075);; Biological Process: DNA damage checkpoint (GO:0000077);; Biological Process: nuclear division (GO:0000280);; Biological Process: meiotic DNA double-strand break processing (GO:0000706);; Biological Process: telomere maintenance (GO:0000723);; Biological Process: DNA double-strand break process…	K15362|0.0e+00|hsa:83990|K15362 fanconi anemia group J protein [EC:3.6.4.12] | (RefSeq) BRIP1, BACH1, FANCJ, OF; BRCA1 interacting protein C-terminal helicase 1	Homologous recombination (ko03440);; Fanconi anemia pathway (ko03460)	[L]	Replication, recombination and repair	Helicase C-terminal domain	Fanconi anemia group J protein OS=Homo sapiens OX=9606 GN=BRIP1 PE=1 SV=2	L	Replication, recombination and repair	Fanconi anemia group J protein [Homo sapiens]
ENSG00000114019	AMOTL2	0	0	4	37	132	175	0	0	0.021461	0.197206	0.694228	0.939789	2.79e-09	8.5544	6.63329	8.5544	up	--	--	Molecular Function: molecular_function (GO:0003674);; Molecular Function: binding (GO:0005488);; Molecular Function: protein binding (GO:0005515);; Cellular Component: cellular_component (GO:0005575);; Cellular Component: intracellular (GO:0005622);; Cellular Component: obsolete cell (GO:0005623);; Cellular Component: cytoplasm (GO:0005737);; Cellular Component: cytosol (GO:0005829);; Cellular Co…	K06104|0.0e+00|nle:100596184|K06104 angiomotin like | (RefSeq) AMOTL2; angiomotin-like protein 2 isoform X1	Tight junction (ko04530)	--	--	Angiomotin C terminal	Angiomotin-like protein 2 OS=Homo sapiens OX=9606 GN=AMOTL2 PE=1 SV=3	U	Intracellular trafficking, secretion, and vesicular transport	angiomotin-like protein 2 isoform 1 [Homo sapiens]
ENSG00000145780	FEM1C	1192	1341	1224	1822	2743	2701	4.68463	5.7931	5.38235	7.78116	11.1688	11.1986	3e-09	8.52288	1.17563	8.52288	up	--	--	Cellular Component: cellular_component (GO:0005575);; Cellular Component: intracellular (GO:0005622);; Cellular Component: obsolete cell (GO:0005623);; Cellular Component: nucleus (GO:0005634);; Cellular Component: nucleoplasm (GO:0005654);; Cellular Component: cytoplasm (GO:0005737);; Cellular Component: cytosol (GO:0005829);; Biological Process: cellular protein modification process (GO:0006464…	K10349|5.2e-69|pvt:110086898|K10349 Fem-1 homolog b | (RefSeq) FEM1B; protein fem-1 homolog B	--	[R]	General function prediction only	Ankyrin repeats (3 copies)	Protein fem-1 homolog C OS=Homo sapiens OX=9606 GN=FEM1C PE=1 SV=1	S	Function unknown	protein fem-1 homolog C [Macaca mulatta]
ENSG00000101336	HCK	6314	6533	5275	8701	11830	10094	71.4595	80.9925	66.4269	108.069	139.479	120.111	3.08e-09	8.51145	0.98759	8.51145	up	[T]	Signal transduction mechanisms	Molecular Function: non-membrane spanning protein tyrosine kinase activity (GO:0004715);; Molecular Function: ATP binding (GO:0005524);; Cellular Component: nucleoplasm (GO:0005654);; Cellular Component: plasma membrane (GO:0005886);;	K08893|2.2e-299|hsa:3055|K08893 hemopoietic cell kinase [EC:2.7.10.2] | (RefSeq) HCK, JTK9, p59Hck, p61Hck; HCK proto-oncogene, Src family tyrosine kinase	Chemokine signaling pathway (ko04062);; Fc gamma R-mediated phagocytosis (ko04666);; Kaposi sarcoma-associated herpesvirus infection (ko05167)	[T]	Signal transduction mechanisms	Protein tyrosine and serine/threonine kinase	Tyrosine-protein kinase HCK OS=Homo sapiens OX=9606 GN=HCK PE=1 SV=5	T	Signal transduction mechanisms	tyrosine-protein kinase HCK isoform b [Homo sapiens]
ENSG00000049759	NEDD4L	548	337	339	880	900	796	3.28954	1.82593	2.01386	4.94834	4.77009	5.21894	3.16e-09	8.50031	1.32418	8.50031	up	--	--	Biological Process: ubiquitin-dependent protein catabolic process (GO:0006511);; Molecular Function: ubiquitin protein ligase activity (GO:0061630);;	K13305|0.0e+00|ggo:101145073|K13305 E3 ubiquitin-protein ligase NEDD4-like [EC:2.3.2.26] | (RefSeq) NEDD4L; E3 ubiquitin-protein ligase NEDD4-like isoform X1	Ubiquitin mediated proteolysis (ko04120);; Endocytosis (ko04144);; Tight junction (ko04530);; Aldosterone-regulated sodium reabsorption (ko04960)	[O]	Posttranslational modification, protein turnover, chaperones	HECT-domain (ubiquitin-transferase)	E3 ubiquitin-protein ligase NEDD4-like OS=Homo sapiens OX=9606 GN=NEDD4L PE=1 SV=2	O	Posttranslational modification, protein turnover, chaperones	E3 ubiquitin-protein ligase NEDD4-like isoform X2 [Hylobates moloch]
ENSG00000106701	FSD1L	465	564	314	1086	2242	1370	1.60154	2.53425	1.64602	4.53626	8.3119	5.49692	3.18e-09	8.49757	2.02996	8.49757	up	--	--	Molecular Function: protein binding (GO:0005515);;	K08285|1.0e-54|malb:109955790|K08285 midline 1 [EC:2.3.2.27] | (RefSeq) E3 ubiquitin-protein ligase Midline-1-like	Ubiquitin mediated proteolysis (ko04120)	[O]	Posttranslational modification, protein turnover, chaperones	SPRY domain	FSD1-like protein OS=Homo sapiens OX=9606 GN=FSD1L PE=1 SV=2	O	Posttranslational modification, protein turnover, chaperones	FSD1-like protein isoform 4 [Homo sapiens]
ENSG00000116001	TIA1	1197	1067	1146	1425	1895	1801	6.78553	7.01517	7.55254	9.97248	11.2774	10.9198	3.31e-09	8.48017	0.819568	8.48017	up	[J]	Translation, ribosomal structure and biogenesis	Molecular Function: RNA binding (GO:0003723);; Cellular Component: nucleoplasm (GO:0005654);; Cellular Component: cytosol (GO:0005829);;	K13201|6.9e-229|hsa:7072|K13201 nucleolysin TIA-1/TIAR | (RefSeq) TIA1, TIA-1, WDM; TIA1 cytotoxic granule associated RNA binding protein	--	[AJ]	RNA processing and modification;; Translation, ribosomal structure and biogenesis	RNA recognition motif. (a.k.a. RRM, RBD, or RNP domain)	Nucleolysin TIA-1 isoform p40 OS=Homo sapiens OX=9606 GN=TIA1 PE=1 SV=3	A	RNA processing and modification	nucleolysin TIA-1 isoform p40 isoform 2 [Homo sapiens]
ENSG00000114450	GNB4	2892	3545	3336	5048	8536	8160	10.5396	13.8907	13.341	19.7939	31.6581	31.1597	4.12e-09	8.3851	1.37337	8.3851	up	--	--	Cellular Component: lysosomal membrane (GO:0005765);; Biological Process: signal transduction (GO:0007165);;	K04538|1.3e-151|bacu:103001811|K04538 guanine nucleotide-binding protein subunit beta-4 | (RefSeq) GNB4; G protein subunit beta 4	Ras signaling pathway (ko04014);; Chemokine signaling pathway (ko04062);; PI3K-Akt signaling pathway (ko04151);; Apelin signaling pathway (ko04371);; Circadian entrainment (ko04713);; Retrograde endocannabinoid signaling (ko04723);; Glutamatergic synapse (ko04724);; Cholinergic synapse (ko04725);; Serotonergic synapse (ko04726);; GABAergic synapse (ko04727);; Dopaminergic synapse (ko04728);; Rela…	[R]	General function prediction only	WD domain, G-beta repeat	Guanine nucleotide-binding protein subunit beta-4 OS=Homo sapiens OX=9606 GN=GNB4 PE=1 SV=3	S	Function unknown	guanine nucleotide-binding protein subunit beta-4 [Macaca mulatta]
ENSG00000103642	LACTB	6551	6299	5768	7770	10465	9853	72.9189	77.9299	71.9858	95.1248	122.951	117.048	4.37e-09	8.35952	0.824488	8.35952	up	[V]	Defense mechanisms	Molecular Function: molecular_function (GO:0003674);; Molecular Function: catalytic activity (GO:0003824);; Molecular Function: binding (GO:0005488);; Molecular Function: protein binding (GO:0005515);; Cellular Component: cellular_component (GO:0005575);; Cellular Component: intracellular (GO:0005622);; Cellular Component: obsolete cell (GO:0005623);; Cellular Component: cytoplasm (GO:0005737);; …	K17382|5.2e-189|hsa:114294|K17382 serine beta-lactamase-like protein LACTB, mitochondrial | (RefSeq) LACTB, G24, MRPL56; lactamase beta	--	--	--	Beta-lactamase	Serine beta-lactamase-like protein LACTB, mitochondrial OS=Homo sapiens OX=9606 GN=LACTB PE=1 SV=2	C	Energy production and conversion	serine beta-lactamase-like protein LACTB, mitochondrial isoform b precursor [Homo sapiens]
ENSG00000151726	ACSL1	12075	14689	9578	23559	52501	34914	73.2776	100.062	69.5439	159.645	347.971	236.992	4.44e-09	8.35262	1.83102	8.35262	up	[I]	Lipid transport and metabolism	Molecular Function: ligase activity (GO:0016874);;	K01897|1.1e-311|hsa:2180|K01897 long-chain acyl-CoA synthetase [EC:6.2.1.3] | (RefSeq) ACSL1, ACS1, FACL1, FACL2, LACS, LACS1, LACS2; acyl-CoA synthetase long chain family member 1	Fatty acid biosynthesis (ko00061);; Fatty acid degradation (ko00071);; Fatty acid metabolism (ko01212);; PPAR signaling pathway (ko03320);; Peroxisome (ko04146);; Ferroptosis (ko04216);; Thermogenesis (ko04714);; Adipocytokine signaling pathway (ko04920)	[I]	Lipid transport and metabolism	AMP-binding enzyme	Long-chain-fatty-acid--CoA ligase 1 OS=Homo sapiens OX=9606 GN=ACSL1 PE=1 SV=1	I	Lipid transport and metabolism	long-chain-fatty-acid--CoA ligase 1 isoform c [Homo sapiens]
ENSG00000132109	TRIM21	1674	1733	2823	4679	4619	5452	19.8943	27.3837	45.8083	73.2551	57.6193	68.3759	4.47e-09	8.34969	1.47253	8.34969	up	--	--	Biological Process: protein polyubiquitination (GO:0000209);; Biological Process: regulation of cytokine production (GO:0001817);; Biological Process: immune system process (GO:0002376);; Molecular Function: molecular_function (GO:0003674);; Molecular Function: catalytic activity (GO:0003824);; Molecular Function: ubiquitin-protein transferase activity (GO:0004842);; Molecular Function: binding (…	K10651|4.0e-279|hsa:6737|K10651 tripartite motif-containing protein 21 [EC:2.3.2.27] | (RefSeq) TRIM21, RNF81, RO52, Ro/SSA, SSA, SSA1; tripartite motif containing 21	Systemic lupus erythematosus (ko05322)	[O]	Posttranslational modification, protein turnover, chaperones	SPRY-associated domain	E3 ubiquitin-protein ligase TRIM21 OS=Homo sapiens OX=9606 GN=TRIM21 PE=1 SV=1	O	Posttranslational modification, protein turnover, chaperones	E3 ubiquitin-protein ligase TRIM21 [Homo sapiens]
ENSG00000115839	RAB3GAP1	2404	2235	2342	2820	3697	3494	11.2701	11.5786	12.3861	14.4009	18.007	17.3561	4.54e-09	8.34294	0.752164	8.34294	up	--	--	Molecular Function: GTPase activator activity (GO:0005096);;	K18270|0.0e+00|hsa:22930|K18270 Rab3 GTPase-activating protein catalytic subunit | (RefSeq) RAB3GAP1, P130, RAB3GAP, RAB3GAP130, WARBM1; RAB3 GTPase activating protein catalytic subunit 1	--	[S]	Function unknown	Rab3 GTPase-activating protein catalytic subunit	Rab3 GTPase-activating protein catalytic subunit OS=Homo sapiens OX=9606 GN=RAB3GAP1 PE=1 SV=3	S	Function unknown	rab3 GTPase-activating protein catalytic subunit isoform 2 [Homo sapiens]
ENSG00000168310	IRF2	2196	2939	2768	4251	5822	5777	22.0997	32.5045	30.9735	46.6009	60.4262	61.3676	4.6e-09	8.33724	1.22455	8.33724	up	--	--	Molecular Function: DNA-binding transcription factor activity (GO:0003700);; Cellular Component: nucleoplasm (GO:0005654);; Cellular Component: focal adhesion (GO:0005925);; Biological Process: cell population proliferation (GO:0008283);;	K10153|1.4e-199|ggo:101124701|K10153 interferon regulatory factor 2 | (RefSeq) IRF2; interferon regulatory factor 2 isoform X1	--	--	--	Interferon regulatory factor transcription factor	Interferon regulatory factor 2 OS=Homo sapiens OX=9606 GN=IRF2 PE=1 SV=2	K	Transcription	interferon regulatory factor 2 [Homo sapiens]
ENSG00000107929	LARP4B	3228	2882	2998	3454	4191	4146	10.5118	9.04627	10.6083	10.967	14.2516	13.525	4.61e-09	8.3363	0.606695	8.3363	up	--	--	Cellular Component: nucleolus (GO:0005730);; Cellular Component: cytosol (GO:0005829);;	K18763|0.0e+00|hsa:23185|K18763 la-related protein 4 | (RefSeq) LARP4B, KIAA0217, LARP5; La ribonucleoprotein 4B	--	[T]	Signal transduction mechanisms	La domain	La-related protein 4B OS=Homo sapiens OX=9606 GN=LARP4B PE=1 SV=3	A	RNA processing and modification	la-related protein 4B isoform 1 [Homo sapiens]
ENSG00000180817	PPA1	515	457	742	1084	2266	2356	9.09412	8.85556	14.7043	20.7983	41.5133	44.0143	5.15e-09	8.28819	1.95661	8.28819	up	[CP]	Energy production and conversion;; Inorganic ion transport and metabolism	Molecular Function: magnesium ion binding (GO:0000287);; Molecular Function: inorganic diphosphatase activity (GO:0004427);; Cellular Component: cytoplasm (GO:0005737);; Biological Process: phosphate-containing compound metabolic process (GO:0006796);;	K01507|5.1e-176|hsa:5464|K01507 inorganic pyrophosphatase [EC:3.6.1.1] | (RefSeq) PPA1, HEL-S-66p, IOPPP, PP, PP1, SID6-8061; inorganic pyrophosphatase 1	Oxidative phosphorylation (ko00190)	[C]	Energy production and conversion	Inorganic pyrophosphatase	Inorganic pyrophosphatase OS=Homo sapiens OX=9606 GN=PPA1 PE=1 SV=2	C	Energy production and conversion	inorganic pyrophosphatase [Homo sapiens]
ENSG00000125826	RBCK1	936	1096	1355	2023	2343	3028	9.31661	12.0467	15.8869	23.0823	23.9239	33.2166	5.19e-09	8.28483	1.34917	8.28483	up	--	--	Molecular Function: metal ion binding (GO:0046872);;	K10630|6.0e-305|hsa:10616|K10630 RanBP-type and C3HC4-type zinc finger-containing protein 1 [EC:2.3.2.31] | (RefSeq) RBCK1, C20orf18, HOIL-1, HOIL1, PBMEI, PGBM1, RBCK2, RNF54, UBCE7IP3, XAP3, XAP4, ZRANB4; RANBP2-type and C3HC4-type zinc finger containing 1	Necroptosis (ko04217);; NOD-like receptor signaling pathway (ko04621);; Shigellosis (ko05131)	[O]	Posttranslational modification, protein turnover, chaperones	RING-type zinc-finger	RanBP-type and C3HC4-type zinc finger-containing protein 1 OS=Homo sapiens OX=9606 GN=RBCK1 PE=1 SV=2	O	Posttranslational modification, protein turnover, chaperones	ranBP-type and C3HC4-type zinc finger-containing protein 1 isoform 2 [Homo sapiens]
ENSG00000213516	RBMXL1	401	495	448	736	931	819	1.86085	2.48946	2.35994	3.61379	4.48154	3.91808	5.23e-09	8.2815	1.11397	8.2815	up	[J]	Translation, ribosomal structure and biogenesis	Molecular Function: RNA binding (GO:0003723);;	K12885|1.4e-181|hsa:494115|K12885 heterogeneous nuclear ribonucleoprotein G | (RefSeq) RBMXL1, RBM1; RBMX like 1	Spliceosome (ko03040)	--	--	RNA recognition motif. (a.k.a. RRM, RBD, or RNP domain)	RNA binding motif protein, X-linked-like-1 OS=Homo sapiens OX=9606 GN=RBMXL1 PE=1 SV=1	A	RNA processing and modification	RNA binding motif protein, X-linked-like-1 [Homo sapiens]
ENSG00000127311	HELB	151	123	175	321	690	451	0.267962	0.239849	0.347143	0.618299	1.2697	0.947559	5.3e-09	8.27572	1.9328	8.27572	up	[L]	Replication, recombination and repair	Molecular Function: DNA helicase activity (GO:0003678);; Biological Process: DNA replication, synthesis of RNA primer (GO:0006269);;	K15254|0.0e+00|hsa:92797|K15254 DNA helicase B [EC:3.6.4.12] | (RefSeq) HELB, DHB, hDHB; DNA helicase B	--	--	--	AAA domain	DNA helicase B OS=Homo sapiens OX=9606 GN=HELB PE=1 SV=2	L	Replication, recombination and repair	DNA helicase B [Homo sapiens]
ENSG00000139618	BRCA2	299	299	451	712	824	773	0.569715	0.626419	0.962124	1.47477	1.62662	1.68424	5.3e-09	8.27572	1.369	8.27572	up	--	--	Biological Process: double-strand break repair via homologous recombination (GO:0000724);;	K08775|0.0e+00|hsa:675|K08775 breast cancer 2 susceptibility protein | (RefSeq) BRCA2, BRCC2, BROVCA2, FACD, FAD, FAD1, FANCD, FANCD1, GLM3, PNCA2, XRCC11; BRCA2 DNA repair associated	Homologous recombination (ko03440);; Fanconi anemia pathway (ko03460);; Pathways in cancer (ko05200);; Pancreatic cancer (ko05212);; Breast cancer (ko05224)	[L]	Replication, recombination and repair	BRCA2, helical	Breast cancer type 2 susceptibility protein OS=Homo sapiens OX=9606 GN=BRCA2 PE=1 SV=3	L	Replication, recombination and repair	breast cancer type 2 susceptibility protein [Homo sapiens]
ENSG00000139180	NDUFA9	2618	2051	2349	2921	3374	3784	7.16313	6.16857	7.31384	8.68214	9.62173	11.1047	5.37e-09	8.27003	0.758961	8.27003	up	[R]	General function prediction only	Molecular Function: molecular_function (GO:0003674);; Molecular Function: catalytic activity (GO:0003824);; Molecular Function: NADH dehydrogenase activity (GO:0003954);; Molecular Function: binding (GO:0005488);; Cellular Component: cellular_component (GO:0005575);; Cellular Component: intracellular (GO:0005622);; Cellular Component: obsolete cell (GO:0005623);; Cellular Component: nucleus (GO:0…	K03953|1.0e-216|hsa:4704|K03953 NADH dehydrogenase (ubiquinone) 1 alpha subcomplex subunit 9 | (RefSeq) NDUFA9, CC6, CI-39k, CI39k, COQ11, MC1DN26, NDUFS2L, SDR22E1; NADH:ubiquinone oxidoreductase subunit A9	Oxidative phosphorylation (ko00190);; Thermogenesis (ko04714);; Retrograde endocannabinoid signaling (ko04723);; Non-alcoholic fatty liver disease (ko04932);; Alzheimer disease (ko05010);; Parkinson disease (ko05012);; Amyotrophic lateral sclerosis (ko05014);; Huntington disease (ko05016);; Prion disease (ko05020)	[C]	Energy production and conversion	NAD dependent epimerase/dehydratase family	NADH dehydrogenase [ubiquinone] 1 alpha subcomplex subunit 9, mitochondrial OS=Homo sapiens OX=9606 GN=NDUFA9 PE=1 SV=2	C	Energy production and conversion	NADH dehydrogenase [ubiquinone] 1 alpha subcomplex subunit 9, mitochondrial precursor [Homo sapiens]
ENSG00000197461	PDGFA	35	27	30	83	318	485	0.437544	0.2985	0.367369	0.920647	3.38128	5.30215	5.62e-09	8.25026	3.48448	8.25026	up	--	--	Molecular Function: growth factor activity (GO:0008083);; Cellular Component: membrane (GO:0016020);;	K04359|9.2e-105|nle:100583683|K04359 platelet-derived growth factor subunit A | (RefSeq) PDGFA; platelet-derived growth factor subunit A isoform X6	EGFR tyrosine kinase inhibitor resistance (ko01521);; MAPK signaling pathway (ko04010);; Ras signaling pathway (ko04014);; Rap1 signaling pathway (ko04015);; Calcium signaling pathway (ko04020);; Phospholipase D signaling pathway (ko04072);; PI3K-Akt signaling pathway (ko04151);; Focal adhesion (ko04510);; Gap junction (ko04540);; JAK-STAT signaling pathway (ko04630);; Regulation of actin cytoske…	--	--	Platelet-derived growth factor, N terminal region	Platelet-derived growth factor subunit A OS=Homo sapiens OX=9606 GN=PDGFA PE=1 SV=1	T	Signal transduction mechanisms	platelet-derived growth factor subunit A isoform X4 [Homo sapiens]
ENSG00000157693	TMEM268	521	665	671	1112	2105	1603	2.72644	3.83846	3.88252	6.25	11.4811	8.79815	6.05e-09	8.21824	1.59544	8.21824	up	--	--	Cellular Component: integral component of membrane (GO:0016021);;	--	--	--	--	Domain of unknown function (DUF4481)	Transmembrane protein 268 OS=Homo sapiens OX=9606 GN=TMEM268 PE=2 SV=1	S	Function unknown	transmembrane protein 268 isoform 2 [Homo sapiens]
[truncated: 1,857 more rows]
