# Supplementary material for: A tissue-intrinsic mechanism sensitizes HIV-1 particles for TLR-triggered innate immune responses
Source: Nat Commun. 2026 May 9;17:4209. doi: 10.1038/s41467-026-72586-3 (PMC13157497; doi:10.1038/s41467-026-72586-3)
Supplement: Supplementary file 13 — Source Data [file 41467_2026_72586_MOESM13_ESM.xlsx]

## Sheet: Fig 1b
Fig 1: ERVI is Rapidly Induced, saturable, and conserved across viruses and different types of matrices.
	Normalized infectivity of HIV-1 NL4.3 particles after 16h of culture in S, DC or LC. Data is normalized to S condition
	Experiment 1:
		RLU/pURT	Normalized Infectivity
	S	0.000448262	100
	DC	3.05844e-05	6.82288
	LC	5.20662e-05	11.6151
	Experiment 2:
		RLU/pURT	Normalized Infectivity
	S	0.000206074	100
	DC	2.95794e-05	14.3538
	LC	5.21996e-05	25.3305
	Experiment 3:
		RLU/pURT	Normalized Infectivity
	S	0.00154161	100
	DC	0.00016401	10.6389
	LC	8.4357e-05	5.47202

## Sheet: Fig 1c
Fig 1: ERVI is Rapidly Induced, saturable, and conserved across viruses and different types of matrices.
	Relative infectivity of HIV-1 NL4.3 particles after 0, 4, 8 and 16h of culture in S, DC or LC.
	Experiment 1:
			Suspension			Dense			Loose
		T0											T0		Relative infectivity
		RLU	285614	400043	438350	12290.3	6779	4903.05	32073.4	8601.08	27946.6			S	1.08702e+09
		pURT/µl	3.66973e+08	3.62636e+08	3.17732e+08	3.41852e+07	1.71255e+07	1.46138e+07	4.52316e+07	7.30464e+06	3.08609e+07			DC	3.63624e+08
		URT/µl	0.000366973	0.000362636	0.000317732	3.41852e-05	1.71255e-05	1.46138e-05	4.52316e-05	7.30464e-06	3.08609e-05			LC	9.30714e+08
		Relative infectivity	7.78298e+08	1.10315e+09	1.37962e+09	3.59522e+08	3.95842e+08	3.35509e+08	7.09092e+08	1.17748e+09	9.05567e+08
		T4											T4
		RLU	233125	330282	352476	3919.8	4038.59	4990.19	8220.24	8342.75	7960.79			S	1.24209e+09
		pURT/µl	2.42225e+08	2.60072e+08	2.35948e+08	3.51059e+07	4.08772e+07	3.52374e+07	4.36951e+07	3.45819e+07	2.67089e+07			DC	1.17357e+08
		URT/µl	0.000242225	0.000260072	0.000235948	3.51059e-05	4.08772e-05	3.52374e-05	4.36951e-05	3.45819e-05	2.67089e-05			LC	2.42477e+08
		Relative infectivity	9.62433e+08	1.26996e+09	1.49387e+09	1.11656e+08	9.87982e+07	1.41616e+08	1.88127e+08	2.41246e+08	2.98057e+08
		T8											T8
		RLU	149064	190442	253169	2489.15	2185.5	3251.56	7063.23	6291.55	5728.48			S	7.78531e+08
		pURT/µl	2.76452e+08	1.86595e+08	3.26345e+08	4.11072e+07	3.44307e+07	3.64603e+07	4.87037e+07	4.84645e+07	5.56853e+07			DC	7.10696e+07
		URT/µl	0.000276452	0.000186595	0.000326345	4.11072e-05	3.44307e-05	3.64603e-05	4.87037e-05	4.84645e-05	5.56853e-05			LC	1.25905e+08
		Relative infectivity	5.39204e+08	1.02062e+09	7.75771e+08	6.05526e+07	6.34754e+07	8.91807e+07	1.45025e+08	1.29818e+08	1.02872e+08
		T16											T16
		RLU	60032.3	86160.6	91984.2	1191.53	1074.61	1064.53	2630.98	2949.36	3660.13			S	4.47819e+08
		pURT/µl	1.75912e+08	1.73964e+08	1.81459e+08	3.59479e+07	4.04858e+07	3.24674e+07	6.46493e+07	6.85941e+07	4.42318e+07			DC	3.08255e+07
		URT/µl	0.000175912	0.000173964	0.000181459	3.59479e-05	4.04858e-05	3.24674e-05	6.46493e-05	6.85941e-05	4.42318e-05			LC	5.54808e+07
		Relative infectivity	3.41264e+08	4.95278e+08	5.06915e+08	3.31461e+07	2.65428e+07	3.27877e+07	4.06961e+07	4.29973e+07	8.27488e+07
	Experiment 2:
			Suspension			Dense			Loose
		T0											T0		Relative infectivity
		RLU	253487	353321	379490	3875.39	3963.43	2917.86	16948	31988.7	27946.6			S	1.06495e+09
		pURT/µl	3.02835e+08	3.0205e+08	3.19416e+08	1.42766e+07	1.36709e+07	1.25475e+07	3.09305e+08	1.32531e+08	2.37089e+08			DC	2.64638e+08
		URT/µl	0.000302835	0.00030205	0.000319416	1.42766e-05	1.36709e-05	1.25475e-05	0.000309305	0.000132531	0.000237089			LC	1.38012e+08
		Relative infectivity	8.37046e+08	1.16975e+09	1.18807e+09	2.71452e+08	2.89918e+08	2.32545e+08	5.47938e+07	2.41367e+08	1.17874e+08
		T4											T4
		RLU	202171	268454	278602	2407.54	2515.3	3044.32	24223	8502.2	10158.2			S	9.24475e+08
		pURT/µl	2.69304e+08	2.52814e+08	2.89956e+08	3.09609e+07	3.45439e+07	3.24019e+07	1.34687e+08	4.04542e+07	2.76208e+07			DC	8.151e+07
		URT/µl	0.000269304	0.000252814	0.000289956	3.09609e-05	3.45439e-05	3.24019e-05	0.000134687	4.04542e-05	2.76208e-05			LC	2.52597e+08
		Relative infectivity	7.50714e+08	1.06187e+09	9.60844e+08	7.77606e+07	7.28146e+07	9.39548e+07	1.79846e+08	2.10168e+08	3.67775e+08
		T8											T8
		RLU	95460.8	121029	137970	2082.4	1685.04	1649.86	7401.14	6052.17	7468.78			S	5.14602e+08
		pURT/µl	2.51968e+08	1.84027e+08	2.71981e+08	3.79283e+07	3.4935e+07	3.94705e+07	5.5668e+07	5.79523e+07	5.61314e+07			DC	4.83123e+07
		URT/µl	0.000251968	0.000184027	0.000271981	3.79283e-05	3.4935e-05	3.94705e-05	5.5668e-05	5.79523e-05	5.61314e-05			LC	1.23481e+08
		Relative infectivity	3.7886e+08	6.57671e+08	5.07275e+08	5.49035e+07	4.82336e+07	4.17998e+07	1.32951e+08	1.04434e+08	1.33059e+08
		T16											T16
		RLU	30350.1	29787.9	34730.3	862.253	1110.29	913.021	4913.86	3192.13	1961.34			S	2.09948e+08
		pURT/µl	1.35923e+08	1.3147e+08	1.92967e+08	2.86265e+07	3.57894e+07	3.31372e+07	9.761e+07	5.84593e+07	3.67928e+07			DC	2.95654e+07
		URT/µl	0.000135923	0.00013147	0.000192967	2.86265e-05	3.57894e-05	3.31372e-05	9.761e-05	5.84593e-05	3.67928e-05			LC	5.27513e+07
		Relative infectivity	2.23288e+08	2.26576e+08	1.7998e+08	3.01208e+07	3.10228e+07	2.75528e+07	5.03418e+07	5.46044e+07	5.33077e+07
	Experiment 3:
			Suspension			Dense			Loose
		T0											T0		Relative infectivity
		RLU	622443	683680	727969	2634.67	2060.63	5009.93	10289.3	27007	35119.6			S	7.84746e+09
		pURT/µl	8.26443e+07	9.49402e+07	8.26333e+07	30982.9	84588	142182	1.05957e+06	4.46948e+06	6.3866e+06			DC	4.8211e+10
		URT/µl	8.26443e-05	9.49402e-05	8.26333e-05	3.09829e-08	8.4588e-08	1.42182e-07	1.05957e-06	4.46948e-06	6.3866e-06			LC	7.08411e+09
		Relative infectivity	7.53159e+09	7.20116e+09	8.80964e+09	8.50361e+10	2.43608e+10	3.52361e+10	9.71085e+09	6.04253e+09	5.49895e+09
		T4											T4
		RLU	362524	393956	328391	12635.8	14956.3	13483.1	11663.2	8056.12	14960.9			S	4.18505e+09
		pURT/µl	8.00286e+07	9.34584e+07	8.61944e+07	9.1261e+06	9.4825e+06	1.00837e+07	2.22882e+07	1.24016e+07	1.98501e+07			DC	1.43298e+09
		URT/µl	8.00286e-05	9.34584e-05	8.61944e-05	9.1261e-06	9.4825e-06	1.00837e-05	2.22882e-05	1.24016e-05	1.98501e-05			LC	6.42197e+08
		Relative infectivity	4.52993e+09	4.21531e+09	3.80989e+09	1.38458e+09	1.57726e+09	1.33712e+09	5.23292e+08	6.49605e+08	7.53695e+08
		T8											T8
		RLU	151743	265193	200619	7445.66	6931.77	9654.66	4773.21	6933.28	4718.53			S	2.70971e+09
		pURT/µl	5.33147e+07	1.00632e+08	7.57722e+07	1.22964e+07	1.28747e+07	1.36176e+07	1.58299e+07	1.9365e+07	1.32332e+07			DC	6.17635e+08
		URT/µl	5.33147e-05	0.000100632	7.57722e-05	1.22964e-05	1.28747e-05	1.36176e-05	1.58299e-05	1.9365e-05	1.32332e-05			LC	3.3871e+08
		Relative infectivity	2.84618e+09	2.63527e+09	2.64766e+09	6.05517e+08	5.38402e+08	7.08986e+08	3.01531e+08	3.58032e+08	3.56566e+08
		T16											T16
		RLU	91219.4	96142.8	87727.9	2268.86	2409.12	2393.39	1433.45	1454.99	722.555			S	1.54997e+09
		pURT/µl	5.40336e+07	6.0523e+07	6.38872e+07	1.25922e+07	1.3537e+07	1.69863e+07	1.53518e+07	1.37204e+07	1.37339e+07			DC	1.66349e+08
		URT/µl	5.40336e-05	6.0523e-05	6.38872e-05	1.25922e-05	1.3537e-05	1.69863e-05	1.53518e-05	1.37204e-05	1.37339e-05			LC	8.401e+07
		Relative infectivity	1.6882e+09	1.58853e+09	1.37317e+09	1.80179e+08	1.77966e+08	1.40901e+08	9.33732e+07	1.06046e+08	5.26112e+07

## Sheet: Fig 1 d
Fig 1: ERVI is Rapidly Induced, saturable, and conserved across viruses and different types of matrices.
	Normalized infectivity of HIV-1 NL4.3 particles after 16h of culture in different conditions (with polymerizing agents, within collagen matrices, on top of collagen matrices, or incubated with supernatants from collagen matrices embedded without virus). Data is normalized to S condition.
	Experiment 1:
	<>	S			DC			LC
	Normal emb	7895	7158	7988	549	669	629	1287	1230	1332
	Virus on top	12674	12245	10559	4432	3117	3172	5510	5235	5423
	SN from SDL	110743	102062	86233	82137	80580	80859	77864	101220	103440
	MEM + Bic	7973	7383	7124
	Mock	171	161	141
	- Mock	S			DC			LC
	Normal emb	7737.33	7000.33	7830.33	391.333	511.333	471.333	1129.33	1072.33	1174.33
	Virus on top	12516.3	12087.3	10401.3	4274.33	2959.33	3014.33	5352.33	5077.33	5265.33
	SN from SDL	110585	101904	86075.3	81979.3	80422.3	80701.3	77706.3	101062	103282
	MEM + Bic	7815.33	7225.33	6966.33
	Average
		S	D	L
	Normal emb	7522.67	458	1125.33
	Virus on top	11668.3	3416	5231.67
	SN from SDL	99521.7	89986.3	82825.7
	MEM + Bic	7335.67
	Experiment 2:
	<>	S			DC			LC
	Normal emb	9018	8587	9325	1138	1140	1067	5389	5814	5820
	Virus on top	38847	34398	31986	8833	10670	9496	15317	14579	14684
	SN from SDL	269260	243973	238576	200497	213011	217397	246948	238482	243311
	MEM + Bic	7487	9392	8392
	Mock	416	408	423
	- Mock	S			DC			LC
	Normal emb	8602.33	8171.33	8909.33	722.334	724.334	651.334	4973.33	5398.33	5404.33
	Virus on top	38431.3	33982.3	31570.3	8417.33	10254.3	9080.33	14901.3	14163.3	14268.3
	SN from SDL	268844	243557	238160	200081	212595	216981	246532	238066	242895
	MEM + Bic	7071.33	8976.33	7976.33
	Average
		S	D	L
	Normal emb	8561	699.334	5258.67
	Virus on top	34661.3	9250.67	14444.3
	SN from SDL	250187	227266	216946
	MEM + Bic	8008
	Experiment 3:
	<>	S			DC			LC
	Normal emb	22946	16658	21404	1710	1597	1594	4352	2943	6713
	Virus on top	35580	35090	35698	8340	9277	9208	15869	17718	14150
	SN from SDL	115701	99577	103832	109746	10996	10580	90536	93507	99628
	MEM + Bic	23669	24995	23743	234	696	752
	Mock	234	696	752
	- Mock	S			DC			LC
	Normal emb	22385.3	16097.3	20843.3	1149.33	1036.33	1033.33	3791.33	2382.33	6152.33
	Virus on top	35019.3	34529.3	35137.3	7779.33	8716.33	8647.33	15308.3	17157.3	13589.3
	SN from SDL	115140	99016.3	103271	109185	10435.3	10019.3	89975.3	92946.3	99067.3
	MEM + Bic	23108.3	24434.3	23182.3
	Average
		S	D	L
	Normal emb	19775.3	1073	4108.67
	Virus on top	34895.3	8381	15351.7
	SN from SDL	105809	103824	74297.3
	MEM + Bic	23575

## Sheet: Fig 1e-f
Fig 1: ERVI is Rapidly Induced, saturable, and conserved across viruses and different types of matrices.
	Virions retrieved from S, DC or LC cultures were lysed an processed by SDS-PAGE to detect virions associated gp120 and p24.
	Membranes were blotted with rabbit anti-gp120 and rabbit anti-p24 primary antibodies, and later with anti-rabbit IRDye700/800 secondary antibodies.
	gp120/p24 ratios were calculated using the Fiji gel analysis plugin
	Experiment 1:
							Quantification:
								gp120 intensity
							S	54007
							DC	17454
							LC	15475		gp120/p24 ratio	Normalized to S
										0.68919	100
								p24 intensity		0.548264	79.552
							S	78363		0.596339	86.5275
							DC	31835
							LC	25950
	Experiment 2:
	Panel e
							Quantification:
								gp120 intensity
							S	15620.7
							DC	13476
							LC	17058.7		gp120/p24 ratio	Normalized to S
										0.981459	100
								p24 intensity		0.874393	89.0912
							S	15915.8		1.09514	111.583
							DC	15411.8
							LC	15576.7
	Experiment 3:
							Quantification:
								gp120 intensity
							S	7420.05
							DC	7985.98
							LC	13670		gp120/p24 ratio	Normalized to S
										0.728088	100
								p24 intensity		0.64496	88.5826
							S	10191.1		1.0145	139.338
							DC	12382.1
							LC	13474.6

## Sheet: Fig 1g
Fig 1: ERVI is Rapidly Induced, saturable, and conserved across viruses and different types of matrices.
	Saturation experiments. Increasing amounts of virions were cultured in equivalent volumes in S, DC or LC cultures for 16h prior to infectivity determination.
	Experiment 1:
	Luciferase assay (RLUs)
	Average (-mock)	S	DC	LC
	MOI 0.1	84000	2650	14500
	MOI 1	60233	6952	18625
	MOI 10	72233	17320	35000
	Experiment 2:
	Luciferase assay (RLUs)
	Average (-mock)	S	DC	LC
	MOI 0.1	79263	3225	13962
	MOI 1	85620	9562	14259
	MOI 10	62534	22000	29000
	Experiment 3:
	Luciferase assay (RLUs)
	Average (-mock)	S	DC	LC
	MOI 0.1	56020	5120	12000
	MOI 1	63215	10560	17650
	MOI 10	78036	37000	31000

## Sheet: Fig 1h
Fig 1: ERVI is Rapidly Induced, saturable, and conserved across viruses and different types of matrices.
	Normalized infectivity of virions after culture in S, DC, LC, Matrigel, type III coll. or agarose.
	Experiment 1:
	Luciferase assay (RLUs)
	<>	1	2	3		Mean	Mean - background	% of susp
	Susp	13076	12233	12549		12619.3	12348.3	100
	Dense	1612	1440	1425		1492.33	1221.33	9.89067
	Loose	5024	4938	5826		5262.67	4991.67	40.4238
	Agarose	6569	6457	6145		6390.33	6119.33	49.5559
	Type III	3535	3738	3772		3681.67	3410.67	27.6205
	Matrigel	3129	3558	2325		3004	2733	22.1325
	Mock	285	294	234		271
	Experiment 2:
	Luciferase assay (RLUs)
	<>	1	2	3		Mean	Mean - background	% of susp
	Susp	18737	18021	16537		17765	17275.3	100
	Dense	1279	1558	1325		1387.33	1387.33	8.03072
	Loose	1456	1385	1613		1484.67	1484.67	8.59414
	Agarose	18068	22007	18099		19391.3	19391.3	112.249
	Type III collagen	1398	1119	1239		1252	1252	7.24733
	Matrigel	6451	5316	4837		5534.67	5534.67	32.038
	Mock	520	469	480		489.667
	Experiment 3:
	Luciferase assay (RLUs)
	<>	1	2	3		Mean	Mean - background	% of susp
	Susp	12449	14463	13081		13331	13029.7	75.4235
	Dense	976	896	1077		983	983	5.69019
	Loose	1103	1375	2071		1516.33	1516.33	8.77745
	Agarose	14910	14800	23040		17583.3	17583.3	101.783
	Type III collagen	1153	1036	799		996	996	5.76545
	Matrigel	3656	3240	2700		3198.67	3198.67	18.5158
	Mock	275	319	310		301.333

## Sheet: Fig 1i
Fig 1: ERVI is Rapidly Induced, saturable, and conserved across viruses and different types of matrices.
	Normalized infectivity of a panel of HIV-1 and HIV-1 strains:
	Experiment 1:							Experiment 2:							Experiment 3:
			RLU/pURT	Normalized Infectivity						RLU/pURT	Normalized Infectivity						RLU/pURT	Normalized Infectivity
	NL4.3	S	2.74371e+09	100				NL4.3	S	3.27396e+09	100				NL4.3	S	1.44872e+09	100
		DC	2.8017e+08	10.2114					DC	2.64635e+08	8.08303					DC	4.02021e+07	2.775
		LC	2.26981e+08	8.27279					LC	9.1027e+07	2.78033					LC	1.90741e+07	1.31662
	dNef	S	2.56664e+07	100				dNef	S	5.29678e+07	100				dNef	S	1.10322e+08	100
		DC	2.5383e+06	9.88957					DC	9.73727e+06	18.3834					DC	2.67979e+06	2.42906
		LC	4.0095e+06	15.6216					LC	1.31696e+07	24.8635					LC	1.49949e+07	13.592
	dEnv + Env	S	5.68821e+08	100				dEnv + Env	S	1.47005e+09	100				dEnv + Env	S	7.9122e+08	100
		DC	2.56582e+08	45.1077					DC	2.17341e+07	1.47846					DC	9.75575e+07	12.33
		LC	1.80433e+08	31.7205					LC	1.26355e+08	8.59529					LC	1.95352e+08	24.69
	NL4.3 R5	S	2.52875e+09	100				NL4.3 R5	S	3.75944e+09	100				NL4.3 R5	S	1.1425e+10	100
		DC	4.53362e+08	17.9283					DC	1.43451e+08	3.81574					DC	7.83871e+08	6.86104
		LC	3.81884e+08	15.1017					LC	4.87214e+08	12.9598					LC	7.46886e+08	6.53732
	ADA	S	1.42204e+09	100				ADA	S	1.33579e+09	100				ADA	S	6.21057e+09	100
		DC	3.78129e+07	2.65905					DC	2.53251e+07	1.89589					DC	6.88616e+07	1.10878
		LC	4.90381e+07	3.44842					LC	6.60788e+07	4.9468					LC	8.4735e+07	1.36437
	HIV-2 Rod9	S	4.964e+09	100				HIV-2 Rod9	S	1.56739e+10	100				HIV-2 Rod9	S	2.12734e+10	100
		DC	3.71119e+08	7.4762					DC	3.66879e+08	2.3407					DC	3.68837e+08	1.73379
		LC	1.43661e+09	28.9406					LC	3.66493e+09	23.3824					LC	5.3247e+09	25.0299
	CH077.t	S	3.10541e+08	100				CH077.t	S	6.44779e+08	100				CH077.t	S	1.02795e+08	100
		DC	5.35227e+07	17.2353					DC	2.45395e+07	3.80588					DC	3.36155e+07	32.7015
		LC	6.29259e+07	20.2633					LC	6.07831e+07	9.42697					LC	4.66281e+07	45.3603
	CH058.c	S	2.96119e+08	100				CH058.c	S	9.24494e+08	100				CH058.c	S	1.31018e+08	100
		DC	1.07836e+08	36.4165					DC	2.57426e+08	27.8451					DC	1.32082e+08	100.812
		LC	1.07836e+08	36.4165					LC	9.0532e+07	9.7926					LC	4.18083e+07	31.9105
	CH198	S	2.04536e+08	100				CH198	S	2.79714e+08	100				CH198	S	7.73203e+07	100
		DC	6.60004e+07	32.2683					DC	7.05813e+07	25.2334					DC	3.53365e+07	45.7015
		LC	4.86945e+07	23.8072					LC	3.42943e+07	12.2605					LC	3.5989e+07	46.5454
	RHGA	S	6.63053e+08	100				RHGA	S	6.92559e+08	100				RHGA	S	5.70533e+08	100
		DC	1.68908e+08	25.4743					DC	2.45116e+08	35.3929					DC	3.01384e+08	52.8249
		LC	1.16849e+08	17.6229					LC	5.38206e+08	77.7127					LC	4.95134e+08	86.7844
	CH0167	S	1.49391e+09	100				CH0167	S	2.4337e+09	100				CH0167	S	2.84682e+08	100
		DC	3.61819e+08	24.2196					DC	2.86929e+08	11.7898					DC	1.78819e+08	62.8137
		LC	3.61819e+08	24.2196					LC	3.09368e+08	12.7118					LC	1.87795e+08	65.9667
	CH0293	S	8.09011e+06	100				CH0293	S	6.01138e+08	100				CH0293	S	4.75165e+07	100
		DC	2.64894e+06	32.743					DC	6.8317e+07	11.3646					DC	3.00352e+07	63.21
		LC	3.41611e+06	42.2257					LC	2.21122e+08	36.784					LC	3.15652e+07	66.43
	NL4.3 dEnv+VSVg	S	1.01547e+10	100				NL4.3 dEnv+VSVg	S	1.3471e+10	100				NL4.3 dEnv+VSVg	S	3.53323e+10	100
		DC	2.76836e+09	27.2619					DC	5.88508e+08	4.3687					DC	1.96299e+09	5.55579
		LC	3.37486e+09	33.2345					LC	1.42507e+09	10.5788					LC	2.8309e+09	8.01222

## Sheet: Fig 2a
Figure 2: ERVI does not result from collagen deposition or structural damages of embedded virions
	Normalized infectivity of HIV-1 NL4.3 Vpr.Int.GFP particles after 16h of culture in S, DC or LC. Data is normalized to S condition
		Experiment 1:
			RLU/pURT	Normalized Infectivity
		S	1.13404e+10	100
		DC	4.38033e+08	3.86258
		Experiment 2:
			RLU/pURT	Normalized Infectivity
		S	1.66671e+08	100
		DC	2.7891e+07	16.7342
		Experiment 3:
			RLU/pURT	Normalized Infectivity
		S	5.31974e+08	100
		DC	7.52245e+07	14.1406

## Sheet: Fig 2e-f
Figure 2: ERVI does not result from collagen deposition or structural damages of embedded virions
Sample	Reconstruction	TS	Diameter 1 (nm)	Diameter 2 (nm)	Mean (nm)	Comment	Comment
HIV dense collagen	sorted, AreTomo, b4	TS01	136849	140729	138789	mature	measured from outer membrane leaflet to outer membrane leaflet
		TS02	126420	125297	125858	mature
		TS02	133577	133607	133592	mature
		TS02	151104	147396	149250	mature
		TS04	125861	127121	126491	mature
		TS05	125045	128848	126946	mature
HIV dense collagen (19042023)	sorted, AreTomo, b4	TS02	149174	147772	148473	mature
HIV dense_grid1 (10082023)	sorted, AreTomo, b4	TS06	143180	134500	138840	mature
		TS06	117630	127528	122579	mature
		TS06	136103	146405	141254	mature
HIV loose collagen	sorted, AreTomo, b4	TS01	145875	148753	147314	mature
		TS01	133643	137602	135622	mature
		TS01	119063	127504	123284	mature
		TS01	133068	131939	132504	mature
		TS01	125021	130661	127841	mature
		TS02	137427	130462	133944	mature
		TS02	126339	123419	124879	mature
		TS03	131569	128746	130158	mature
		TS03	108015	101499	104757	mature
		TS03	130346	134114	132230	mature
		TS04	127721	126994	127358	mature
HIV loose_grid1 (10082023)	sorted, AreTomo, b4	TS01	126435	119020	122728	mature
		TS01	155659	136905	146282	mature
		TS01	131413	128785	130099	mature
		TS02	142447	133977	138212	mature
		TS02	153338	155998	154668	mature
HIV suspension	sorted, AreTomo, b4	TS01	113337	107543	110440	mature
		TS01	125531	124821	125176	mature
		TS01	138516	138192	138354	mature
		TS02	124252	133611	128932	mature
		TS03	149738	146909	148324	mature
		TS04	130098	137158	133628	mature
		TS05	146511	152299	149405	immature?
		TS05	94848	121652	108250	mature
		TS05	115358	113146	114252	mature
		TS05	137194	134530	135862	mature
		TS05	131819	142755	137287	mature
		TS06	147804	129752	138778	mature
HIV suspension_grid2 (10082023)	sorted, AreTomo, b4	TS01	136719	137371	137045	mature
		TS01	165092	133431	149262	mature
		TS01	136907	142192	139550	mature
		TS01	143393	142539	142966	mature
		TS02	114722	116604	115663	mature
		TS02	110393	129012	119702	mature
		TS02	138251	128897	133574	mature
		TS02	134771	136941	135856	mature
		TS02	150371	143991	147181	mature
		TS02	137497	139670	138584	mature
		TS02	129162	134031	131596	mature
		TS02	139666	130983	135324	mature
		TS02	140779	135333	138056	mature
		TS02	127486	136440	131963	mature
		TS02	148931	145861	147396	mature
		TS03	144520	141664	143092	mature
		TS03	167117	130069	148593	mature
		TS03	134368	125701	130034	mature

## Sheet: Fig 2i
Figure 2: ERVI does not result from collagen deposition or structural damages of embedded virions
	Relative infectivity of NL4.3 virions after incubation or not with different infectivity enhancing peptide nanofibrils.
	Experiment 1:
	Luciferase assay (RLUs)
	Average	S	DC	LC
	UT	1515.67	729.667	653
	RM-8	136944	100646	126459
	EF-C	101492	89390	103180
	Experiment 2:
	Luciferase assay (RLUs)
	Average	S	DC	LC
	UT	1557.77	326.44	391.44
	RM-8	19722.1	16188.4	16956.4
	EF-C	33674.4	20452.4	29032.4
	Experiment 3:
	Luciferase assay (RLUs)
	Average	S	DC	LC
	UT	14051.6	2568.56	5630.22
	RM-8	83089.9	30930.2	52447.6
	EF-C	74056.6	32259.9	52577.9

[truncated: 51 more sheets: Fig 3b, Fig 3d-e, Fig 3g, Fig 3i, Fig 3j, Fig 4b, Fig 4c, Fig 4d, Fig 4e, Fig 4f, Fig 4g, Fig 4h, Fig 5b, Fig 5c, Fig 5d, Fig 5e, Fig 5g, Fig 5h, Fig 6b, Fig 6c …]
